# Supplementary material for: A de novo designed coiled coil-based switch regulates the microtubule motor kinesin-1
Source: Nat Chem Biol. 2024 Jun 7;20(7):916–23. doi: 10.1038/s41589-024-01640-2 (PMC11213707; doi:10.1038/s41589-024-01640-2)
Supplement: Supplementary file 3 — Numerical source data for size-exclusion chromatography. [file 41589_2024_1640_MOESM3_ESM.xlsx]

## Sheet: Sheet1
WT		DeltaElbow		ElbowLock		EL-A-Ala		EL-A-Ala + pB		EL-A-Gly		EL-A-Gly + pB		EL-A-IR		EL-A-IR + pB		EL-CCDi-IR		EL-A-Ala TAMRA		EL-A-IF TAMRA		EL-A-Gly TAMRA		ElbowLock + pB		ElbowLock + pB TAMRA		Elbow Lock for reinjection		Elbow Lock Void reinjection		Elbow Lock Lambda peak reinjection
Volume / ml	Absorbance / mAu	Volume / ml	Absorbance / mAu	Volume / ml	Absorbance / mAu	Volume / ml	Absorbance / mAu	Volume / ml	Absorbance / mAu	Volume / ml	Absorbance / mAu	Volume / ml	Absorbance / mAu	Volume / ml	Absorbance / mAu	Volume / ml	Absorbance / mAu	Volume / ml	Absorbance / mAu	Volume / ml	Absorbance / mAu	Volume / ml	Absorbance / mAu	Volume / ml	Absorbance / mAu	Volume / ml	Absorbance / mAu	Volume / ml	Absorbance / mAu	Volume / ml	Absorbance / mAu	Volume / ml	Absorbance / mAu	Volume / ml	Absorbance / mAu
7.00045	0.105801	7.00047	1.64408e-05	-0.01557	0.00538996			-0.01585	0.00740743	7.00049	0.0367911	7.00055	0	7	0	7.00048	0	6.05125	0.000196108	7.00195	1321	8.00266	876	8.00228	7638	7.00065	0.229464	7	8201	7.00037	-0.00939	7.00081	-0.4155	7.00021	0.090331
7.00145	0.105827	7.00127	8.22041e-06	-0.01461	0.000762325	-0.01577	0.0007528	-0.01496	0.00330139	7.00142	0.036711	7.0015	8.67482e-05	7.00096	1.50234e-05	7.00142	0.000108649	6.05216	0.000276859	7.25239	1053	8.25268	2773	8.25319	8726	7.0016	0.229585	7.9876	7609	7.0012	-0.00846	7.00164	-0.41506	7.00104	0.088591
7.00244	0.106064	7.00207	1.03837e-05	-0.01366	0.000688828	-0.01488	0.00511026	-0.01407	0.00359333	7.00236	0.0365644	7.00245	0.000199962	7.00192	9.71513e-05	7.00235	0.000113774	6.05308	0.000288395	7.50248	1174	8.50277	6500	8.50328	7911	7.00255	0.230127	8.98734	5395	7.00203	-0.00806	7.00247	-0.41515	7.00187	0.087951
7.00344	0.106309	7.00288	3.02857e-05	-0.01271	0.000817927	-0.01398	0.00518693	-0.01318	0.00381846	7.00329	0.0364122	7.0034	0.000179378	7.00287	0.000200312	7.00328	0.000167073	6.054	0.000276859	7.7523	4234	8.75345	15808	8.75308	12511	7.00349	0.229579	9.98827	5203	7.00286	-0.00922	7.00331	-0.41625	7.0027	0.087408
7.00444	0.106534	7.00368	4.32653e-05	-0.01175	0.000879282	-0.01309	0.00520578	-0.01229	0.00399566	7.00423	0.036314	7.00435	0.000173496	7.00383	0.000312487	7.00422	0.000303397	6.05491	0.000196108	8.00235	22638	9.00347	27539	9.00315	15726	7.00444	0.228849	10.9886	4782	7.0037	-0.00988	7.00414	-0.41648	7.00353	0.087287
7.00543	0.106614	7.00448	2.46612e-05	-0.0108	0.000941658	-0.0122	0.00522345	-0.0114	0.00408861	7.00517	0.0362137	7.0053	0.000167615	7.00479	0.000397619	7.00515	0.000508395	6.05583	0.000138429	8.25244	50636	9.25357	37820	9.25324	19935	7.00539	0.228401	11.9882	7393	7.00453	-0.00911	7.00497	-0.41708	7.00437	0.087847
7.00643	0.10673	7.00529	6.4898e-06	-0.00985	0.00104737	-0.0113	0.00517419	-0.01051	0.00411185	7.0061	0.0361708	7.00625	0.000220546	7.00574	0.000459716	7.00608	0.000559644	6.05675	0.000149965	8.50226	79992	9.50341	54427	9.50327	23958	7.00633	0.229147	12.9888	5195	7.00536	-0.00857	7.0058	-0.4168	7.0052	0.087848
7.00743	0.107095	7.00609	0	-0.00889	0.00110246	-0.01041	0.00513146	-0.00962	0.00424838	7.00704	0.036084	7.0072	0.000254363	7.0067	0.000534833	7.00702	0.000734917	6.05767	0.000207644	8.75315	127190	9.75344	99865	9.75311	18295	7.00728	0.229979	13.9891	4748	7.00619	-0.00801	7.00664	-0.41577	7.00603	0.087438
7.00842	0.107499	7.00689	6.4898e-06	-0.00794	0.000544901	-0.00952	0.00510523	-0.00873	0.00430793	7.00798	0.0360321	7.00816	0.000499905	7.00766	0.000633987	7.00795	0.000822041	6.05858	0.000265323	9.00323	149054	10.0035	175634	10.0032	24405	7.00823	0.230043	14.9896	4104	7.00703	-0.00762	7.00747	-0.41504	7.00686	0.087184
7.00942	0.107696	7.00769	1.73061e-05	-0.00699	0	-0.00862	0.00510576	-0.00784	0.00679595	7.00891	0.0360073	7.00911	0.000608708	7.00861	0.000798243	7.00889	0.00095734	6.0595	0.000242251	9.25305	144043	10.2536	193395	10.2541	28277	7.00917	0.230351	15.9898	4105	7.00786	-0.00782	7.0083	-0.41461	7.0077	0.08739
7.01042	0.107704	7.0085	3.33143e-05	-0.00603	9.03695e-05	-0.00773	0.0015389	-0.00695	0.00749879	7.00985	0.0359159	7.01006	0.000774852	7.00957	0.000985534	7.00982	0.00112646	6.06042	0.000173037	9.50312	161282	10.5042	232660	10.5039	36172	7.01012	0.230517	16.709	4602	7.00869	-0.008	7.00913	-0.41458	7.00853	0.087958
7.01141	0.107798	7.0093	4.3698e-05	-0.00508	0.00016131	-0.00683	0.000765972	-0.00606	0.00754411	7.01078	0.0358246	7.01101	0.000943938	7.01053	0.00117383	7.01075	0.00124024	6.06133	0.000196108	9.7532	219625	10.7543	156151	10.754	44701	7.01107	0.230542	200	105931	7.00953	-0.00782	7.00997	-0.41522	7.00936	0.08799
7.01241	0.107987	7.0101	5.84082e-05	-0.00413	0.00013549	-0.00594	0.000788352	-0.00517	0.0076144	7.01172	0.0357738	7.01196	0.00100128	7.01148	0.00118985	7.01169	0.00131609	6.06225	0.000230716	10.0038	231716	11.0044	173222	11.004	57305	7.01201	0.231599			7.01036	-0.00837	7.0108	-0.41524	7.01019	0.087668
7.01341	0.108212	7.01091	8.43674e-05	-0.00317	9.2926e-05	-0.00505	0.000819621	-0.00428	0.00772493	7.01265	0.0356723	7.01291	0.00114096	7.01244	0.00127699	7.01262	0.00137349	6.06317	0.000253787	10.2539	237567	11.2542	112658	11.2539	70612	7.01296	0.231879			7.01119	-0.00956	7.01163	-0.41548	7.01103	0.087095
7.0144	0.108469	7.01171	0.000124171	-0.00222	0.000114656	-0.00415	0.000842858	-0.00339	0.00779697	7.01359	0.0355223	7.01386	0.0011439	7.0134	0.00145527	7.01355	0.00145036	6.06409	0.000265323	10.504	213347	11.5043	100234	11.504	44431	7.01391	0.232385			7.01202	-0.0102	7.01246	-0.41554	7.01186	0.086698
7.0154	0.108699	7.01251	0.000147535	-0.00127	0.000233274	-0.00326	0.000835898	-0.0025	0.00784708	7.01453	0.0353159	7.01481	0.00114243	7.01435	0.00146428	7.01449	0.00155798	6.065	0.000196108	10.7538	188942	11.7544	69810	11.754	80125	7.01485	0.232662			7.01286	-0.01026	7.0133	-0.41574	7.01269	0.086413
7.0164	0.108813	7.01332	0.000162678	-0.00031	0.000283379	-0.00237	0.000803023	-0.00161	0.0080144	7.01546	0.0353464	7.01576	0.00117478	7.01531	0.00162653	7.01542	0.00169431	6.06592	3.46073e-05	11.0039	139316	12.005	89350	12.0047	105931	7.0158	0.233047			7.01369	-0.01027	7.01413	-0.41615	7.01352	0.086006
7.0174	0.108856	7.01412	0.000195559	0.00064	0.000765393	-0.00147	0.00078696	-0.00072	0.0081091	7.0164	0.0353757	7.01671	0.00125858	7.01627	0.00180481	7.01635	0.00187778	6.06684	1.15358e-05	11.254	124738	12.2551	102212	12.2547	131592	7.01675	0.233134			7.01452	-0.01075	7.01496	-0.4159	7.01436	0.085672
7.01839	0.108999	7.01492	0.000237094	0.001593	0.000990486	-0.00058	0.000806557	0.000166	0.00943286	7.01733	0.0352742	7.01767	0.00125123	7.01722	0.00183686	7.01729	0.00198335	6.06775	0	11.5039	111042	12.5052	118231	12.5048	189998	7.01769	0.232928			7.01535	-0.01141	7.01579	-0.4151	7.01519	0.085132
7.01939	0.109062	7.01572	0.000261755	0.002547	0.00111652	0.000317	0.00130825	0.001056	0.00969386	7.01827	0.0351998	7.01862	0.00128946	7.01818	0.00203216	7.01822	0.00211148	6.06867	2.30716e-05	11.7547	110095	12.7549	92818	12.7546	170692	7.01864	0.232733			7.01619	-0.01187	7.01663	-0.4143	7.01602	0.085346
7.02039	0.109138	7.01653	0.000292041	0.0035	0.00115013	0.00121	0.00138792	0.001945	0.0100294	7.01921	0.0349855	7.01957	0.00132475	7.01914	0.00203216	7.01915	0.00222833	6.06959	6.92147e-05	12.0047	95152	13.005	88871	13.0047	157769	7.01959	0.232659			7.01702	-0.01179	7.01746	-0.41429	7.01685	0.085649
7.02138	0.109269	7.01733	0.000350449	0.004454	0.00120535	0.002104	0.00137057	0.002835	0.0103034	7.02014	0.0347746	7.02052	0.00135856	7.0201	0.00202916	7.02009	0.00225703	6.0705	0.000242251	12.2548	88177					7.02053	0.233288			7.01785	-0.01185	7.01829	-0.41378	7.01768	0.085268
7.02238	0.109434	7.01813	0.000406261	0.005407	0.00123961	0.002998	0.00129861	0.003725	0.0104205	7.02108	0.0346235	7.02147	0.00142767	7.02105	0.00212431	7.02102	0.0024118	6.07142	0.000207644	12.5046	74402					7.02148	0.234086			7.01868	-0.01169	7.01912	-0.4142	7.01852	0.085036
7.02338	0.109462	7.01893	0.00045818	0.00636	0.0012869	0.003892	0.00129625	0.004615	0.010579	7.02201	0.0344565	7.02242	0.00144972	7.02201	0.00206321	7.02196	0.00255017	6.07234	0.000126894	12.7547	61120					7.02243	0.233492			7.01952	-0.01194	7.01996	-0.41455	7.01935	0.085573
7.02437	0.109492	7.01974	0.000506637	0.007314	0.00135222	0.004786	0.00137817	0.005504	0.010692	7.02295	0.0343708	7.02337	0.00135415	7.02297	0.00210127	7.02289	0.00268137	6.07325	0.000126894	13.0048	57303					7.02337	0.232673			7.02035	-0.01243	7.02079	-0.41483	7.02018	0.086112
7.02537	0.109631	7.02054	0.000490629	0.008267	0.00143275	0.005679	0.00142411	0.006394	0.0106927	7.02389	0.0342975	7.02432	0.00113508	7.02392	0.00208625	7.02382	0.0027767	6.07417	0.000126894	13.2554	59034					7.02432	0.232029			7.02118	-0.01215	7.02162	-0.41507	7.02101	0.086254
7.02637	0.10986	7.02134	0.000531298	0.009221	0.0013751	0.006573	0.00145881	0.007284	0.0108012	7.02482	0.0341814	7.02527	0.000982166	7.02488	0.00215836	7.02475	0.00286587	6.07509	9.22863e-05	13.5055	72754					7.02527	0.231954			7.02202	-0.01193	7.02245	-0.41576	7.02185	0.086198
7.02736	0.109846	7.02215	0.000582351	0.010174	0.00138226	0.007467	0.00144071	0.008173	0.0108862	7.02576	0.0340889	7.02622	0.00108803	7.02584	0.00223548	7.02569	0.00296939	6.07601	0.000242251							7.02621	0.232019			7.02285	-0.01158	7.02329	-0.41609	7.02268	0.086241
7.02836	0.109671	7.02295	0.000619127	0.011127	0.00138008	0.008361	0.00148461	0.009063	0.0109848	7.02669	0.0340212	7.02717	0.00107185	7.02679	0.00229958	7.02662	0.00310982	6.07692	0.000334538							7.02716	0.231361			7.02368	-0.01125	7.02412	-0.41551	7.02351	0.086066
7.02936	0.109807	7.02375	0.000626914	0.012081	0.00143262	0.009255	0.00152059	0.009953	0.011082	7.02763	0.0339152	7.02813	0.000998339	7.02775	0.00237169	7.02756	0.00320002	6.07784	0.000369145							7.02811	0.231435			7.02451	-0.01161	7.02495	-0.41489	7.02434	0.085253
7.03036	0.110087	7.02456	0.000616098	0.013034	0.00157463	0.010148	0.00150774	0.010843	0.0110992	7.02857	0.0338329	7.02908	0.000964522	7.02871	0.00236568	7.02849	0.00328099	6.07876	0.000449895							7.02905	0.231562			7.02535	-0.01155	7.02578	-0.4145	7.02517	0.085094
7.03135	0.110198	7.02536	0.000596629	0.013987	0.00160646	0.011042	0.00151727	0.011732	0.0111418	7.0295	0.0338498	7.03003	0.000866011	7.02966	0.00236168	7.02942	0.00342654	6.07967	0.000542182							7.03	0.232018			7.02618	-0.01083	7.02662	-0.41407	7.02601	0.085063
7.03235	0.110275	7.02616	0.000594033	0.014941	0.001569	0.011936	0.00159684	0.012622	0.0110982	7.03044	0.0338092	7.03098	0.000771912	7.03062	0.00241476	7.03036	0.00354339	6.08059	0.000680611							7.03095	0.232462			7.02701	-0.0104	7.02745	-0.41338	7.02684	0.084881
7.03335	0.110282	7.02696	0.000620425	0.015894	0.00156402	0.01283	0.00171966	0.013512	0.0111871	7.03137	0.0338385	7.03193	0.000595475	7.03158	0.00246884	7.03129	0.00357824	6.08151	0.000680611							7.03189	0.232666			7.02784	-0.01047	7.02828	-0.41285	7.02767	0.084991
7.03434	0.110178	7.02777	0.000650278	0.016848	0.00158319	0.013724	0.00182321	0.014401	0.0112022	7.03231	0.0337314	7.03288	0.000611648	7.03254	0.00246684	7.03222	0.00357516	6.08243	0.00065754							7.03284	0.233211			7.02868	-0.01013	7.02911	-0.41319	7.0285	0.084685
7.03534	0.109908	7.02857	0.000662825	0.017801	0.00159048	0.014617	0.00187461	0.015291	0.0111963	7.03324	0.0336614	7.03383	0.000682223	7.03349	0.00234766	7.03316	0.00362436	6.08334	0.00065754							7.03379	0.234238			7.02951	-0.00995	7.02995	-0.41408	7.02934	0.084213
7.03634	0.109732	7.02937	0.000674506	0.018754	0.00163061	0.015511	0.00188211	0.016181	0.0111748	7.03418	0.0336208	7.03478	0.00067046	7.03445	0.00232462	7.03409	0.00372789	6.08426	0.000692147							7.03473	0.234594			7.03034	-0.01056	7.03078	-0.41456	7.03017	0.083759
7.03733	0.109773	7.03018	0.000696572	0.019708	0.00163649	0.016405	0.00193672	0.017071	0.0111075	7.03512	0.0335611	7.03573	0.000707218	7.0354	0.00225451	7.03502	0.00381501	6.08518	0.000646004							7.03568	0.234133			7.03118	-0.01049	7.03161	-0.4137	7.031	0.083766
7.03833	0.109932	7.03098	0.000702629	0.020661	0.00170565	0.017299	0.00195932	0.01796	0.0110836	7.03605	0.0334596	7.03668	0.000779263	7.03636	0.0022465	7.03596	0.00395031	6.08609	0.000646004							7.03663	0.234094			7.03201	-0.00982	7.03244	-0.41391	7.03183	0.083952
7.03933	0.110236	7.03178	0.00076147	0.021615	0.00153027	0.018193	0.00192601	0.01885	0.0111473	7.03699	0.0333062	7.03763	0.000846897	7.03732	0.00222346	7.03689	0.00399746	6.08701	0.000680611							7.03757	0.233577			7.03284	-0.00947	7.03328	-0.41437	7.03266	0.08393
7.04033	0.110724	7.03259	0.000747625	0.022568	0.00148976	0.019086	0.00192805	0.01974	0.0111223	7.03792	0.0332002	7.03859	0.000830724	7.03828	0.00225551	7.03782	0.00412558	6.08793	0.000715218							7.03852	0.233338			7.03367	-0.00911	7.03411	-0.41438	7.0335	0.083834
7.04132	0.111159	7.03339	0.000779641	0.023521	0.00151442	0.01998	0.00196767	0.020629	0.0110454	7.03886	0.033163	7.03954	0.000795437	7.03923	0.00223548	7.03876	0.00419016	6.08885	0.000692147							7.03947	0.233692			7.03451	-0.00909	7.03494	-0.4142	7.03433	0.083605
7.04232	0.111348	7.03419	0.000781804	0.024475	0.00139862	0.020874	0.00203417	0.021519	0.0109723	7.0398	0.033075	7.04049	0.000848368	7.04019	0.00222847	7.03969	0.00436338	6.08976	0.000634468							7.04041	0.233204			7.03534	-0.00922	7.03578	-0.41406	7.03516	0.083337
7.04332	0.111398	7.03499	0.0008056	0.025428	0.00134059	0.021768	0.00210388	0.022409	0.0109296	7.04073	0.0330445	7.04144	0.00085719	7.04115	0.00228155	7.04063	0.0044505	6.09068	0.000576789							7.04136	0.232379			7.03617	-0.00968	7.03661	-0.41371	7.03599	0.083223
7.04431	0.111495	7.0358	0.000825935	0.026382	0.00135605	0.022662	0.00216235	0.023299	0.011021	7.04167	0.0330028	7.04239	0.000804258	7.0421	0.00226052	7.04156	0.00450893	6.0916	0.000542182							7.04231	0.231954			7.037	-0.01036	7.03744	-0.41394	7.03683	0.083374
7.04531	0.111657	7.0366	0.000857086	0.027335	0.00133484	0.023556	0.00225112	0.024188	0.0111624	7.0426	0.0328709	7.04334	0.000849838	7.04306	0.00220143	7.04249	0.00468523	6.09251	0.00051911							7.04325	0.232575			7.03784	-0.01116	7.03827	-0.41354	7.03766	0.083664
7.04631	0.111968	7.0374	0.00090987	0.028288	0.00129611	0.024449	0.00224052	0.025078	0.0112291	7.04354	0.0328585	7.04429	0.0010645	7.04402	0.00219241	7.04343	0.00491482	6.09343	0.000496039							7.0442	0.233141			7.03867	-0.01143	7.03911	-0.41254	7.03849	0.083333
7.0473	0.112006	7.03821	0.000960923	0.029242	0.00126006	0.025343	0.0022417	0.025968	0.0112639	7.04448	0.032819	7.04524	0.00111596	7.04497	0.00222547	7.04436	0.00508292	6.09435	0.000542182							7.04515	0.233886			7.0395	-0.01141	7.03994	-0.41159	7.03932	0.082868
7.0483	0.111832	7.03901	0.000998564	0.030195	0.00130633	0.026237	0.00226718	0.026857	0.011275	7.04541	0.032722	7.04619	0.000993928	7.04593	0.0022475	7.04529	0.00518645	6.09527	0.000576789							7.04609	0.233241			7.04033	-0.01203	7.04077	-0.41181	7.04016	0.083098
7.0493	0.111763	7.03981	0.00104442	0.031149	0.00140322	0.027131	0.00228164	0.027747	0.0111443	7.04635	0.0326622	7.04714	0.000871893	7.04689	0.00223748	7.04623	0.00525717	6.09618	0.000507574							7.04704	0.2327			7.04117	-0.01296	7.0416	-0.41236	7.04099	0.083841
7.05029	0.111796	7.04061	0.00103101	0.032102	0.00142981	0.028025	0.00233347	0.028637	0.0112127	7.04728	0.0325438	7.04809	0.000836605	7.04784	0.00224449	7.04716	0.00543552	6.0971	0.000484503							7.04799	0.232431			7.042	-0.01292	7.04244	-0.4119	7.04182	0.084624
7.05129	0.112002	7.04142	0.00102149	0.033055	0.00142048	0.028918	0.00243445	0.029527	0.0112455	7.04822	0.0323611	7.04904	0.000829254	7.0488	0.00230259	7.04809	0.00559439	6.09802	0.00051911							7.04893	0.231641			7.04283	-0.01211	7.04327	-0.41232	7.04265	0.084967
7.05229	0.112058	7.04222	0.00102582	0.034009	0.00143326	0.029812	0.00248242	0.030416	0.0111463	7.04915	0.0322788	7.05	0.000789555	7.04976	0.00233764	7.04903	0.00576249	6.09893	0.000484503							7.04988	0.231007			7.04366	-0.01209	7.0441	-0.41258	7.04349	0.084794
7.05328	0.112067	7.04302	0.00103231	0.034962	0.00148145	0.030706	0.00261756	0.031306	0.0111401	7.05009	0.0322156	7.05095	0.000751327	7.05072	0.00229958	7.04996	0.00586601	6.09985	0.000576789							7.05083	0.230686			7.0445	-0.0124	7.04493	-0.41259	7.04432	0.084363
7.05428	0.112101	7.04383	0.00101241	0.035916	0.00157207	0.0316	0.00264412	0.032196	0.0111305	7.05103	0.0321784	7.0519	0.000560187	7.05167	0.00220343	7.05089	0.00595109	6.10077	0.000680611							7.05177	0.229828			7.04533	-0.01271	7.04576	-0.41285	7.04515	0.084206
7.05528	0.112218	7.04463	0.000986882	0.036869	0.00164212	0.032494	0.00273632	0.033085	0.0111187	7.05196	0.0321728	7.05285	0.000558717	7.05263	0.00209727	7.05183	0.00613149	6.10168	0.000715218							7.05272	0.229384			7.04616	-0.01241	7.0466	-0.41221	7.04598	0.083904
7.05628	0.112627	7.04543	0.000982988	0.037822	0.00168941	0.033387	0.002789	0.033975	0.0110854	7.0529	0.0321446	7.0538	0.000601356	7.05359	0.00210227	7.05276	0.00629651	6.1026	0.00073829							7.05367	0.229761			7.04699	-0.01238	7.04743	-0.41227	7.04681	0.083749
7.05727	0.112471	7.04624	0.0010375	0.038776	0.00167599	0.034281	0.00282841	0.034865	0.0110468	7.05384	0.0320837	7.05475	0.000792496	7.05454	0.00207523	7.0537	0.00644513	6.10352	0.000795969							7.05461	0.229756			7.04783	-0.0133	7.04826	-0.41319	7.04765	0.083745
7.05827	0.112071	7.04704	0.00106303	0.039729	0.00167113	0.035175	0.002863	0.035755	0.0110969	7.05477	0.0320521	7.0557	0.00090718	7.0555	0.00199611	7.05463	0.00657941	6.10443	0.000899791							7.05556	0.229559			7.04866	-0.01413	7.0491	-0.41299	7.04848	0.083481
7.05927	0.11185	7.04784	0.00108769	0.040682	0.00178617	0.036069	0.00290669	0.036644	0.0112038	7.05571	0.03199	7.05665	0.000924824	7.05646	0.00187993	7.05556	0.00666346	6.10535	0.000992077							7.05651	0.228947			7.04949	-0.01418	7.04993	-0.41269	7.04931	0.083202
7.06026	0.112022	7.04864	0.00112966	0.041636	0.00183065	0.036963	0.00299021	0.037534	0.0112067	7.05664	0.0319213	7.0576	0.000864541	7.05741	0.0018609	7.05649	0.0067065	6.10627	0.000992077							7.05745	0.228956			7.05032	-0.01364	7.05076	-0.41244	7.05014	0.083166
7.06126	0.112114	7.04945	0.00113528	0.042589	0.00193342	0.037856	0.00309184	0.038424	0.0112379	7.05758	0.0317904	7.05855	0.000757209	7.05837	0.00180181	7.05743	0.00674853	6.10719	0.00100361							7.0584	0.228728			7.05116	-0.01385	7.05159	-0.41205	7.05098	0.083463
7.06226	0.112248	7.05025	0.00115302	0.043543	0.00210342	0.03875	0.00310094	0.039313	0.0111412	7.05851	0.0316416	7.0595	0.000726332	7.05933	0.00170065	7.05836	0.00682643	6.1081	0.00100361							7.05935	0.227644			7.05199	-0.01308	7.05243	-0.41177	7.05181	0.083491
7.06325	0.112403	7.05105	0.00117076	0.044496	0.00215174	0.039644	0.0030717	0.040203	0.0111938	7.05945	0.0315998	7.06046	0.000786615	7.06028	0.00152037	7.0593	0.00686435	6.10902	0.000992077							7.06029	0.227178			7.05282	-0.01205	7.05326	-0.41181	7.05264	0.083513
7.06425	0.11238	7.05186	0.00120494	0.045449	0.00227432	0.040538	0.00304804	0.041093	0.0112111	7.06039	0.0314961	7.06141	0.000893947	7.06124	0.00163454	7.06023	0.00694635	6.10994	0.0010959							7.06124	0.226855			7.05366	-0.01128	7.05409	-0.41221	7.05347	0.083392
7.06525	0.112437	7.05266	0.00124345	0.046403	0.0023978	0.041432	0.00293988	0.041983	0.0111424	7.06132	0.0314025	7.06236	0.00100422	7.0622	0.00166559	7.06116	0.00700273	6.11085	0.00123433							7.06219	0.226086			7.05449	-0.01091	7.05492	-0.41281	7.05431	0.08354
7.06625	0.112452	7.05346	0.00126335	0.047356	0.00243001	0.042325	0.00293817	0.042872	0.0110894	7.06226	0.0313382	7.06331	0.000980695	7.06316	0.00158547	7.0621	0.0071247	6.11177	0.00129201							7.06313	0.224612			7.05532	-0.01066	7.05576	-0.413	7.05514	0.083974
7.06724	0.112679	7.05426	0.00127027	0.04831	0.00246503	0.043219	0.00293699	0.043762	0.0110764	7.06319	0.0312874	7.06426	0.000973344	7.06411	0.00156343	7.06303	0.00731842	6.11269	0.00134969							7.06408	0.223737			7.05615	-0.01026	7.05659	-0.41282	7.05597	0.084103
7.06824	0.112811	7.05507	0.00128541	0.049263	0.00250235	0.044113	0.00296259	0.044652	0.0110474	7.06413	0.0312716	7.06521	0.00102775	7.06507	0.00153639	7.06396	0.0074076	6.11361	0.00139583							7.06503	0.223685			7.05699	-0.01016	7.05742	-0.41331	7.0568	0.083914
7.06924	0.112983	7.05587	0.00132478	0.050216	0.00245928	0.045007	0.00298636	0.045541	0.0109094	7.06507	0.0310889	7.06616	0.00113508	7.06602	0.00139617	7.0649	0.00741067	6.11452	0.00138429							7.06597	0.222492			7.05782	-0.00978	7.05825	-0.41425	7.05764	0.083689
7.07023	0.113067	7.05667	0.00135204	0.05117	0.00244011	0.045901	0.00298818	0.046431	0.0107997	7.066	0.0310788	7.06711	0.00123506	7.06698	0.00130303	7.06583	0.0074117	6.11544	0.00138429							7.06692	0.221645			7.05865	-0.0094	7.05908	-0.41429	7.05847	0.083591
7.07123	0.113155	7.05748	0.0013382	0.052123	0.00252766	0.046794	0.00303605	0.047321	0.0109464	7.06694	0.0311758	7.06806	0.00133798	7.06794	0.00121689	7.06676	0.00748037	6.11636	0.00138429							7.06787	0.221668			7.05948	-0.00954	7.05992	-0.41346	7.0593	0.083759
7.07223	0.113281	7.05828	0.00132695	0.053077	0.00265957	0.047688	0.00303487	0.048211	0.0109723	7.06787	0.0312874	7.06901	0.00124976	7.0689	0.00122891	7.0677	0.00756442	6.11727	0.00140737							7.06881	0.221601			7.06032	-0.00998	7.06075	-0.41258	7.06013	0.083858
7.07322	0.113528	7.05908	0.00131007	0.05403	0.00281194	0.048582	0.00308156	0.0491	0.0109181	7.06881	0.031301	7.06996	0.00133063	7.06985	0.00125696	7.06863	0.00757877	6.11819	0.00147658							7.06976	0.221448			7.06115	-0.00979	7.06158	-0.41183	7.06097	0.083083
7.07422	0.113629	7.05989	0.00131743	0.054983	0.00294883	0.049476	0.00309494	0.04999	0.0108285	7.06975	0.0312592	7.07092	0.0012924	7.07081	0.00126597	7.06956	0.00768024	6.11911	0.00159194							7.07071	0.221913			7.06198	-0.00973	7.06242	-0.41112	7.0618	0.082432
7.07522	0.113645	7.06069	0.0013555	0.055937	0.00303882	0.05037	0.00322441	0.05088	0.0107222	7.07068	0.031204	7.07187	0.00116301	7.07177	0.00130904	7.0705	0.00774584	6.12003	0.00166115							7.07165	0.221559			7.06281	-0.01017	7.06325	-0.41085	7.06263	0.083043
7.07622	0.113687	7.06149	0.00137367	0.05689	0.00316907	0.051263	0.00330847	0.051769	0.0106554	7.07162	0.0310957	7.07282	0.0011983	7.07272	0.00133007	7.07143	0.00778992	6.12094	0.00166115							7.0726	0.221377			7.06365	-0.0104	7.06408	-0.41057	7.06346	0.083496
7.07721	0.113819	7.06229	0.00140656	0.057844	0.0032372	0.052157	0.0034389	0.052659	0.0106683	7.07255	0.0309423	7.07377	0.00135562	7.07368	0.00134209	7.07236	0.00781554	6.12186	0.00160347							7.07355	0.220454			7.06448	-0.00991	7.06491	-0.41056	7.06429	0.08388
7.07821	0.114013	7.0631	0.00139314	0.058797	0.00334367	0.053051	0.00357821	0.053549	0.010771	7.07349	0.0308679	7.07472	0.00151736	7.07464	0.00132707	7.0733	0.00783502	6.12278	0.00160347							7.07449	0.219883			7.06531	-0.00962	7.06574	-0.4104	7.06513	0.084152
7.07921	0.114054	7.0639	0.00140526	0.05975	0.0036144	0.053945	0.00366859	0.054439	0.010745	7.07442	0.0308194	7.07567	0.00157176	7.07559	0.001282	7.07423	0.00792214	6.12369	0.00159194							7.07544	0.220511			7.06614	-0.00992	7.06658	-0.40977	7.06596	0.084544
7.0802	0.113918	7.0647	0.00143165	0.060704	0.0037311	0.054839	0.00370511	0.055328	0.0107113	7.07536	0.0307788	7.07662	0.00156	7.07655	0.00125195	7.07517	0.00798364	6.12461	0.00167269							7.07639	0.220156			7.06698	-0.01032	7.06741	-0.4094	7.06679	0.08451
7.0812	0.114185	7.0655	0.00147275	0.061657	0.00390851	0.055732	0.00365103	0.056218	0.0108424	7.0763	0.0307416	7.07757	0.00158499	7.07751	0.0012219	7.0761	0.00797237	6.12553	0.00166115							7.07733	0.219816			7.06781	-0.01095	7.06824	-0.40937	7.06762	0.08426
7.0822	0.114125	7.06631	0.00151948	0.06261	0.00392257	0.056626	0.00373059	0.057108	0.0108753	7.07723	0.0307145	7.07852	0.00163939	7.07846	0.00123292	7.07703	0.00803797	6.12645	0.00160347							7.07828	0.219196			7.06864	-0.01142	7.06907	-0.40979	7.06846	0.084072
7.08319	0.11417	7.06711	0.00156664	0.063564	0.00405538	0.05752	0.00382654	0.057998	0.0108121	7.07817	0.0306209	7.07947	0.00171291	7.07942	0.00127398	7.07797	0.00817224	6.12736	0.00167269							7.07923	0.218882			7.06948	-0.01187	7.06991	-0.41047	7.06929	0.083747
7.08419	0.114163	7.06791	0.00156015	0.064517	0.00428405	0.058414	0.00390321	0.058887	0.0107756	7.07911	0.030578	7.08042	0.00173496	7.08038	0.00127599	7.0789	0.00825936	6.12828	0.00178805							7.08017	0.218505			7.07031	-0.01254	7.07074	-0.41068	7.07012	0.084287
7.08519	0.114412	7.06872	0.00157096	0.065471	0.00441443	0.059308	0.00386509	0.059777	0.0108087	7.08004	0.0305183	7.08138	0.00184965	7.08134	0.00125596	7.07983	0.00836494	6.1292	0.00184573							7.08112	0.218324			7.07114	-0.01306	7.07157	-0.41004	7.07095	0.084705
7.08618	0.114833	7.06952	0.0015887	0.066424	0.00451017	0.060201	0.00387987	0.060667	0.0109152	7.08098	0.03041	7.08232	0.00183789	7.08229	0.00135611	7.08077	0.00847666	6.13011	0.00191494							7.08207	0.217563			7.07197	-0.01284	7.0724	-0.40987	7.07179	0.084974
7.08718	0.115036	7.07032	0.00160471	0.067377	0.00458916	0.061095	0.00392324	0.061556	0.0109624	7.08191	0.0302893	7.08328	0.0018717	7.08325	0.0014753	7.0817	0.00850331	6.13103	0.00194955							7.08301	0.217458			7.07281	-0.01274	7.07324	-0.41027	7.07262	0.085495
7.08818	0.115114	7.07113	0.00161336	0.068331	0.00472337	0.061989	0.00397057	0.062446	0.0109791	7.08285	0.0302363	7.08423	0.00192757	7.08421	0.00152838	7.08263	0.00853714	6.13195	0.00199569							7.08396	0.217217			7.07364	-0.01267	7.07407	-0.41035	7.07345	0.085325
7.08917	0.115294	7.07193	0.00163283	0.069284	0.00490897	0.062883	0.00401394	0.063336	0.0110295	7.08378	0.0302228	7.08518	0.00196433	7.08516	0.00157846	7.08357	0.00863861	6.13286	0.00198415							7.08491	0.217279			7.07447	-0.01237	7.0749	-0.41008	7.07428	0.085165
7.09017	0.115304	7.07273	0.00164971	0.070238	0.00502465	0.063777	0.00402282	0.064226	0.0111036	7.08472	0.0300468	7.08613	0.00201138	7.08612	0.00169464	7.0845	0.00872368	6.13378	0.00201876							7.08585	0.217803			7.0753	-0.01258	7.07574	-0.40952	7.07511	0.085253
7.09117	0.115236	7.07353	0.0016761	0.071191	0.00513598	0.06467	0.00408804	0.065115	0.0111501	7.08566	0.0298833	7.08708	0.00215547	7.08708	0.0017327	7.08543	0.00882823	6.1347	0.00208798							7.0868	0.218227			7.07614	-0.01262	7.07657	-0.4089	7.07595	0.085577
7.09216	0.115248	7.07434	0.00171071	0.072144	0.00531084	0.065564	0.0041102	0.066005	0.011199	7.08659	0.0298348	7.08803	0.00223928	7.08803	0.00173771	7.08637	0.00888358	6.13562	0.00197262							7.08775	0.218197			7.07697	-0.01284	7.0774	-0.40771	7.07678	0.085172
7.09316	0.115187	7.07514	0.00175268	0.073098	0.00543201	0.066458	0.00416739	0.066895	0.0112584	7.08753	0.0297502	7.08898	0.00227457	7.08899	0.00177176	7.0873	0.00902196	6.13653	0.00201876							7.08869	0.21816			7.0778	-0.01236	7.07823	-0.40659	7.07761	0.084562
7.09416	0.115222	7.07594	0.00179984	0.074051	0.00554028	0.067352	0.0041903	0.067784	0.0112372	7.08846	0.0296126	7.08993	0.00235102	7.08995	0.00175774	7.08823	0.0090568	6.13745	0.00199569							7.08964	0.218237			7.07863	-0.01181	7.07907	-0.40656	7.07844	0.084479
7.09516	0.115553	7.07675	0.00182277	0.075005	0.0057099	0.068246	0.00430467	0.068674	0.0111155	7.0894	0.0295405	7.09088	0.00240983	7.0909	0.00183486	7.08917	0.009229	6.13837	0.00204183							7.09059	0.21764			7.07947	-0.01173	7.0799	-0.40708	7.07928	0.084966
7.09615	0.115759	7.07755	0.00185392	0.075958	0.005811	0.069139	0.00434943	0.069564	0.0111232	7.09034	0.0294175	7.09183	0.002451	7.09186	0.00198509	7.0901	0.0092987	6.13928	0.00207644							7.09153	0.217179			7.0803	-0.01147	7.08073	-0.40801	7.08011	0.085891
7.09715	0.115903	7.07835	0.00189069	0.076911	0.00593946	0.070033	0.00434804	0.070454	0.0111721	7.09127	0.0292506	7.09279	0.0024216	7.09282	0.00209326	7.09103	0.009393	6.1402	0.00214566							7.09248	0.21695			7.08113	-0.01108	7.08156	-0.40842	7.08094	0.086728
7.09815	0.116228	7.07916	0.00190324	0.077865	0.00610806	0.070927	0.00437042	0.071343	0.0112114	7.09221	0.029086	7.09374	0.00240395	7.09377	0.00217238	7.09197	0.0095078	6.14112	0.00215719							7.09343	0.216705			7.08197	-0.01017	7.0824	-0.40805	7.08177	0.087562
7.09914	0.11628	7.07996	0.00191622	0.078818	0.00621377	0.071821	0.00439087	0.072233	0.0112561	7.09314	0.0289416	7.09469	0.00251717	7.09473	0.00225451	7.0929	0.00965027	6.14203	0.00227255							7.09437	0.217639			7.0828	-0.01028	7.08323	-0.4076	7.08261	0.087664
7.10014	0.116427	7.08076	0.00195905	0.079772	0.00628369	0.072715	0.00438413	0.073123	0.0112144	7.09408	0.0289337	7.09564	0.00256422	7.09569	0.00223047	7.09384	0.00983887	6.14295	0.00230716							7.09532	0.217535			7.08363	-0.01052	7.08406	-0.40668	7.08344	0.087462
7.10114	0.116541	7.08156	0.00199496	0.080725	0.0063499	0.073608	0.00438198	0.074012	0.0111013	7.09502	0.0288378	7.09659	0.00253922	7.09664	0.00216838	7.09477	0.00992292	6.14387	0.00233023							7.09627	0.216878			7.08446	-0.01082	7.08489	-0.40575	7.08427	0.087549
7.10213	0.116691	7.08237	0.00203866	0.081678	0.00650865	0.074502	0.00461254	0.074902	0.0110201	7.09595	0.0286777	7.09754	0.00261127	7.0976	0.00211429	7.0957	0.009926	6.14479	0.00242251							7.09721	0.217249			7.0853	-0.01123	7.08573	-0.40494	7.0851	0.087812
7.10313	0.116774	7.08317	0.00206419	0.082632	0.00672774	0.075396	0.0047012	0.075792	0.0110159	7.09689	0.0285773	7.09849	0.00278182	7.09856	0.00217338	7.09664	0.0100111	6.1457	0.00242251							7.09816	0.217809			7.08613	-0.01072	7.08656	-0.40464	7.08594	0.08795
7.10413	0.116801	7.08397	0.00208409	0.083585	0.00678244	0.07629	0.00473558	0.076682	0.0110247	7.09782	0.0284364	7.09944	0.00286563	7.09952	0.00221244	7.09757	0.0101146	6.14662	0.00242251							7.09911	0.218515			7.08696	-0.01015	7.08739	-0.40507	7.08677	0.088153
7.10513	0.116754	7.08478	0.00212519	0.084539	0.0069233	0.077184	0.00482146	0.077571	0.011251	7.09876	0.0284239	7.10039	0.00297149	7.10047	0.0023136	7.0985	0.0101843	6.14754	0.00239944							7.10005	0.218058			7.08779	-0.01042	7.08822	-0.40572	7.0876	0.08825
7.10612	0.116393	7.08558	0.00217365	0.085492	0.00698849	0.078077	0.00486301	0.078461	0.0111106	7.09969	0.028283	7.10134	0.00302148	7.10143	0.00233263	7.09944	0.0102755	6.14846	0.00241098							7.101	0.217911			7.08863	-0.01044	7.08906	-0.40666	7.08843	0.088095
7.10712	0.116536	7.08638	0.0022035	0.086445	0.00697124	0.078971	0.00484908	0.079351	0.011118	7.10063	0.0281713	7.10229	0.0031244	7.10239	0.00229257	7.10037	0.0104057	6.14937	0.00237637							7.10195	0.217963			7.08946	-0.01019	7.08989	-0.40676	7.08926	0.088136
7.10812	0.116738	7.08718	0.002226	0.087399	0.00697609	0.079865	0.00484801	0.08024	0.0111418	7.10157	0.0280146	7.10325	0.0030156	7.10334	0.00228556	7.1013	0.0105113	6.15029	0.00231869							7.10289	0.218008			7.09029	-0.01011	7.09072	-0.40656	7.0901	0.088587
7.10911	0.116972	7.08799	0.00225239	0.088352	0.00699348	0.080759	0.00477402	0.08113	0.0111826	7.1025	0.0279356	7.1042	0.00293326	7.1043	0.00232863	7.10224	0.0105871	6.15121	0.00227255							7.10384	0.21776			7.09112	-0.01008	7.09155	-0.40662	7.09093	0.088947
7.11011	0.117027	7.08879	0.00225845	0.089305	0.00704576	0.081653	0.00471823	0.08202	0.0112311	7.10344	0.027851	7.10515	0.0030406	7.10526	0.00240575	7.10317	0.0106599	6.15212	0.0021918							7.10479	0.2171			7.09196	-0.01043	7.09239	-0.4071	7.09176	0.089069
7.11111	0.117001	7.08959	0.00228138	0.090259	0.0070703	0.082546	0.00481739	0.08291	0.0112449	7.10437	0.0277416	7.1061	0.00306265	7.10621	0.00242077	7.1041	0.010788	6.15304	0.00224948							7.10573	0.217177			7.09279	-0.0105	7.09322	-0.40682	7.09259	0.088873
7.1121	0.117004	7.0904	0.00233114	0.091212	0.00707541	0.08344	0.00485048	0.083799	0.0112615	7.10531	0.0276018	7.10705	0.00328173	7.10717	0.0023747	7.10504	0.01091	6.15396	0.00237637							7.10668	0.218079			7.09362	-0.01062	7.09405	-0.40701	7.09343	0.088538
7.1131	0.116672	7.0912	0.0023545	0.092166	0.00706237	0.084334	0.00485829	0.084689	0.0114212	7.10625	0.0274315	7.108	0.00322733	7.10813	0.0023757	7.10597	0.0111252	6.15487	0.00239944							7.10763	0.219136			7.09445	-0.01094	7.09488	-0.40676	7.09426	0.088206
7.1141	0.116685	7.092	0.00237267	0.093119	0.00700741	0.085228	0.00487875	0.085579	0.0113944	7.10718	0.0273243	7.10895	0.00323468	7.10909	0.00235867	7.10691	0.0112769	6.15579	0.00243405							7.10857	0.218977			7.09529	-0.01129	7.09572	-0.40633	7.09509	0.088217
7.11509	0.116783	7.09281	0.00239603	0.094072	0.0069527	0.086122	0.00488999	0.086468	0.0112519	7.10812	0.0272206	7.1099	0.00327144	7.11004	0.00227554	7.10784	0.0113938	6.15671	0.00244559							7.10952	0.219377			7.09612	-0.01117	7.09655	-0.40562	7.09592	0.088585
7.11609	0.116555	7.09361	0.00243281	0.095026	0.0069164	0.087015	0.00487211	0.087358	0.0112462	7.10905	0.0271416	7.11085	0.00333907	7.111	0.00226853	7.10877	0.011608	6.15763	0.00248019							7.11047	0.220363			7.09695	-0.01111	7.09738	-0.40505	7.09675	0.088668
7.11709	0.116653	7.09441	0.00245271	0.095979	0.00691269	0.087909	0.00482842	0.088248	0.0111396	7.10999	0.0270819	7.1118	0.00345963	7.11196	0.00232262	7.1097	0.0116541	6.15854	0.00239944							7.11141	0.219879			7.09779	-0.01111	7.09821	-0.40512	7.09759	0.088671
7.11808	0.116607	7.09521	0.00247564	0.096933	0.00697034	0.088803	0.00479586	0.089138	0.0110997	7.11093	0.0269691	7.11275	0.0035655	7.11291	0.00232662	7.11064	0.0117105	6.15946	0.00250326							7.11236	0.219771			7.09862	-0.01135	7.09905	-0.40559	7.09842	0.088774
7.11908	0.116486	7.09602	0.00248213	0.097886	0.00696612	0.089697	0.00484962	0.090027	0.0111167	7.11186	0.0268574	7.11371	0.00355079	7.11387	0.00238171	7.11157	0.0118356	6.16038	0.00248019							7.11331	0.221174			7.09945	-0.01193	7.09988	-0.40592	7.09925	0.088696
7.12008	0.116842	7.09682	0.0025016	0.098839	0.00702939	0.090591	0.00476931	0.090917	0.0111849	7.1128	0.0267142	7.11465	0.00355079	7.11483	0.00252093	7.11251	0.0120487	6.16129	0.00241098							7.11425	0.220779			7.10028	-0.01206	7.10071	-0.40675	7.10008	0.088906
7.12108	0.116835	7.09762	0.00256693	0.099793	0.00699885	0.091484	0.00481932	0.091807	0.011329	7.11373	0.0265676	7.11561	0.00359343	7.11578	0.00254596	7.11344	0.0121113	6.16221	0.00244559							7.1152	0.220893			7.10112	-0.01175	7.10154	-0.40722	7.10092	0.089264
7.12207	0.116747	7.09842	0.00263053	0.100746	0.00717869	0.092378	0.0048327	0.092696	0.0113778	7.11467	0.0264999	7.11656	0.00370371	7.11674	0.00261207	7.11437	0.0122609	6.16313	0.00260709							7.11615	0.221078			7.10195	-0.01218	7.10238	-0.40685	7.10175	0.088924
7.12307	0.117145	7.09923	0.00267466	0.1017	0.00732377	0.093272	0.00486408	0.093586	0.0113268	7.11561	0.0264063	7.11751	0.00383309	7.1177	0.00265714	7.11531	0.0124331	6.16404	0.00261862							7.11709	0.220209			7.10278	-0.0123	7.10321	-0.40681	7.10258	0.088638
7.12407	0.117261	7.10003	0.00270798	0.102653	0.00736109	0.094166	0.00492929	0.094476	0.0112365	7.11654	0.0262924	7.11846	0.00389043	7.11865	0.00274427	7.11624	0.0126084	6.16496	0.00260709							7.11804	0.220753			7.10361	-0.01199	7.10404	-0.40714	7.10341	0.088864
7.12506	0.117356	7.10083	0.00273177	0.103606	0.00715185	0.09506	0.00494471	0.095366	0.0113477	7.11748	0.0261751	7.11941	0.00396395	7.11961	0.00278634	7.11717	0.0126914	6.16588	0.00269937							7.11899	0.220593			7.10445	-0.01123	7.10487	-0.40731	7.10425	0.088492
7.12606	0.117498	7.10164	0.00274389	0.10456	0.00706288	0.095953	0.00490873	0.096255	0.0113836	7.11841	0.0261401	7.12036	0.00401688	7.12057	0.00289651	7.11811	0.0128933	6.1668	0.00279166							7.11993	0.221146			7.10528	-0.01097	7.10571	-0.40703	7.10508	0.087867
7.12706	0.11749	7.10244	0.0027772	0.105513	0.00704882	0.096847	0.00491516	0.097145	0.0113594	7.11935	0.0261323	7.12131	0.0041301	7.12152	0.00296261	7.11904	0.0130461	6.16771	0.00280319							7.12088	0.222335			7.10611	-0.01162	7.10654	-0.40622	7.10591	0.087773
7.12805	0.117741	7.10324	0.00280489	0.106467	0.00703617	0.097741	0.00497448	0.098035	0.0113874	7.12028	0.0260657	7.12226	0.00424625	7.12248	0.00300568	7.11997	0.0132839	6.16863	0.00291855							7.12183	0.222474			7.10694	-0.01192	7.10737	-0.40602	7.10674	0.087747
7.12905	0.117788	7.10405	0.0028209	0.10742	0.00700818	0.098635	0.00495392	0.098925	0.0114532	7.12122	0.0259653	7.12321	0.00430212	7.12344	0.00309682	7.12091	0.0134294	6.16955	0.0029647							7.12277	0.223985			7.10778	-0.01201	7.1082	-0.40613	7.10757	0.087173
7.13005	0.117969	7.10485	0.00282955	0.108373	0.00695424	0.099529	0.00504398	0.099814	0.0114654	7.12216	0.0258808	7.12416	0.00450061	7.12439	0.003209	7.12184	0.0136149	6.17047	0.00298777							7.12372	0.223783			7.10861	-0.01198	7.10904	-0.4063	7.10841	0.086561
7.13105	0.118131	7.10565	0.00284816	0.109327	0.00691499	0.100422	0.00503338	0.100704	0.011447	7.12309	0.0257759	7.12512	0.00472557	7.12535	0.00330314	7.12277	0.0138189	6.17138	0.00308005							7.12467	0.22415			7.10944	-0.01187	7.10987	-0.40678	7.10924	0.086429
7.13204	0.118181	7.10646	0.00287931	0.11028	0.00681159	0.101316	0.00497255	0.101594	0.0115008	7.12403	0.0256202	7.12607	0.00483143	7.12631	0.00333319	7.12371	0.0140577	6.1723	0.00308005							7.12561	0.224389			7.11027	-0.01196	7.1107	-0.40661	7.11007	0.087067
7.13304	0.118104	7.10726	0.00289272	0.111233	0.00672186	0.10221	0.00499654	0.102483	0.0114912	7.12497	0.0255221	7.12702	0.00501522	7.12727	0.00338227	7.12464	0.0142238	6.17321	0.00310313							7.12656	0.224094			7.11111	-0.01143	7.11153	-0.40645	7.1109	0.087276
7.13404	0.118356	7.10806	0.00295892	0.112187	0.00658803	0.103104	0.00496452	0.103373	0.0113206	7.1259	0.0255153	7.12797	0.0051299	7.12822	0.00331216	7.12558	0.0142843	6.17413	0.00314927							7.12751	0.223634			7.11194	-0.01148	7.11237	-0.40677	7.11174	0.086152
7.13503	0.118298	7.10886	0.00298704	0.11314	0.00647912	0.103998	0.00488903	0.104263	0.0112744	7.12684	0.0255289	7.12892	0.00518872	7.12918	0.00333119	7.12651	0.0144585	6.17505	0.00318388							7.12845	0.222986			7.11277	-0.01212	7.1132	-0.40706	7.11257	0.085954
7.13603	0.118341	7.10967	0.0030303	0.114094	0.00637278	0.104892	0.00489138	0.105153	0.0113244	7.12777	0.0254048	7.12987	0.00525782	7.13014	0.00344236	7.12744	0.0146071	6.17597	0.00325309							7.1294	0.223451			7.1136	-0.01217	7.11403	-0.40706	7.1134	0.08614
7.13703	0.118472	7.11047	0.00307141	0.115047	0.00629545	0.105785	0.00496666	0.106042	0.01132	7.12871	0.0253778	7.13082	0.00525929	7.13109	0.00339629	7.12838	0.0148162	6.17688	0.00327616							7.13035	0.223936			7.11444	-0.01252	7.11486	-0.40737	7.11423	0.085552
7.13802	0.1186	7.11127	0.00309347	0.116	0.00630452	0.106679	0.00496591	0.106932	0.0112359	7.12964	0.0253665	7.13177	0.00526664	7.13205	0.00337926	7.12931	0.0150807	6.1778	0.00326463							7.13129	0.223324			7.11527	-0.01312	7.1157	-0.40826	7.11507	0.085529
7.13902	0.118793	7.11207	0.00312116	0.116954	0.00633379	0.107573	0.00501207	0.107822	0.0111488	7.13058	0.0252492	7.13272	0.00528282	7.13301	0.00343936	7.13024	0.0152242	6.17872	0.0032877							7.13224	0.223084			7.1161	-0.01293	7.11653	-0.40841	7.1159	0.086064
7.14002	0.11862	7.11288	0.00313241	0.117907	0.00635539	0.108467	0.00498433	0.108711	0.0110815	7.13152	0.0254161	7.13367	0.00526664	7.13396	0.00338627	7.13118	0.0153687	6.17964	0.00335691							7.13319	0.223863			7.11694	-0.01249	7.11736	-0.40841	7.11673	0.086638
7.14102	0.1186	7.11368	0.00316399	0.118861	0.00624726	0.109361	0.00497684	0.109601	0.0109951	7.13245	0.0252695	7.13462	0.00526958	7.13492	0.00341432	7.13211	0.0155696	6.18055	0.00350688							7.13413	0.223853			7.11777	-0.01283	7.11819	-0.40901	7.11756	0.087005
7.14201	0.118692	7.11448	0.00319385	0.119814	0.00614168	0.110254	0.00496067	0.110491	0.0107334	7.13339	0.0251499	7.13558	0.00529605	7.13588	0.00345338	7.13304	0.0156659	6.18147	0.0036107							7.13508	0.225012			7.1186	-0.01204	7.11903	-0.4098	7.11839	0.08757
7.14301	0.118935	7.11529	0.0032211	0.120767	0.00605923	0.111148	0.00494803	0.111381	0.0106529	7.13432	0.0250383	7.13653	0.0052887	7.13683	0.00345037	7.13398	0.0158525	6.18239	0.00363377							7.13603	0.225022			7.11943	-0.01081	7.11986	-0.41065	7.11923	0.087629
7.14401	0.118999	7.11609	0.00324101	0.121721	0.00601628	0.112042	0.00489395	0.11227	0.0106314	7.13526	0.0249909	7.13748	0.00543426	7.13779	0.0035305	7.13491	0.0159283	6.1833	0.00366838							7.13697	0.225505			7.12027	-0.01047	7.12069	-0.41049	7.12006	0.087141
7.145	0.118874	7.11689	0.00330287	0.122674	0.00592655	0.112936	0.00486204	0.11316	0.010583	7.1362	0.0248883	7.13843	0.00558423	7.13875	0.0035966	7.13584	0.0160995	6.18422	0.00372606							7.13792	0.226454			7.1211	-0.01036	7.12152	-0.40948	7.12089	0.086669
7.146	0.118799	7.1177	0.00332754	0.123628	0.00587555	0.11383	0.0048478	0.11405	0.010511	7.13713	0.0248443	7.13938	0.00569744	7.13971	0.00361663	7.13678	0.0162123	6.18514	0.00367991							7.13887	0.225841			7.12193	-0.00967	7.12236	-0.40853	7.12172	0.086156
7.147	0.11879	7.1185	0.00336561	0.124581	0.00576358	0.114723	0.00475999	0.114939	0.0104552	7.13807	0.0246999	7.14033	0.00569597	7.14066	0.00364668	7.13771	0.0164285	6.18605	0.00372606							7.13981	0.22717			7.12277	-0.00922	7.12319	-0.40779	7.12256	0.085398
7.14799	0.118732	7.1193	0.00343267	0.125534	0.00570274	0.115617	0.00467593	0.115829	0.0104313	7.139	0.0246266	7.14128	0.00581654	7.14162	0.00364668	7.13864	0.0164531	6.18697	0.00374913							7.14076	0.226502			7.1236	-0.00965	7.12402	-0.40744	7.12339	0.0847
7.14899	0.119114	7.1201	0.00350449	0.126488	0.0056318	0.116511	0.00454871	0.116719	0.0103942	7.13994	0.024524	7.14223	0.0059077	7.14257	0.00364968	7.13958	0.0165741	6.18789	0.00365684							7.14171	0.227237			7.12443	-0.00969	7.12486	-0.40775	7.12422	0.084813
7.14999	0.119256	7.12091	0.00356463	0.127441	0.00564407	0.117405	0.00458812	0.117609	0.0103682	7.14088	0.0244823	7.14318	0.0059371	7.14353	0.00371579	7.14051	0.0166643	6.18881	0.00363377							7.14265	0.227871			7.12526	-0.00982	7.12569	-0.40841	7.12505	0.085073
7.15098	0.119338	7.12171	0.00361309	0.128395	0.00565749	0.118299	0.00452762	0.118498	0.010345	7.14181	0.0245432	7.14413	0.00611648	7.14449	0.00384499	7.14145	0.0167729	6.18972	0.00371452							7.1436	0.227712			7.1261	-0.01024	7.12652	-0.40872	7.12589	0.084909
7.15198	0.119362	7.12251	0.00364251	0.129348	0.00556137	0.119192	0.00457409	0.119388	0.0102374	7.14275	0.0244789	7.14508	0.00619441	7.14545	0.00393312	7.14238	0.0169656	6.19064	0.00369145							7.14455	0.227632			7.12693	-0.01025	7.12735	-0.40853	7.12672	0.084691
7.15298	0.119448	7.12332	0.00368967	0.130301	0.00552226	0.120086	0.0045696	0.120278	0.0102825	7.14368	0.0244597	7.14604	0.00606355	7.1464	0.00395416	7.14331	0.0171481	6.19156	0.00374913							7.14549	0.22742			7.12776	-0.0098	7.12819	-0.40779	7.12755	0.084566
7.15397	0.119425	7.12412	0.0037762	0.131255	0.00542281	0.12098	0.00450695	0.121167	0.0103662	7.14462	0.0242759	7.14699	0.00617529	7.14736	0.00397519	7.14424	0.0172547	6.19247	0.00378374							7.14644	0.22862			7.12859	-0.00967	7.12902	-0.40713	7.12838	0.084748
7.15497	0.119491	7.12492	0.00384499	0.132208	0.00538255	0.121874	0.00445576	0.122057	0.0104058	7.14555	0.0242488	7.14794	0.00630468	7.14832	0.00400323	7.14518	0.0174873	6.19339	0.00379527							7.14739	0.229464			7.12943	-0.01033	7.12985	-0.40669	7.12922	0.08511
7.15597	0.11974	7.12573	0.00390729	0.133162	0.00535545	0.122768	0.00444731	0.122947	0.0103842	7.14649	0.024259	7.14889	0.00635908	7.14927	0.00404129	7.14611	0.0177057	6.19431	0.00382988							7.14834	0.229612			7.13026	-0.01021	7.13068	-0.40591	7.13005	0.084987
7.15696	0.119878	7.12653	0.00393844	0.134115	0.00531992	0.123661	0.00442942	0.123837	0.0103302	7.14743	0.0241868	7.14984	0.00626939	7.15023	0.00413544	7.14705	0.017843	6.19522	0.00389909							7.14928	0.229488			7.13109	-0.00984	7.13151	-0.40531	7.13088	0.084647
7.15796	0.120061	7.12733	0.00397089	0.135068	0.00524143	0.124555	0.00430842	0.124726	0.0102969	7.14836	0.0241248	7.15079	0.00634144	7.15119	0.00427966	7.14798	0.018046	6.19614	0.00392217							7.15023	0.229553			7.13192	-0.00947	7.13235	-0.40541	7.13171	0.084386
7.15896	0.119949	7.12813	0.00400723	0.136022	0.00514416	0.125449	0.00426526	0.125616	0.0102372	7.1493	0.0240548	7.15174	0.00650758	7.15214	0.00435178	7.14891	0.0182171	6.19706	0.00401445							7.15118	0.23022			7.13276	-0.00916	7.13318	-0.40568	7.13255	0.084845
7.15996	0.119768	7.12894	0.00407473	0.136975	0.0050791	0.126343	0.00424995	0.126506	0.0102362	7.15024	0.0239579	7.15269	0.00656051	7.1531	0.0043027	7.14985	0.0183606	6.19798	0.00408367							7.15212	0.231015			7.13359	-0.0087	7.13401	-0.40576	7.13338	0.084974
7.16095	0.119952	7.12974	0.00413746	0.137928	0.00504369	0.127237	0.00413676	0.127395	0.0100509	7.15117	0.0238158	7.15364	0.0065811	7.15406	0.00426965	7.15078	0.0185031	6.19889	0.00399138							7.15307	0.23146			7.13442	-0.00844	7.13484	-0.40611	7.13421	0.084993
7.16195	0.120237	7.13054	0.0042002	0.138882	0.00497071	0.12813	0.00403803	0.128285	0.00998304	7.15211	0.023871	7.15459	0.0066605	7.15501	0.00433876	7.15171	0.0186999	6.19981	0.0040606							7.15402	0.231351			7.13525	-0.00877	7.13568	-0.40687	7.13504	0.085346
7.16295	0.120625	7.13135	0.00428024	0.139835	0.00483765	0.129024	0.00398363	0.129175	0.0100276	7.15304	0.0238417	7.15554	0.00683105	7.15597	0.0043668	7.15265	0.0188157	6.20073	0.00412981							7.15496	0.231274			7.13609	-0.00893	7.13651	-0.40733	7.13587	0.085735
7.16394	0.120934	7.13215	0.00436071	0.140789	0.00475149	0.129918	0.0039302	0.130065	0.0100432	7.15398	0.0237909	7.15649	0.00682664	7.15693	0.0043678	7.15358	0.0188947	6.20164	0.00417595							7.15591	0.231246			7.13692	-0.00943	7.13734	-0.40721	7.13671	0.085968
7.16494	0.121018	7.13295	0.00438494	0.141742	0.00475252	0.130812	0.00389743	0.130954	0.00998885	7.15491	0.0237289	7.15745	0.00672519	7.15789	0.00435178	7.15451	0.0190341	6.20256	0.00415288							7.15686	0.231502			7.13775	-0.00973	7.13818	-0.407	7.13754	0.085216
7.16594	0.121173	7.13375	0.00443426	0.142695	0.004627	0.131706	0.00392238	0.131844	0.00993903	7.15585	0.0236511	7.1584	0.00675165	7.15884	0.004496	7.15545	0.0191171	6.20348	0.00424517							7.1578	0.232021			7.13858	-0.00934	7.13901	-0.40671	7.13837	0.084609
7.16693	0.121151	7.13456	0.00448748	0.143649	0.00451272	0.132599	0.00378767	0.132734	0.00992683	7.15679	0.023518	7.15935	0.00680459	7.1598	0.00443991	7.15638	0.0192329	6.2044	0.00424517							7.15875	0.232959			7.13942	-0.00903	7.13984	-0.40667	7.1392	0.084139
7.16793	0.121088	7.13536	0.00450781	0.144602	0.00461191	0.133493	0.00377632	0.133623	0.00984665	7.15772	0.023518	7.1603	0.0067443	7.16076	0.00444192	7.15731	0.0194256	6.20531	0.00440667							7.1597	0.233349			7.14025	-0.00863	7.14067	-0.4066	7.14004	0.083968
7.16893	0.120985	7.13616	0.00455973	0.145556	0.00465525	0.134387	0.00375993	0.134513	0.00976648	7.15866	0.0233816	7.16125	0.00682517	7.16171	0.00448999	7.15825	0.0195937	6.20623	0.0044182							7.16064	0.233859			7.14108	-0.0084	7.14151	-0.40648	7.14087	0.084473
7.16993	0.120841	7.13697	0.00458612	0.146509	0.00459427	0.135281	0.003773	0.135403	0.00964796	7.15959	0.0231898	7.1622	0.00693838	7.16267	0.00439885	7.15918	0.01973	6.20715	0.00440667							7.16159	0.234795			7.14192	-0.00877	7.14234	-0.40619	7.1417	0.084623
7.17092	0.120961	7.13777	0.0046415	0.147462	0.00460386	0.136175	0.00379013	0.136293	0.00972915	7.16053	0.0230511	7.16315	0.00707071	7.16363	0.00450201	7.16012	0.0198551	6.20806	0.00439513							7.16254	0.234945			7.14275	-0.00858	7.14317	-0.40634	7.14253	0.084141
7.17192	0.120928	7.13857	0.00470337	0.148416	0.00461652	0.137068	0.00382397	0.137182	0.00968529	7.16147	0.0229496	7.1641	0.00709571	7.16458	0.00441988	7.16105	0.020018	6.20898	0.00440667							7.16348	0.234907			7.14358	-0.00787	7.144	-0.40704	7.14337	0.083969
7.17292	0.120659	7.13938	0.00475399	0.149369	0.00460795	0.137962	0.00387912	0.138072	0.00966234	7.1624	0.0229135	7.16505	0.00702954	7.16554	0.0043658	7.16198	0.020182	6.2099	0.00442974							7.16443	0.23463			7.14441	-0.00793	7.14483	-0.40703	7.1442	0.084522
7.17391	0.120621	7.14018	0.0047687	0.150323	0.00452691	0.138856	0.00391574	0.138962	0.00966946	7.16334	0.0228278	7.166	0.00723097	7.1665	0.0043037	7.16292	0.0203378	6.21082	0.00446435							7.16538	0.234357			7.14525	-0.00797	7.14567	-0.4063	7.14503	0.085055
7.17491	0.120694	7.14098	0.00483447	0.151276	0.00444664	0.13975	0.00392731	0.139851	0.00961949	7.16427	0.0227477	7.16695	0.00734419	7.16745	0.00422758	7.16385	0.0205018	6.21173	0.00452203							7.16632	0.234406			7.14608	-0.00829	7.1465	-0.40574	7.14586	0.085119
7.17591	0.120587	7.14178	0.00489201	0.152229	0.00437864	0.140644	0.00402464	0.140741	0.00951811	7.16521	0.0225515	7.16791	0.00747946	7.16841	0.0042376	7.16478	0.02063	6.21265	0.00452203							7.16727	0.234265			7.14691	-0.00896	7.14733	-0.40586	7.14669	0.085616
7.1769	0.120664	7.14259	0.00494436	0.153183	0.00444217	0.141537	0.00398299	0.141631	0.00942777	7.16615	0.0224207	7.16886	0.0075221	7.16937	0.00427466	7.16572	0.020712	6.21357	0.00451049							7.16821	0.23447			7.14774	-0.0091	7.14816	-0.40612	7.14753	0.086
7.1779	0.120501	7.14339	0.0050257	0.154136	0.00453599	0.142431	0.00404638	0.142521	0.00937113	7.16708	0.0222989	7.16981	0.00749269	7.17033	0.0043648	7.16665	0.0207919	6.21448	0.00448742							7.16916	0.234094			7.14858	-0.00942	7.149	-0.40646	7.14836	0.086401
7.1789	0.12052	7.14419	0.00509536	0.15509	0.00455197	0.143325	0.00401201	0.14341	0.0094224	7.16802	0.0222075	7.17076	0.00753827	7.17128	0.00440987	7.16758	0.0208616	6.2154	0.00447588							7.17011	0.234031			7.14941	-0.00911	7.14983	-0.40691	7.14919	0.087268
7.1799	0.12053	7.14499	0.00514598	0.156043	0.0045466	0.144219	0.00397549	0.1443	0.00963169	7.16895	0.0220282	7.17171	0.00762355	7.17224	0.00435578	7.16852	0.02096	6.21632	0.00447588							7.17105	0.234386			7.15024	-0.00854	7.15066	-0.40672	7.15002	0.08735
7.18089	0.120157	7.1458	0.00521477	0.156996	0.00452589	0.145113	0.00395686	0.14519	0.00967803	7.16989	0.0218895	7.17266	0.00758385	7.17319	0.00426364	7.16945	0.0210594	6.21723	0.00464892							7.172	0.234573			7.15107	-0.00793	7.15149	-0.40594	7.15086	0.087445
7.18189	0.120026	7.1466	0.00528962	0.15795	0.004559	0.146006	0.00393469	0.146079	0.0097492	7.17082	0.0218714	7.17361	0.00762502	7.17415	0.00427766	7.17038	0.0211209	6.21815	0.00471813							7.17295	0.234861			7.15191	-0.00727	7.15233	-0.40555	7.15169	0.086969
7.18289	0.120141	7.1474	0.00535105	0.158903	0.00456833	0.1469	0.00390514	0.146969	0.00975123	7.17176	0.0217169	7.17456	0.00766178	7.17511	0.00432674	7.17132	0.0211886	6.21907	0.00472967							7.17389	0.235108			7.15274	-0.00724	7.15316	-0.40516	7.15252	0.087307
7.18388	0.120113	7.14821	0.00542417	0.159856	0.00452103	0.147794	0.00387719	0.147859	0.00968137	7.1727	0.0215399	7.17551	0.00765883	7.17607	0.00435077	7.17225	0.0212337	6.21999	0.00471813							7.17484	0.235455			7.15357	-0.00654	7.15399	-0.40477	7.15335	0.088601
7.18488	0.120342	7.14901	0.00547306	0.16081	0.00453062	0.148688	0.003835	0.148749	0.00958594	7.17363	0.0214902	7.17646	0.00781028	7.17702	0.00438983	7.17318	0.0214243	6.2209	0.0047066							7.17579	0.235849			7.1544	-0.00555	7.15482	-0.40404	7.15419	0.089343
7.18588	0.120357	7.14981	0.00552412	0.161763	0.0045457	0.149582	0.00374194	0.149638	0.00951521	7.17457	0.0214181	7.17741	0.00794407	7.17798	0.00426464	7.17412	0.0215309	6.22182	0.00475274							7.17673	0.236538			7.15524	-0.00507	7.15566	-0.40343	7.15502	0.089728
7.18687	0.120219	7.15062	0.00557344	0.162717	0.00462444	0.150475	0.00368594	0.150528	0.00942981	7.1755	0.0212128	7.17837	0.00800436	7.17894	0.00423459	7.17505	0.0215955	6.22274	0.00479889							7.17768	0.237308			7.15607	-0.00472	7.15649	-0.40276	7.15585	0.089699
7.18787	0.120184	7.15142	0.00564699	0.16367	0.00466777	0.151369	0.0037624	0.151418	0.00933569	7.17644	0.0210718	7.17932	0.00817785	7.17989	0.00421657	7.17598	0.0215914	6.22365	0.00487964							7.17863	0.238008			7.1569	-0.00476	7.15732	-0.40197	7.15668	0.089595
7.18887	0.119665	7.15222	0.00572833	0.164623	0.00471622	0.152263	0.00371592	0.152308	0.00937824	7.17738	0.0208553	7.18027	0.00833959	7.18085	0.00421556	7.17692	0.0215719	6.22457	0.00506421							7.17957	0.237522			7.15773	-0.00505	7.15815	-0.40149	7.15752	0.089944
7.18986	0.119871	7.15303	0.00581789	0.165577	0.00449598	0.153157	0.0036944	0.153197	0.00929226	7.17831	0.0207448	7.18122	0.00843663	7.18181	0.00424962	7.17785	0.0217831	6.22549	0.00515649							7.18052	0.237636			7.15857	-0.00507	7.15899	-0.40131	7.15835	0.089208
7.19086	0.119991	7.15383	0.00594033	0.16653	0.00445022	0.154051	0.00370029	0.154087	0.00909487	7.17925	0.0206613	7.18217	0.00857043	7.18276	0.00429669	7.17879	0.0219665	6.22641	0.00506421							7.18147	0.237175			7.1594	-0.00483	7.15982	-0.40084	7.15918	0.08879
7.19186	0.119908	7.15463	0.00604157	0.167484	0.00435499	0.154944	0.00377974	0.154977	0.00898231	7.18018	0.0206218	7.18312	0.00873804	7.18372	0.00435478	7.17972	0.0220373	6.22732	0.0050296							7.18241	0.237663			7.16023	-0.00516	7.16065	-0.40027	7.16001	0.0889
7.19285	0.119686	7.15543	0.00614714	0.168437	0.00433914	0.155838	0.00386316	0.155866	0.00899509	7.18112	0.0204865	7.18407	0.00898799	7.18468	0.00446295	7.18065	0.0221992	6.22824	0.00511035							7.18336	0.238067			7.16106	-0.00585	7.16148	-0.40034	7.16084	0.089973
7.19385	0.119482	7.15624	0.00622026	0.16939	0.00440203	0.156732	0.00384549	0.156756	0.00914702	7.18206	0.0203737	7.18502	0.00880126	7.18564	0.00446796	7.18159	0.0223027	6.22916	0.00512189							7.18431	0.238093			7.1619	-0.00572	7.16232	-0.4005	7.16168	0.090484
7.19485	0.119259	7.15704	0.0063163	0.170344	0.00443552	0.157626	0.00379077	0.157646	0.00927338	7.18299	0.0202846	7.18597	0.00881891	7.18659	0.0044329	7.18252	0.0224186	6.23007	0.00514496							7.18525	0.238652			7.16273	-0.00503	7.16315	-0.40169	7.16251	0.090473
7.19585	0.119246	7.15784	0.00636476	0.171297	0.00442274	0.15852	0.00382954	0.158536	0.00934992	7.18393	0.0202553	7.18692	0.0089777	7.18755	0.00448198	7.18345	0.0225057	6.23099	0.00520264							7.1862	0.238784			7.16356	-0.00604	7.16398	-0.40223	7.16334	0.090607
7.19684	0.118985	7.15864	0.00642706	0.172251	0.00445329	0.159413	0.00396339	0.159425	0.00932944	7.18486	0.0203117	7.18787	0.00896741	7.18851	0.00445894	7.18439	0.0226307	6.23191	0.00520264							7.18715	0.238746			7.1644	-0.00687	7.16481	-0.40267	7.16417	0.090605
7.19784	0.119038	7.15945	0.00647206	0.173204	0.00455069	0.160307	0.00405838	0.160315	0.00926975	7.1858	0.0201639	7.18882	0.00896447	7.18946	0.00445293	7.18532	0.0227199	6.23283	0.00532953							7.18809	0.23877			7.16523	-0.00647	7.16565	-0.40313	7.16501	0.090657
7.19884	0.118837	7.16025	0.00654042	0.174157	0.00466509	0.161201	0.00421975	0.161205	0.00931564	7.18673	0.0200489	7.18978	0.00903945	7.19042	0.004496	7.18625	0.0228798	6.23374	0.0054795							7.18904	0.239908			7.16606	-0.00576	7.16648	-0.40253	7.16584	0.090323
7.19983	0.118501	7.16105	0.00659493	0.175111	0.00474983	0.162095	0.00433133	0.162094	0.00939887	7.18767	0.0199057	7.19073	0.0091115	7.19138	0.00464022	7.18719	0.0230284	6.23466	0.00557178							7.18999	0.241411			7.16689	-0.0054	7.16731	-0.4018	7.16667	0.089721
7.20083	0.118375	7.16186	0.00665594	0.176064	0.00483126	0.162989	0.00447461	0.162984	0.00952189	7.18861	0.0197365	7.19168	0.00911885	7.19233	0.00464924	7.18812	0.0231904	6.23558	0.00559485							7.19093	0.242069			7.16773	-0.00514	7.16815	-0.40245	7.1675	0.089697
7.20183	0.118426	7.16266	0.00672862	0.177018	0.00490015	0.163882	0.00470077	0.163874	0.00963794	7.18954	0.0196654	7.19263	0.00935704	7.19329	0.00460918	7.18905	0.0233216	6.23649	0.0056756							7.19188	0.242344			7.16856	-0.00436	7.16898	-0.4031	7.16833	0.089907
7.20282	0.118368	7.16346	0.00681818	0.177971	0.00490105	0.164776	0.00494396	0.164764	0.00976358	7.19048	0.0196034	7.19358	0.00962611	7.19425	0.00463722	7.18999	0.0234374	6.23741	0.0056756							7.19283	0.242807			7.16939	-0.00392	7.16981	-0.4041	7.16917	0.089585
7.20382	0.11852	7.16427	0.00687875	0.178924	0.00487088	0.16567	0.00532154	0.165653	0.00999146	7.19142	0.0195448	7.19453	0.00978284	7.1952	0.00474839	7.19092	0.023625	6.23833	0.00572175							7.19377	0.243172			7.17022	-0.00397	7.17064	-0.40449	7.17	0.089166
7.20482	0.118654	7.16507	0.00694452	0.179878	0.00487561	0.166564	0.00567106	0.166543	0.0102469	7.19235	0.0194286	7.19548	0.00982901	7.19616	0.0048195	7.19185	0.0237746	6.23924	0.00575636							7.19472	0.243528			7.17106	-0.00315	7.17148	-0.40463	7.17083	0.089122
7.20582	0.118804	7.16587	0.00700768	0.180831	0.00490654	0.167458	0.00607884	0.167433	0.0103748	7.19329	0.0193745	7.19643	0.00998074	7.19712	0.00479947	7.19279	0.0238156	6.24016	0.00577943							7.19567	0.244432			7.17189	-0.00309	7.17231	-0.4048	7.17166	0.089532
7.20681	0.118684	7.16667	0.0070583	0.181785	0.00493811	0.168351	0.00657453	0.168322	0.0104756	7.19422	0.0193485	7.19738	0.0100882	7.19807	0.00474238	7.19372	0.0239612	6.24108	0.00586018							7.19662	0.245245			7.17272	-0.00408	7.17314	-0.40492	7.1725	0.090057
7.20781	0.1186	7.16748	0.00711455	0.182738	0.00490424	0.169245	0.00716595	0.169212	0.0106481	7.19516	0.0192188	7.19833	0.00998045	7.19903	0.00466627	7.19466	0.0240093	6.242	0.00594093							7.19756	0.245421			7.17356	-0.00465	7.17397	-0.40472	7.17333	0.090565
7.20881	0.118754	7.16828	0.0071682	0.183691	0.00493875	0.170139	0.00790815	0.170102	0.0110074	7.19609	0.019141	7.19928	0.00987077	7.19999	0.00466126	7.19559	0.024159	6.24291	0.00597553							7.19851	0.245221			7.17439	-0.00479	7.17481	-0.40395	7.17416	0.090403
7.2098	0.118762	7.16908	0.00723612	0.184645	0.00494514	0.171033	0.00866866	0.170992	0.0115565	7.19703	0.019097	7.20024	0.0098668	7.20094	0.00474439	7.19652	0.0242851	6.24383	0.00601014							7.19946	0.245108			7.17522	-0.00444	7.17564	-0.40326	7.17499	0.090174
7.2108	0.118457	7.16989	0.00730059	0.185598	0.00515196	0.171927	0.00949867	0.171881	0.0120854	7.19797	0.0189516	7.20119	0.010176	7.2019	0.00480047	7.19745	0.0244316	6.24475	0.00609089							7.2004	0.245062			7.17605	-0.00424	7.17647	-0.40333	7.17583	0.089824
7.2118	0.118133	7.17069	0.00735035	0.186551	0.00537462	0.17282	0.0104615	0.172771	0.0125091	7.1989	0.0188061	7.20214	0.0102927	7.20286	0.00484454	7.19839	0.0245751	6.24566	0.00613704							7.20135	0.244869			7.17689	-0.00386	7.1773	-0.40273	7.17666	0.089743
7.21279	0.117894	7.17149	0.00739101	0.187505	0.00546793	0.173714	0.011672	0.173661	0.0130211	7.19984	0.018735	7.20309	0.0103402	7.20381	0.00493468	7.19932	0.0247258	6.24658	0.00616011							7.2023	0.245012			7.17772	-0.0038	7.17814	-0.40199	7.17749	0.089536
7.21379	0.117742	7.1723	0.00744986	0.188458	0.00556265	0.174608	0.0130513	0.17455	0.0137274	7.20077	0.0185805	7.20404	0.0104629	7.20477	0.00505988	7.20026	0.0248293	6.2475	0.00620625							7.20324	0.246063			7.17855	-0.00298	7.17897	-0.40226	7.17832	0.089532
7.21479	0.117435	7.1731	0.00751735	0.189412	0.0057802	0.175502	0.0146743	0.17544	0.0144446	7.20171	0.0184215	7.20499	0.0106786	7.20573	0.00512298	7.20119	0.0250374	6.24841	0.00626393							7.20419	0.24646			7.17938	-0.00272	7.1798	-0.40248	7.17915	0.089864
7.21578	0.117222	7.1739	0.00755586	0.190365	0.00590406	0.176396	0.0166084	0.17633	0.0151453	7.20265	0.0183268	7.20594	0.0107926	7.20669	0.00508892	7.20212	0.025184	6.24933	0.00629854							7.20514	0.246674			7.18022	-0.0033	7.18063	-0.40284	7.17999	0.089969
7.21678	0.117093	7.1747	0.00761115	0.191318	0.00589664	0.177289	0.0187942	0.17722	0.0160136	7.20358	0.0181971	7.20689	0.0108726	7.20764	0.00513399	7.20306	0.0254187	6.25025	0.00632161							7.20608	0.246836			7.18105	-0.00338	7.18147	-0.40304	7.18082	0.089654
7.21778	0.117319	7.17551	0.00769885	0.192272	0.00596899	0.178183	0.0214771	0.178109	0.0170388	7.20452	0.0181068	7.20784	0.0109366	7.2086	0.00513299	7.20399	0.0255243	6.25117	0.00643697							7.20703	0.247382			7.18188	-0.00372	7.1823	-0.40264	7.18165	0.089784
7.21877	0.117499	7.17631	0.00781393	0.193225	0.00610141	0.179077	0.0244967	0.178999	0.0183208	7.20545	0.0180538	7.20879	0.0110738	7.20956	0.00505988	7.20492	0.0255786	6.25208	0.00654079							7.20798	0.247801			7.18271	-0.00432	7.18313	-0.40153	7.18248	0.089115
7.21977	0.117444	7.17711	0.00792525	0.194179	0.00617478	0.179971	0.0278397	0.179889	0.0198576	7.20639	0.0180516	7.20974	0.0110523	7.21051	0.00511797	7.20586	0.0257057	6.253	0.00655232							7.20892	0.24849			7.18355	-0.00418	7.18396	-0.40018	7.18332	0.088518
7.22077	0.117239	7.17791	0.00801957	0.195132	0.00621978	0.180865	0.0312844	0.180778	0.0216682	7.20732	0.0180471	7.2107	0.0110623	7.21147	0.005139	7.20679	0.0258759	6.25392	0.0065754							7.20987	0.249433			7.18438	-0.00387	7.1848	-0.39912	7.18415	0.089022
7.22177	0.117132	7.17872	0.00807205	0.196085	0.00628816	0.181758	0.0349736	0.181668	0.0238178	7.20826	0.0180065	7.21165	0.0113236	7.21243	0.00521612	7.20772	0.0260604	6.25483	0.0065754							7.21082	0.249823			7.18521	-0.00377	7.18563	-0.3985	7.18498	0.089317
7.22276	0.117182	7.17952	0.0081299	0.197039	0.00636191	0.182652	0.0386655	0.182558	0.0262933	7.2092	0.0178553	7.2126	0.0113944	7.21338	0.00518808	7.20866	0.0262038	6.25575	0.00659847							7.21176	0.250953			7.18605	-0.00319	7.18646	-0.39789	7.18581	0.088854
7.22376	0.117089	7.18032	0.00823157	0.197992	0.00639348	0.183546	0.0422012	0.183448	0.0292891	7.21013	0.0176433	7.21355	0.0114002	7.21434	0.00528823	7.20959	0.0262828	6.25667	0.00663307							7.21271	0.251799			7.18688	-0.00322	7.18729	-0.39753	7.18665	0.088227
7.22476	0.116857	7.18113	0.0083342	0.198946	0.00641982	0.18444	0.0454875	0.184337	0.0324278	7.21107	0.0176162	7.2145	0.0114144	7.2153	0.00538338	7.21052	0.0263955	6.25759	0.00672536							7.21366	0.252513			7.18771	-0.00324	7.18813	-0.39775	7.18748	0.087367
7.22575	0.116862	7.18193	0.00840827	0.199899	0.00646187	0.185334	0.048999	0.185227	0.0360114	7.21201	0.0175497	7.21545	0.0114633	7.21626	0.00540341	7.21146	0.0265298	6.2585	0.0067369							7.2146	0.252655			7.18854	-0.00291	7.18896	-0.3979	7.18831	0.086878
7.22675	0.116933	7.18273	0.00849342	0.200852	0.00648053	0.186228	0.0526637	0.186117	0.039802	7.21294	0.0174279	7.2164	0.0115669	7.21721	0.00540041	7.21239	0.026663	6.25942	0.00675997							7.21555	0.251889			7.18938	-0.00305	7.18979	-0.39792	7.18914	0.086884
7.22775	0.116952	7.18354	0.00855615	0.201806	0.00635808	0.187121	0.0563426	0.187006	0.0437782	7.21388	0.0173997	7.21735	0.0115962	7.21817	0.00528222	7.21333	0.026784	6.26034	0.00679458							7.2165	0.251616			7.19021	-0.00314	7.19062	-0.39797	7.18998	0.086285
7.22874	0.116749	7.18434	0.00865739	0.202759	0.00644282	0.188015	0.0599985	0.187896	0.0478696	7.21481	0.0173422	7.2183	0.0116491	7.21913	0.00523515	7.21426	0.0269203	6.26125	0.00687533							7.21744	0.252553			7.19104	-0.00294	7.19146	-0.39821	7.19081	0.085783
7.22974	0.116749	7.18514	0.00876149	0.203713	0.0064657	0.188909	0.0635882	0.188786	0.051999	7.21575	0.0173478	7.21925	0.0115934	7.22008	0.00514	7.21519	0.0270782	6.26217	0.006933							7.21839	0.253374			7.19187	-0.00332	7.19229	-0.39845	7.19164	0.086345
7.23074	0.116549	7.18595	0.0088382	0.204666	0.0064905	0.189803	0.0671103	0.189676	0.0559371	7.21669	0.0171572	7.2202	0.011631	7.22104	0.00509093	7.21613	0.0272094	6.26309	0.00690993							7.21934	0.254095			7.19271	-0.00419	7.19312	-0.39867	7.19247	0.086573
7.23173	0.11672	7.18675	0.00889881	0.205619	0.00656259	0.190697	0.0706553	0.190565	0.0600166	7.21762	0.0170253	7.22116	0.0117239	7.222	0.00516304	7.21706	0.0273621	6.26401	0.006933							7.22028	0.255563			7.19354	-0.00456	7.19395	-0.39879	7.1933	0.085979
7.23273	0.116823	7.18755	0.00894735	0.206573	0.00661244	0.19159	0.0741714	0.191455	0.0640336	7.21856	0.0168933	7.22211	0.0118649	7.22295	0.00517205	7.21799	0.0274974	6.26492	0.00699068							7.22123	0.256775			7.19437	-0.00453	7.19479	-0.39882	7.19414	0.085415
7.23373	0.116767	7.18835	0.00899486	0.207526	0.00663059	0.192484	0.0775998	0.192345	0.068255	7.21949	0.0167817	7.22306	0.0119445	7.22391	0.00515803	7.21893	0.0275999	6.26584	0.0070599							7.22218	0.257586			7.1952	-0.00429	7.19562	-0.39876	7.19497	0.085569
7.23473	0.116489	7.18916	0.00906426	0.20848	0.00663507	0.193378	0.0809224	0.193234	0.0724088	7.22043	0.0165899	7.22401	0.0118597	7.22487	0.00515002	7.21986	0.027726	6.26676	0.00714065							7.22312	0.257606			7.19604	-0.00411	7.19645	-0.39912	7.1958	0.085257
7.23572	0.116195	7.18996	0.00915174	0.209433	0.00663264	0.194272	0.0840857	0.194124	0.0766094	7.22136	0.0164963	7.22496	0.011785	7.22582	0.00518708	7.22079	0.0278295	6.26767	0.00718679							7.22407	0.257208			7.19687	-0.00429	7.19728	-0.39937	7.19663	0.084779
7.23672	0.116049	7.19076	0.00924437	0.210386	0.0066311	0.195166	0.0872853	0.195014	0.0809449	7.2223	0.0165324	7.22591	0.0120111	7.22678	0.00528924	7.22173	0.0279515	6.26859	0.00725601							7.22501	0.258391			7.1977	-0.00432	7.19812	-0.39939	7.19747	0.08492
7.23772	0.116033	7.19156	0.00933281	0.21134	0.00669757	0.196059	0.0903415	0.195904	0.0851523	7.22324	0.0164219	7.22686	0.0119417	7.22774	0.00535133	7.22266	0.0281606	6.26951	0.0072214							7.22596	0.258036			7.19853	-0.00399	7.19895	-0.39942	7.1983	0.086134
7.23871	0.116329	7.19237	0.00942163	0.212293	0.00678142	0.196953	0.093324	0.196793	0.089181	7.22417	0.0163136	7.22781	0.0118527	7.22869	0.00540341	7.22359	0.0283994	6.27043	0.00720986							7.22691	0.258471			7.19937	-0.00374	7.19978	-0.39948	7.19913	0.085376
7.23971	0.116196	7.19317	0.00951378	0.213246	0.00683306	0.197847	0.0962441	0.197683	0.0933299	7.22511	0.0162877	7.22876	0.0119374	7.22965	0.0053964	7.22453	0.0285798	6.27134	0.00731369							7.22785	0.258832			7.2002	-0.00341	7.20061	-0.39987	7.19996	0.085374
7.24071	0.116197	7.19397	0.00961291	0.2142	0.00682948	0.198741	0.0990617	0.198573	0.0974918	7.22604	0.0161975	7.22971	0.0119332	7.23061	0.00529725	7.22546	0.0286249	6.27226	0.00748672							7.2288	0.259329			7.20103	-0.00315	7.20145	-0.3999	7.2008	0.085774
7.2417	0.116072	7.19478	0.00967123	0.215153	0.00691078	0.199635	0.101802	0.199463	0.101474	7.22698	0.0160768	7.23066	0.0119764	7.23156	0.00526019	7.22639	0.0287038	6.27318	0.00748672							7.22975	0.259571			7.20186	-0.00346	7.20228	-0.39935	7.20163	0.086311
7.2427	0.115946	7.19558	0.00972371	0.216107	0.00703233	0.200528	0.104441	0.200352	0.105279	7.22792	0.0160294	7.23161	0.0120133	7.23252	0.00527421	7.22733	0.0288299	6.27409	0.00748672							7.23069	0.260795			7.2027	-0.00337	7.20311	-0.3993	7.20246	0.086441
7.2437	0.116044	7.19638	0.00982019	0.21706	0.00707873	0.201422	0.106981	0.201242	0.108812	7.22885	0.0159212	7.23257	0.0121864	7.23348	0.00524417	7.22826	0.0289898	6.27501	0.0075444							7.23164	0.260421			7.20353	-0.00334	7.20394	-0.3989	7.20329	0.086652
7.2447	0.11597	7.19719	0.00989699	0.218013	0.0071815	0.202316	0.109451	0.202132	0.112333	7.22979	0.0157836	7.23352	0.0123238	7.23444	0.00522113	7.22919	0.0291784	6.27593	0.00757901							7.23259	0.261307			7.20436	-0.00308	7.20478	-0.39803	7.20412	0.08721
7.24569	0.115842	7.19799	0.00997776	0.218967	0.00731444	0.20321	0.111891	0.203021	0.115889	7.23072	0.0157294	7.23447	0.0122891	7.23539	0.00514	7.23013	0.0293342	6.27684	0.00762515							7.23353	0.261059			7.20519	-0.00227	7.20561	-0.39767	7.20496	0.08746
7.24669	0.115833	7.19879	0.010075	0.21992	0.007323	0.204104	0.114339	0.203911	0.119348	7.23166	0.0156099	7.23542	0.0124216	7.23635	0.00514902	7.23106	0.0294982	6.27776	0.00761362							7.23448	0.261621			7.20603	-0.00252	7.20644	-0.39751	7.20579	0.087647
7.24769	0.115582	7.19959	0.0101604	0.220874	0.00735291	0.204997	0.116705	0.204801	0.12276	7.23259	0.0155366	7.23637	0.0125	7.23731	0.00508592	7.232	0.0296355	6.27868	0.00764822							7.23543	0.262476			7.20686	-0.00324	7.20727	-0.39759	7.20662	0.087519
7.24868	0.115482	7.2004	0.0102518	0.221827	0.00731495	0.205891	0.118971	0.205691	0.126114	7.23353	0.0154689	7.23732	0.0126041	7.23826	0.00519509	7.23293	0.0297421	6.27959	0.00772897							7.23637	0.261948			7.20769	-0.00341	7.20811	-0.39872	7.20746	0.087027
7.24968	0.115561	7.2012	0.0103353	0.22278	0.00733706	0.206785	0.121237	0.20658	0.129146	7.23447	0.0153415	7.23827	0.0128121	7.23922	0.00501982	7.23386	0.0298426	6.28051	0.00777512							7.23732	0.262268			7.20853	-0.00265	7.20894	-0.39858	7.20829	0.087549
7.25068	0.115494	7.202	0.0104331	0.223734	0.00727417	0.207679	0.123347	0.20747	0.132143	7.2354	0.0153121	7.23922	0.012894	7.24018	0.00504185	7.2348	0.0299297	6.28143	0.00787894							7.23827	0.261627			7.20936	-0.00186	7.20977	-0.39788	7.20912	0.087025
7.25167	0.115251	7.20281	0.0105394	0.224687	0.0070827	0.208573	0.125519	0.20836	0.135071	7.23634	0.0152321	7.24017	0.0127973	7.24113	0.00509493	7.23573	0.0300496	6.28235	0.00795969							7.23921	0.261898			7.21019	-0.00179	7.2106	-0.39793	7.20995	0.086728
7.25267	0.114996	7.20361	0.0106446	0.225641	0.0070354	0.209466	0.127603	0.209249	0.138041	7.23728	0.0150843	7.24112	0.0128205	7.24209	0.00525418	7.23666	0.0301439	6.28326	0.00808658							7.24016	0.262105			7.21102	-0.00221	7.21144	-0.3976	7.21078	0.086997
7.25367	0.114889	7.20441	0.0107387	0.226594	0.00699297	0.21036	0.129585	0.210139	0.140861	7.23821	0.0149603	7.24207	0.0128176	7.24305	0.0052031	7.2376	0.0302433	6.28418	0.00821348							7.24111	0.26174			7.21186	-0.00251	7.21227	-0.39754	7.21162	0.087773
7.25466	0.114549	7.20521	0.0108347	0.227547	0.00691218	0.211254	0.131536	0.211029	0.143536	7.23915	0.0148757	7.24303	0.0128111	7.244	0.00508091	7.23853	0.0303643	6.2851	0.00835191							7.24205	0.261842			7.21269	-0.00293	7.2131	-0.39694	7.21245	0.0875
7.25566	0.113976	7.20602	0.0109683	0.228501	0.00696663	0.212148	0.133335	0.211919	0.146263	7.24008	0.0147798	7.24398	0.0127543	7.24496	0.0050719	7.23946	0.0304617	6.28601	0.00838651							7.243	0.261688			7.21352	-0.00311	7.21393	-0.39663	7.21328	0.08735
7.25666	0.113646	7.20682	0.0111067	0.229454	0.00706953	0.213042	0.135097	0.212808	0.148835	7.24102	0.0147234	7.24493	0.0128609	7.24592	0.00523415	7.2404	0.0305539	6.28693	0.00845573							7.24395	0.262437			7.21436	-0.00288	7.21477	-0.39629	7.21411	0.087929
7.25765	0.113421	7.20762	0.011266	0.230408	0.00704755	0.213935	0.136699	0.213698	0.151236	7.24195	0.0146941	7.24588	0.0131593	7.24688	0.00530826	7.24133	0.0306503	6.28785	0.00849034							7.24489	0.262855			7.21519	-0.00293	7.2156	-0.39678	7.21495	0.087797
7.25865	0.113147	7.20843	0.0114254	0.231361	0.00704486	0.214829	0.1382	0.214588	0.153704	7.24289	0.0146919	7.24683	0.0134132	7.24783	0.00530826	7.24226	0.0307599	6.28877	0.00862876							7.24584	0.263586			7.21602	-0.00345	7.21643	-0.3972	7.21578	0.087756
7.25965	0.113007	7.20923	0.0115353	0.232314	0.00697635	0.215723	0.13967	0.215477	0.155954	7.24383	0.0146716	7.24778	0.0134995	7.24879	0.0052692	7.2432	0.030805	6.28968	0.00869798							7.24679	0.26443			7.21685	-0.00417	7.21726	-0.39714	7.21661	0.088147
7.26065	0.112961	7.21003	0.0116522	0.233268	0.00684597	0.216617	0.140969	0.216367	0.157896	7.24476	0.0146061	7.24873	0.0133849	7.24974	0.00522614	7.24413	0.0309096	6.2906	0.00869798							7.24773	0.265493			7.21769	-0.00419	7.2181	-0.39651	7.21744	0.088836
7.26164	0.112747	7.21084	0.0118096	0.234221	0.00682769	0.217511	0.142195	0.217257	0.160001	7.2457	0.0145599	7.24968	0.013322	7.2507	0.00519208	7.24507	0.0310531	6.29152	0.00890562							7.24868	0.266232			7.21852	-0.00424	7.21893	-0.39667	7.21827	0.089018
7.26264	0.112546	7.21164	0.011988	0.235175	0.00678347	0.218404	0.143328	0.218147	0.162025	7.24663	0.0145419	7.25063	0.013396	7.25166	0.00512097	7.246	0.0311525	6.29243	0.0089287							7.24963	0.266548			7.21935	-0.00405	7.21976	-0.39711	7.21911	0.089421
7.26364	0.112388	7.21244	0.0121281	0.236128	0.00666523	0.219298	0.144148	0.219036	0.163874	7.24757	0.0145272	7.25158	0.0135146	7.25262	0.00503684	7.24693	0.0311668	6.29335	0.0089633							7.25058	0.267403			7.22018	-0.00452	7.22059	-0.39675	7.21994	0.089612
7.26463	0.112425	7.21324	0.0122747	0.237081	0.00664529	0.220192	0.144786	0.219926	0.165472	7.24851	0.0145193	7.25253	0.0135126	7.25357	0.0049457	7.24787	0.0311791	6.29427	0.00904405							7.25152	0.267847			7.22102	-0.00455	7.22143	-0.39597	7.22077	0.089003
7.26563	0.112392	7.21405	0.0124545	0.238035	0.00663213	0.221086	0.145158	0.220816	0.167074	7.24944	0.014499	7.25349	0.0135468	7.25453	0.00500479	7.2488	0.0311853	6.29519	0.00910173							7.25247	0.267759			7.22185	-0.00489	7.22226	-0.39556	7.2216	0.089091
7.26663	0.11219	7.21485	0.0126044	0.238988	0.00651223	0.22198	0.145302	0.221705	0.168695	7.25038	0.0144246	7.25444	0.013592	7.25549	0.00508993	7.24973	0.0311955	6.2961	0.0090902							7.25342	0.268814			7.22268	-0.00469	7.22309	-0.39534	7.22244	0.090014
7.26762	0.111857	7.21565	0.0127611	0.239941	0.00638799	0.222873	0.145157	0.222595	0.170134	7.25131	0.0143467	7.25539	0.0137068	7.25644	0.00508592	7.25067	0.0312847	6.29702	0.0090902							7.25436	0.268193			7.22351	-0.00418	7.22392	-0.39481	7.22327	0.090595
7.26862	0.11151	7.21645	0.0129125	0.240895	0.00633635	0.223767	0.144748	0.223485	0.171328	7.25225	0.0143366	7.25634	0.0137419	7.2574	0.00507991	7.2516	0.0314333	6.29794	0.00918248							7.25531	0.267587			7.22435	-0.00328	7.22476	-0.39601	7.2241	0.091864
7.26962	0.111325	7.21726	0.0130225	0.241848	0.00632254	0.224661	0.143733	0.224375	0.172288	7.25319	0.01419	7.25729	0.0138375	7.25836	0.0050769	7.25253	0.0315881	6.29885	0.00921709							7.25626	0.267416			7.22518	-0.00361	7.22559	-0.39693	7.22493	0.092778
7.27062	0.111168	7.21806	0.0131825	0.242802	0.00624866	0.225555	0.142379	0.225264	0.172872	7.25412	0.0140422	7.25824	0.013956	7.25931	0.00517706	7.25347	0.0316988	6.29977	0.00929784							7.2572	0.267617			7.22601	-0.00456	7.22642	-0.39805	7.22576	0.092374
7.27161	0.111007	7.21886	0.0133675	0.243755	0.00612685	0.226449	0.140655	0.226154	0.173045	7.25506	0.0139655	7.25919	0.0139415	7.26027	0.00519709	7.2544	0.0317788	6.30069	0.00940166							7.25815	0.268485			7.22684	-0.00519	7.22725	-0.39887	7.2266	0.092893
7.27261	0.110664	7.21967	0.0135398	0.244708	0.00596337	0.227342	0.138816	0.227044	0.172892	7.25599	0.0139396	7.26014	0.0139156	7.26123	0.00530826	7.25533	0.0318567	6.30161	0.00948241							7.2591	0.268382			7.22768	-0.00596	7.22809	-0.39943	7.22743	0.093851
7.27361	0.110547	7.22047	0.013701	0.245662	0.00590572	0.228236	0.136699	0.227933	0.172332	7.25693	0.0138719	7.26109	0.0139541	7.26218	0.0053323	7.25627	0.0318936	6.30252	0.00952856							7.26004	0.268286			7.22851	-0.00652	7.22892	-0.40069	7.22826	0.094842
7.2746	0.11044	7.22127	0.0138553	0.246615	0.00584321	0.22913	0.134411	0.228823	0.171388	7.25786	0.0138133	7.26204	0.0140679	7.26314	0.00540542	7.2572	0.0319797	6.30344	0.00956316							7.26099	0.267839			7.22934	-0.00668	7.22975	-0.40139	7.2291	0.095609
7.2756	0.110199	7.22208	0.0139938	0.247569	0.00587159	0.230024	0.132048	0.229713	0.170228	7.2588	0.0137366	7.26299	0.014156	7.2641	0.00548955	7.25813	0.0320781	6.30436	0.00970159							7.26194	0.267881			7.23017	-0.00658	7.23058	-0.40117	7.22993	0.095679
7.2766	0.110019	7.22288	0.014149	0.248522	0.00577547	0.230918	0.129619	0.230603	0.168631	7.25974	0.013634	7.26394	0.0142179	7.26506	0.00554864	7.25907	0.0321765	6.30527	0.00994384							7.26288	0.268975			7.23101	-0.00648	7.23142	-0.40125	7.23076	0.09548
7.27759	0.109887	7.22368	0.0143124	0.249475	0.00578339	0.231811	0.127298	0.231492	0.166828	7.26067	0.0135968	7.2649	0.014344	7.26601	0.00556466	7.26	0.0322134	6.30619	0.0100361							7.26383	0.268937			7.23184	-0.00592	7.23225	-0.40114	7.23159	0.095921
7.27859	0.109821	7.22448	0.0144705	0.250429	0.00578659	0.232705	0.125002	0.232382	0.164881	7.26161	0.0135641	7.26585	0.0144331	7.26697	0.00567884	7.26093	0.0324112	6.30711	0.0100823							7.26478	0.268021			7.23267	-0.00568	7.23308	-0.40133	7.23242	0.096639
7.27959	0.109557	7.22529	0.0146351	0.251382	0.00582775	0.233599	0.122718	0.233272	0.162797	7.26255	0.0135652	7.2668	0.0145935	7.26793	0.00566883	7.26187	0.0324686	6.30802	0.0101976							7.26572	0.26749			7.2335	-0.00551	7.23391	-0.40161	7.23326	0.097099
7.28058	0.10946	7.22609	0.0148133	0.252336	0.00576857	0.234493	0.120469	0.234161	0.160624	7.26348	0.0135235	7.26775	0.0147941	7.26888	0.00581906	7.2628	0.0325352	6.30894	0.0102784							7.26667	0.267014			7.23434	-0.00494	7.23475	-0.40204	7.23409	0.096358
7.28158	0.109284	7.22689	0.0150286	0.253289	0.00562963	0.235387	0.118205	0.235051	0.158576	7.26442	0.0135031	7.2687	0.014876	7.26984	0.00585411	7.26373	0.03261	6.30986	0.0103245							7.26762	0.266209			7.23517	-0.00572	7.23558	-0.40215	7.23492	0.096976
7.28258	0.108863	7.2277	0.0152526	0.254242	0.00554744	0.23628	0.115948	0.235941	0.156437	7.26535	0.0135167	7.26965	0.0148619	7.2708	0.0058431	7.26467	0.0326562	6.31078	0.0103591							7.26856	0.26582			7.236	-0.00633	7.23641	-0.40233	7.23575	0.097393
7.28358	0.108592	7.2285	0.015451	0.255196	0.00549183	0.237174	0.113764	0.236831	0.154302	7.26629	0.013475	7.2706	0.0149036	7.27175	0.00599233	7.2656	0.0328027	6.31169	0.0104399							7.26951	0.266571			7.23684	-0.0065	7.23724	-0.40221	7.23659	0.097315
7.28457	0.108557	7.2293	0.0156487	0.256149	0.00540338	0.238068	0.111682	0.23772	0.15213	7.26722	0.01344	7.27155	0.0151171	7.27271	0.00609148	7.26654	0.0329206	6.31261	0.0104053							7.27046	0.267841			7.23767	-0.00641	7.23808	-0.40167	7.23742	0.096525
7.28557	0.108607	7.23011	0.0158405	0.257103	0.00531276	0.238962	0.109591	0.23861	0.149986	7.26816	0.0133723	7.2725	0.0153718	7.27367	0.00614757	7.26747	0.0330159	6.31353	0.0104168							7.2714	0.267746			7.2385	-0.00574	7.23891	-0.40086	7.23825	0.096862
7.28657	0.108689	7.23091	0.0160112	0.258056	0.00525012	0.239856	0.107514	0.2395	0.147852	7.2691	0.0133464	7.27345	0.0154923	7.27462	0.00609349	7.2684	0.0330313	6.31444	0.010486							7.27235	0.268303			7.23933	-0.00552	7.23974	-0.40088	7.23908	0.096097
7.28756	0.108762	7.23171	0.0161776	0.259009	0.0052468	0.240749	0.10562	0.240389	0.145494	7.27003	0.0133317	7.2744	0.0156805	7.27558	0.00613055	7.26934	0.0330334	6.31536	0.0105322							7.2733	0.269321			7.24017	-0.00569	7.24057	-0.40099	7.23991	0.095244
7.28856	0.108598	7.23251	0.0163803	0.259963	0.00527326	0.241643	0.103733	0.241279	0.143205	7.27097	0.0132652	7.27536	0.0159618	7.27654	0.00604341	7.27027	0.0330938	6.31628	0.0105898							7.27424	0.270455			7.241	-0.00551	7.24141	-0.40126	7.24075	0.095537
7.28956	0.10842	7.23332	0.0165706	0.260916	0.00521932	0.242537	0.101897	0.242169	0.141001	7.2719	0.013211	7.27631	0.0160772	7.2775	0.00602138	7.2712	0.0331174	6.31719	0.0106245							7.27519	0.270658			7.24183	-0.00521	7.24224	-0.40154	7.24158	0.095488
7.29055	0.10817	7.23412	0.0167229	0.261869	0.00516615	0.243431	0.100232	0.243059	0.138796	7.27284	0.01314	7.27726	0.0161219	7.27845	0.00599033	7.27214	0.0331758	6.31811	0.0106937							7.27614	0.270696			7.24266	-0.00553	7.24307	-0.40159	7.24241	0.09478
7.29155	0.108074	7.23492	0.0169437	0.262823	0.00509265	0.244325	0.098581	0.243948	0.13658	7.27378	0.0130994	7.27821	0.0163041	7.27941	0.00581205	7.27307	0.033304	6.31903	0.010786							7.27708	0.270157			7.2435	-0.00525	7.2439	-0.40195	7.24324	0.094365
7.29255	0.108156	7.23573	0.0171758	0.263776	0.00496291	0.245218	0.0969319	0.244838	0.134484	7.27471	0.0131163	7.27916	0.0163157	7.28036	0.00574895	7.274	0.0334126	6.31995	0.010809							7.27803	0.270114			7.24433	-0.00546	7.24474	-0.40266	7.24408	0.093245
7.29354	0.108196	7.23653	0.0173759	0.26473	0.00494693	0.246112	0.0954917	0.245728	0.132435	7.27565	0.0130994	7.28011	0.0164794	7.28132	0.00576798	7.27494	0.0335305	6.32086	0.0108321							7.27897	0.270163			7.24516	-0.00579	7.24557	-0.40288	7.24491	0.092766
7.29454	0.108245	7.23733	0.0176126	0.265683	0.00486756	0.247006	0.0941265	0.246617	0.130672	7.27658	0.0129607	7.28106	0.0164348	7.28228	0.00582908	7.27587	0.0336043	6.32178	0.0108782							7.27992	0.270442			7.24599	-0.00578	7.2464	-0.40325	7.24574	0.091832
7.29554	0.108065	7.23813	0.0178481	0.266636	0.00485388	0.2479	0.0927919	0.247507	0.128768	7.27752	0.012752	7.28201	0.0165682	7.28324	0.00581405	7.2768	0.0336442	6.3227	0.0109705							7.28087	0.270406			7.24683	-0.0061	7.24723	-0.40402	7.24657	0.090879
7.29654	0.107749	7.23894	0.0180748	0.26759	0.00480838	0.248794	0.0914879	0.248397	0.126822	7.27846	0.0127735	7.28296	0.0167164	7.28419	0.00580704	7.27774	0.0337426	6.32362	0.0110628							7.28182	0.269926			7.24766	-0.00621	7.24807	-0.40433	7.24741	0.091083
7.29753	0.107688	7.23974	0.018294	0.268543	0.00469717	0.249687	0.090362	0.249287	0.125061	7.27939	0.0127532	7.28391	0.0169121	7.28515	0.00588216	7.27867	0.033799	6.32453	0.011109							7.28276	0.269695			7.24849	-0.00585	7.2489	-0.40433	7.24824	0.091713
7.29853	0.107475	7.24054	0.0185284	0.269497	0.00461294	0.250581	0.0891198	0.250176	0.123489	7.28033	0.0128096	7.28486	0.0170604	7.28611	0.00585311	7.2796	0.0338728	6.32545	0.0111666							7.28371	0.270316			7.24932	-0.00509	7.24973	-0.40356	7.24907	0.091655
7.29953	0.10709	7.24135	0.0187853	0.27045	0.00462636	0.251475	0.0880098	0.251066	0.121917	7.28126	0.0127859	7.28582	0.0171488	7.28706	0.00594125	7.28054	0.0339979	6.32637	0.0111666							7.28466	0.271305			7.25016	-0.00549	7.25056	-0.40338	7.2499	0.092215
7.30052	0.106759	7.24215	0.0190448	0.271403	0.0046578	0.252369	0.0868292	0.251956	0.120325	7.2822	0.0125987	7.28677	0.0172001	7.28802	0.00593424	7.28147	0.0341168	6.32728	0.0112243							7.2856	0.270932			7.25099	-0.00651	7.2514	-0.40391	7.25073	0.092844
7.30152	0.106707	7.24295	0.0192709	0.272357	0.00460706	0.253263	0.0857425	0.252846	0.118811	7.28313	0.012496	7.28772	0.0173155	7.28898	0.0059112	7.2824	0.0342018	6.3282	0.0113512							7.28655	0.271458			7.25182	-0.00709	7.25223	-0.40384	7.25157	0.092768
7.30252	0.106632	7.24376	0.019493	0.27331	0.00458609	0.254156	0.0848192	0.253735	0.117369	7.28407	0.0124464	7.28867	0.0173686	7.28993	0.00601236	7.28334	0.0342428	6.32912	0.0113397							7.28749	0.272707			7.25265	-0.00726	7.25306	-0.40394	7.2524	0.092934
7.30351	0.10643	7.24456	0.0197453	0.274264	0.00465307	0.25505	0.0838161	0.254625	0.115929	7.28501	0.0123212	7.28962	0.0174948	7.29089	0.00604641	7.28427	0.0343279	6.33003	0.0113051							7.28844	0.273077			7.25349	-0.00692	7.25389	-0.40424	7.25323	0.093248
7.30451	0.10635	7.24536	0.0200029	0.275217	0.00471673	0.255944	0.0828527	0.255515	0.114599	7.28594	0.0122851	7.29057	0.017658	7.29185	0.00611452	7.28521	0.0343904	6.33095	0.0114204							7.28939	0.274144			7.25432	-0.00594	7.25473	-0.40434	7.25406	0.092215
7.30551	0.106506	7.24616	0.0202536	0.27617	0.00470893	0.256838	0.0818327	0.256404	0.113284	7.28688	0.0121464	7.29152	0.0178845	7.29281	0.00625274	7.28614	0.0344714	6.33187	0.011455							7.29033	0.274306			7.25515	-0.00528	7.25556	-0.40417	7.2549	0.092265
7.3065	0.106471	7.24697	0.0205258	0.277124	0.00470701	0.257732	0.0809687	0.257294	0.111933	7.28782	0.012152	7.29247	0.0180479	7.29376	0.00617161	7.28707	0.0346672	6.33279	0.0114896							7.29128	0.273997			7.25599	-0.00534	7.25639	-0.40421	7.25573	0.091692
7.3075	0.106259	7.24777	0.0207737	0.278077	0.00471596	0.258625	0.0800625	0.258184	0.110886	7.28875	0.0119964	7.29342	0.0182111	7.29472	0.00617261	7.28801	0.0348589	6.3337	0.0114781							7.29223	0.273797			7.25682	-0.00516	7.25723	-0.40448	7.25656	0.09092
7.3085	0.106093	7.24857	0.0210093	0.279031	0.00465282	0.259519	0.0791915	0.259074	0.10978	7.28969	0.0119017	7.29437	0.0182281	7.29568	0.00613555	7.28894	0.034986	6.33462	0.0114435							7.29317	0.273731			7.25765	-0.00474	7.25806	-0.40519	7.25739	0.090448
7.3095	0.106008	7.24937	0.0212794	0.279984	0.00459095	0.260413	0.0783225	0.259963	0.108555	7.29062	0.0117799	7.29532	0.018398	7.29663	0.00615859	7.28987	0.0350639	6.33554	0.0114896							7.29412	0.273549			7.25848	-0.00522	7.25889	-0.40607	7.25823	0.088917
7.31049	0.105885	7.25018	0.0215351	0.280937	0.00457408	0.261307	0.0774928	0.260853	0.107429	7.29156	0.0116795	7.29627	0.0186225	7.29759	0.00626976	7.29081	0.0351284	6.33645	0.0114781							7.29507	0.274102			7.25932	-0.00535	7.25972	-0.40659	7.25906	0.08867
7.31149	0.10583	7.25098	0.0217845	0.281891	0.00455861	0.262201	0.076682	0.261743	0.106602	7.29249	0.011578	7.29723	0.0187485	7.29855	0.00638795	7.29174	0.0352125	6.33737	0.011455							7.29601	0.274243			7.26015	-0.00527	7.26056	-0.40675	7.25989	0.088464
7.31249	0.105845	7.25178	0.0220234	0.282844	0.00467122	0.263094	0.0758677	0.262632	0.105525	7.29343	0.0115137	7.29818	0.018757	7.2995	0.00654319	7.29267	0.0352607	6.33829	0.0115819							7.29696	0.273878			7.26098	-0.00582	7.26139	-0.40642	7.26072	0.08874
7.31348	0.10567	7.25259	0.022277	0.283798	0.00476249	0.263988	0.0749466	0.263522	0.104548	7.29437	0.0113716	7.29913	0.0187933	7.30046	0.00661129	7.29361	0.0353006	6.3392	0.0116627							7.29791	0.272903			7.26181	-0.00624	7.26222	-0.4068	7.26156	0.08896
7.31448	0.105417	7.25339	0.0225624	0.284751	0.00480428	0.264882	0.074254	0.264412	0.103617	7.2953	0.01119	7.30008	0.0189543	7.30142	0.00672848	7.29454	0.0354759	6.34012	0.0117204							7.29885	0.272885			7.26265	-0.00668	7.26305	-0.40817	7.26239	0.089967
7.31548	0.105263	7.25419	0.0228127	0.285704	0.00474089	0.265776	0.0736327	0.265302	0.102561	7.29624	0.0111359	7.30103	0.019089	7.30237	0.00666838	7.29547	0.0356676	6.34104	0.0118126							7.2998	0.272869			7.26348	-0.00713	7.26389	-0.40922	7.26322	0.090117
7.31647	0.105232	7.255	0.0230813	0.286658	0.00470548	0.26667	0.0730179	0.266191	0.101532	7.29717	0.0110885	7.30198	0.0191988	7.30333	0.00662632	7.29641	0.0357865	6.34196	0.011928							7.30075	0.272954			7.26431	-0.00769	7.26472	-0.40979	7.26405	0.09011
7.31747	0.105221	7.2558	0.0233696	0.287611	0.00462329	0.267563	0.0723925	0.267081	0.100536	7.29811	0.0109825	7.30293	0.0193415	7.30429	0.00673248	7.29734	0.0358941	6.34287	0.0119972							7.30169	0.273895			7.26515	-0.00787	7.26555	-0.41037	7.26488	0.090409
7.31847	0.105162	7.2566	0.0236227	0.288564	0.00460859	0.268457	0.0717549	0.267971	0.0995644	7.29905	0.0108697	7.30388	0.0194689	7.30524	0.00687671	7.29828	0.035973	6.34379	0.0121126							7.30264	0.274265			7.26598	-0.0077	7.26638	-0.41049	7.26572	0.089996
7.31947	0.104975	7.2574	0.0239089	0.289518	0.00464809	0.269351	0.0710708	0.26886	0.0986283	7.29998	0.0107637	7.30483	0.0195419	7.3062	0.00693079	7.29921	0.0360191	6.34471	0.0122049							7.30359	0.274513			7.26681	-0.0072	7.26722	-0.41123	7.26655	0.089908
7.32046	0.104921	7.25821	0.0242026	0.290471	0.00466585	0.270245	0.0704621	0.26975	0.0978944	7.30092	0.0106825	7.30578	0.0197359	7.30716	0.00675752	7.30014	0.0360663	6.34562	0.0122279							7.30453	0.274172			7.26764	-0.00647	7.26805	-0.41137	7.26738	0.0906
7.32146	0.104934	7.25901	0.0244367	0.291425	0.00469167	0.271139	0.0699344	0.27064	0.0972029	7.30185	0.0106171	7.30673	0.0199819	7.30811	0.00677655	7.30107	0.0361268	6.34654	0.0122395							7.30548	0.273728			7.26848	-0.0057	7.26888	-0.41204	7.26821	0.090597
7.32245	0.104794	7.25981	0.024721	0.292378	0.00474152	0.272033	0.0693821	0.27153	0.0965389	7.30279	0.0106194	7.30769	0.0201572	7.30907	0.00687671	7.30201	0.0362211	6.34746	0.0122741							7.30643	0.27423			7.26931	-0.00532	7.26971	-0.41275	7.26905	0.089668
7.32345	0.104746	7.26062	0.0250168	0.293331	0.00473692	0.272926	0.0688262	0.272419	0.0958776	7.30373	0.0105077	7.30864	0.0202972	7.31003	0.00684966	7.30294	0.0362979	6.34837	0.0122971							7.30738	0.27503			7.27014	-0.00455	7.27055	-0.4132	7.26988	0.089231
7.32445	0.104603	7.26142	0.0252981	0.294285	0.00478332	0.27382	0.0682654	0.273309	0.0953223	7.30466	0.010519	7.30959	0.0204449	7.31099	0.00670344	7.30388	0.0363758	6.34929	0.0125625							7.30832	0.276194			7.27097	-0.00436	7.27138	-0.41303	7.27071	0.088443
7.32545	0.104425	7.26222	0.0256347	0.295238	0.00480198	0.274714	0.0677456	0.274199	0.0946495	7.3056	0.0106137	7.31054	0.020603	7.31194	0.0065542	7.30481	0.036505	6.35021	0.0124933							7.30927	0.276777			7.27181	-0.0048	7.27221	-0.41392	7.27154	0.088712
7.32644	0.1041	7.26302	0.0259532	0.296192	0.00482141	0.275608	0.0672771	0.275088	0.0939731	7.30653	0.0104694	7.31149	0.0206953	7.3129	0.00656021	7.30574	0.0365767	6.35113	0.0124586							7.31022	0.276896			7.27264	-0.00426	7.27304	-0.41431	7.27238	0.088537
7.32744	0.103866	7.26383	0.0262923	0.297145	0.0047414	0.276502	0.0667913	0.275978	0.0933743	7.30747	0.0103994	7.31244	0.0208331	7.31386	0.00671646	7.30668	0.0367448	6.35204	0.0125048							7.31116	0.277671			7.27347	-0.00427	7.27388	-0.41449	7.27321	0.088373
7.32844	0.103736	7.26463	0.0265949	0.298098	0.00468976	0.277395	0.0662635	0.276868	0.0927293	7.3084	0.0102472	7.31339	0.0209716	7.31481	0.00669342	7.30761	0.0368945	6.35296	0.0124933							7.31211	0.278913			7.2743	-0.00438	7.27471	-0.41463	7.27404	0.087714
7.32943	0.103719	7.26543	0.0269957	0.299052	0.00464387	0.278289	0.065724	0.277758	0.0920887	7.30934	0.0101773	7.31434	0.0210625	7.31577	0.0068086	7.30854	0.0369468	6.35388	0.0124817							7.31306	0.279884			7.27514	-0.00486	7.27554	-0.41467	7.27487	0.087034
7.33043	0.103757	7.26624	0.0273434	0.300005	0.00458443	0.279183	0.0652173	0.278647	0.0914642	7.31028	0.0101107	7.31529	0.021137	7.31673	0.00689974	7.30948	0.0370616	6.3548	0.0124933							7.314	0.28068			7.27597	-0.00466	7.27637	-0.41465	7.27571	0.088346
7.33143	0.103661	7.26704	0.0277374	0.300959	0.00455529	0.280077	0.0647454	0.279537	0.0909034	7.31121	0.0100318	7.31624	0.0213376	7.31768	0.00687571	7.31041	0.0372573	6.35571	0.0127009							7.31495	0.281435			7.2768	-0.00457	7.27721	-0.41499	7.27654	0.088413
7.33242	0.103578	7.26784	0.0280719	0.301912	0.00453318	0.280971	0.0643121	0.280427	0.0903898	7.31215	0.00997314	7.31719	0.0215594	7.31864	0.00692578	7.31134	0.0373803	6.35663	0.0127124							7.3159	0.282144			7.27764	-0.00474	7.27804	-0.41489	7.27737	0.088337
7.33342	0.103421	7.26865	0.028416	0.302865	0.00448473	0.281864	0.0639146	0.281316	0.0898402	7.31308	0.0100724	7.31815	0.0217535	7.3196	0.00687771	7.31228	0.0374572	6.35755	0.012724							7.31684	0.281106			7.27847	-0.00461	7.27887	-0.41496	7.2782	0.088109
7.33442	0.103318	7.26945	0.0287769	0.303819	0.00454289	0.282758	0.0634998	0.282206	0.089278	7.31402	0.00997652	7.3191	0.0219302	7.32055	0.00687771	7.31321	0.0375238	6.35846	0.0128739							7.31779	0.28046			7.2793	-0.00534	7.2797	-0.41574	7.27904	0.088497
7.33542	0.103202	7.27025	0.0291543	0.304772	0.00446735	0.283652	0.0631137	0.283096	0.0887175	7.31496	0.00988742	7.32005	0.0220186	7.32151	0.00688873	7.31414	0.0376048	6.35938	0.0129547							7.31874	0.28129			7.28013	-0.00566	7.28054	-0.41641	7.27987	0.087961
7.33641	0.102992	7.27105	0.0295373	0.305726	0.00444217	0.284546	0.0627991	0.283986	0.0881149	7.31589	0.00978818	7.321	0.0220648	7.32247	0.0070029	7.31508	0.0377493	6.3603	0.01307							7.31968	0.281093			7.28097	-0.0052	7.28137	-0.41657	7.2807	0.088455
7.33741	0.102707	7.27186	0.0299215	0.306679	0.00439845	0.28544	0.0624212	0.284875	0.0875121	7.31683	0.00978141	7.32195	0.0221564	7.32343	0.00714212	7.31601	0.0380066	6.36121	0.0130354							7.32063	0.28098			7.2818	-0.00421	7.2822	-0.4161	7.28153	0.088289
7.33841	0.102532	7.27266	0.0302883	0.307632	0.00439129	0.286333	0.0619979	0.285765	0.0870587	7.31776	0.00972051	7.3229	0.0222114	7.32438	0.00720722	7.31694	0.038188	6.36213	0.0129662							7.32158	0.279088			7.28263	-0.00469	7.28303	-0.41581	7.28236	0.088685
7.3394	0.102292	7.27346	0.0306446	0.308586	0.00427753	0.287227	0.0616491	0.286655	0.0865756	7.3187	0.00962352	7.32385	0.0224315	7.32534	0.00736046	7.31788	0.0382126	6.36305	0.0130124							7.32252	0.279553			7.28346	-0.00574	7.28386	-0.41518	7.2832	0.088816
7.3404	0.102018	7.27427	0.0310613	0.309539	0.00415828	0.288121	0.0612848	0.287544	0.0859811	7.31963	0.00961224	7.3248	0.0226999	7.3263	0.00753473	7.31881	0.0383479	6.36397	0.0131046							7.32347	0.279556			7.2843	-0.00563	7.2847	-0.41539	7.28403	0.090167
7.3414	0.101804	7.27507	0.0314472	0.310492	0.00407622	0.289015	0.0608674	0.288434	0.0854956	7.32057	0.00955134	7.32575	0.0229115	7.32725	0.00776008	7.31975	0.0383346	6.36488	0.0131854							7.32442	0.279656			7.28513	-0.00606	7.28553	-0.41583	7.28486	0.089692
7.34239	0.101425	7.27587	0.0317964	0.311446	0.00392513	0.289909	0.060509	0.289324	0.0850706	7.32151	0.00942051	7.3267	0.0231079	7.32821	0.00780816	7.32068	0.0384361	6.3658	0.0132315							7.32536	0.280169			7.28596	-0.00656	7.28636	-0.41552	7.28569	0.090879
7.34339	0.101085	7.27668	0.0321939	0.312399	0.00386493	0.290802	0.060238	0.290214	0.084671	7.32244	0.00935397	7.32765	0.0232315	7.32917	0.0078342	7.32161	0.0385591	6.36672	0.0133815							7.32631	0.279836			7.28679	-0.00699	7.2872	-0.41499	7.28653	0.09158
7.34439	0.100868	7.27748	0.0325805	0.313353	0.00388883	0.291696	0.0597988	0.291103	0.084304	7.32338	0.00933142	7.3286	0.023526	7.33012	0.00792734	7.32255	0.0386247	6.36763	0.0134969							7.32726	0.280387			7.28763	-0.00753	7.28803	-0.41453	7.28736	0.092983
7.34539	0.100794	7.27828	0.0329436	0.314306	0.00386812	0.29259	0.0594228	0.291993	0.0839297	7.32432	0.0092739	7.32956	0.0236426	7.33108	0.00799745	7.32348	0.0387395	6.36855	0.0135661							7.3282	0.280747			7.28846	-0.00712	7.28886	-0.41345	7.28819	0.093771
7.34638	0.100885	7.27908	0.0333352	0.315259	0.00382377	0.293484	0.0589909	0.292883	0.0835381	7.32525	0.00922315	7.33051	0.023846	7.33204	0.00806856	7.32441	0.0388655	6.36947	0.0136584							7.32915	0.281154			7.28929	-0.00719	7.28969	-0.4134	7.28902	0.093331
7.34738	0.100776	7.27989	0.0337561	0.316213	0.00379284	0.294378	0.0586902	0.293773	0.0830341	7.32619	0.00915097	7.33146	0.023971	7.33299	0.00812966	7.32535	0.0390285	6.37038	0.0136814							7.3301	0.281625			7.29012	-0.00762	7.29053	-0.41408	7.28986	0.0923
7.34838	0.100588	7.28069	0.0341794	0.317166	0.00382147	0.295271	0.0583237	0.294662	0.082487	7.32712	0.0090709	7.33241	0.0241438	7.33395	0.0082238	7.32628	0.0391464	6.3713	0.0138314							7.33104	0.281055			7.29096	-0.00765	7.29136	-0.41488	7.29069	0.092633
7.34937	0.100646	7.28149	0.0345802	0.31812	0.00384882	0.296165	0.0580432	0.295552	0.0818828	7.32806	0.00905849	7.33336	0.0243465	7.33491	0.0082829	7.32721	0.0392048	6.37222	0.0139006							7.33199	0.281552			7.29179	-0.00742	7.29219	-0.41532	7.29152	0.092305
7.35037	0.100693	7.2823	0.0349744	0.319073	0.00386736	0.297059	0.0577681	0.296442	0.0813669	7.32899	0.00902466	7.33431	0.0245661	7.33587	0.00833297	7.32815	0.0392643	6.37314	0.0137507							7.33294	0.282248			7.29262	-0.00717	7.29302	-0.41511	7.29235	0.092451
7.35137	0.100569	7.2831	0.0353959	0.320026	0.00386825	0.297953	0.0574203	0.297331	0.0810543	7.32993	0.00899759	7.33526	0.0247248	7.33682	0.00840208	7.32908	0.0393873	6.37405	0.0138314							7.33388	0.281917			7.29345	-0.00754	7.29386	-0.41495	7.29318	0.093017
7.35236	0.100389	7.2839	0.0358088	0.32098	0.00382211	0.298847	0.0570251	0.298221	0.0807541	7.33087	0.0089818	7.33621	0.0249011	7.33778	0.00839207	7.33001	0.0395707	6.37497	0.0139468							7.33483	0.282149			7.29429	-0.00706	7.29469	-0.415	7.29402	0.093116
7.35336	0.100228	7.2847	0.0362456	0.321933	0.00382505	0.29974	0.0565945	0.299111	0.0803432	7.3318	0.00891751	7.33716	0.0249889	7.33873	0.00835601	7.33095	0.0397173	6.37589	0.0139468							7.33578	0.28237			7.29512	-0.00671	7.29552	-0.41536	7.29485	0.093454
7.35436	0.100083	7.28551	0.036645	0.322887	0.00372023	0.300634	0.0561524	0.300001	0.0798505	7.33274	0.0088194	7.33811	0.0252295	7.33969	0.0084141	7.33188	0.0399213	6.3768	0.0140852							7.33672	0.281393			7.29595	-0.00781	7.29635	-0.41563	7.29568	0.094214
7.35535	0.0999433	7.28631	0.0370346	0.32384	0.00367869	0.301528	0.0557285	0.30089	0.0794138	7.33367	0.00869985	7.33906	0.0255116	7.34065	0.00847219	7.33282	0.0400463	6.37772	0.0141198							7.33767	0.281902			7.29678	-0.00863	7.29719	-0.41589	7.29651	0.093899
7.35635	0.0997194	7.28711	0.0374777	0.324793	0.00370911	0.302422	0.0553694	0.30178	0.0790277	7.33461	0.00863218	7.34002	0.0257671	7.34161	0.00850825	7.33375	0.0401335	6.37864	0.0142467							7.33862	0.282477			7.29762	-0.00908	7.29802	-0.41605	7.29734	0.093546
7.35735	0.0996472	7.28792	0.0379014	0.325747	0.00369007	0.303316	0.0550624	0.30267	0.0785896	7.33555	0.00865587	7.34097	0.0257452	7.34256	0.0085403	7.33468	0.0401857	6.37956	0.014362							7.33956	0.282849			7.29845	-0.00898	7.29885	-0.41571	7.29818	0.093431
7.35834	0.0996785	7.28872	0.0383813	0.3267	0.00361478	0.304209	0.0546468	0.303559	0.0781562	7.33648	0.00871113	7.34192	0.0259505	7.34352	0.00859138	7.33561	0.0402483	6.38047	0.0144428							7.34051	0.283126			7.29928	-0.00908	7.29968	-0.41509	7.29901	0.093836
7.35934	0.0996769	7.28952	0.0388911	0.327654	0.00357337	0.305103	0.054328	0.304449	0.0777513	7.33742	0.00874271	7.34287	0.0260264	7.34448	0.00877466	7.33655	0.0403313	6.38139	0.0144543							7.34146	0.282671			7.30012	-0.00886	7.30052	-0.4147	7.29984	0.094651
7.36034	0.0994973	7.29033	0.0394206	0.328607	0.00353962	0.305997	0.0540253	0.305339	0.0772909	7.33835	0.00873256	7.34382	0.0261903	7.34543	0.00885779	7.33748	0.0404768	6.38231	0.0145005							7.3424	0.282279			7.30095	-0.00865	7.30135	-0.4145	7.30067	0.094598
7.36134	0.0993812	7.29113	0.0399107	0.32956	0.00360149	0.306891	0.0537054	0.306229	0.0767247	7.33929	0.0086615	7.34477	0.0264023	7.34639	0.00891188	7.33842	0.040606	6.38322	0.0144889							7.34335	0.282356			7.30178	-0.00909	7.30218	-0.41375	7.30151	0.094475
7.36233	0.0992907	7.29193	0.0403807	0.330514	0.00362488	0.307785	0.0533205	0.307118	0.0761112	7.34023	0.00860963	7.34572	0.026678	7.34735	0.00892089	7.33935	0.0407423	6.38414	0.0144774							7.3443	0.282116			7.30261	-0.0087	7.30301	-0.4134	7.30234	0.09429
7.36333	0.0993194	7.29273	0.0408698	0.331467	0.00356161	0.308678	0.0530063	0.308008	0.0756213	7.34116	0.00866489	7.34667	0.0269325	7.3483	0.00908114	7.34028	0.0408632	6.38506	0.0144428							7.34524	0.28311			7.30345	-0.00774	7.30385	-0.41358	7.30317	0.093588
7.36433	0.0994117	7.29354	0.0413755	0.332421	0.0035432	0.309572	0.05269	0.308898	0.0751539	7.3421	0.00865361	7.34762	0.0271206	7.34926	0.00922136	7.34122	0.0409422	6.38598	0.0144659							7.34619	0.283723			7.30428	-0.0073	7.30468	-0.41276	7.304	0.09296
7.36532	0.0994875	7.29434	0.0419124	0.333374	0.00343468	0.310466	0.0525316	0.309787	0.0748095	7.34303	0.00867165	7.34857	0.0273689	7.35022	0.00942167	7.34215	0.0409914	6.38689	0.0144543							7.34714	0.283371			7.30511	-0.00711	7.30551	-0.41221	7.30484	0.094358
7.36632	0.0993959	7.29514	0.0424309	0.334327	0.00325292	0.31136	0.05221	0.310677	0.0744877	7.34397	0.00868406	7.34952	0.0275377	7.35117	0.00965603	7.34308	0.0411502	6.38781	0.0144659							7.34808	0.283586			7.30594	-0.00754	7.30634	-0.41174	7.30567	0.093622
7.36732	0.0991981	7.29594	0.0429681	0.335281	0.00311462	0.312254	0.0519124	0.311567	0.0740867	7.3449	0.00865587	7.35048	0.0276893	7.35213	0.00976921	7.34402	0.0413593	6.38873	0.0144313							7.34903	0.283537			7.30678	-0.00785	7.30718	-0.41117	7.3065	0.092719
7.36831	0.0991286	7.29675	0.04348	0.336234	0.00311065	0.313147	0.0515719	0.312457	0.0737507	7.34584	0.00866263	7.35143	0.0278947	7.35309	0.00987838	7.34495	0.0414782	6.38964	0.0144543							7.34998	0.283628			7.30761	-0.00783	7.30801	-0.41036	7.30733	0.092877
7.36931	0.0990515	7.29755	0.0439696	0.337187	0.00310068	0.314041	0.0512941	0.313346	0.0733936	7.34678	0.0086085	7.35238	0.0280657	7.35405	0.0100016	7.34588	0.0415695	6.39056	0.0145235							7.35092	0.283302			7.30844	-0.00734	7.30884	-0.41017	7.30817	0.092797
7.37031	0.0987932	7.29835	0.0445113	0.338141	0.00311679	0.314935	0.0509303	0.314236	0.07294	7.34771	0.0086006	7.35333	0.0281216	7.355	0.0101047	7.34682	0.0417345	6.39148	0.0145928							7.35187	0.283529			7.30928	-0.00749	7.30967	-0.41051	7.309	0.092508
7.37131	0.0986722	7.29916	0.0450689	0.339094	0.0030764	0.315829	0.0506119	0.315126	0.0725116	7.34865	0.0085273	7.35428	0.0281565	7.35596	0.0101428	7.34775	0.0418339	6.39239	0.0146274							7.35282	0.283229			7.31011	-0.00813	7.31051	-0.40998	7.30983	0.091694
7.3723	0.0986749	7.29996	0.0456377	0.340048	0.00301057	0.316723	0.0502518	0.316015	0.0720814	7.34959	0.00854083	7.35523	0.0283633	7.35692	0.0101909	7.34868	0.0418831	6.39331	0.0146274							7.35376	0.282745			7.31094	-0.00825	7.31134	-0.40988	7.31066	0.091531
7.3733	0.0983752	7.30076	0.0461801	0.341001	0.00296072	0.317616	0.0498844	0.316905	0.0716277	7.35052	0.00845399	7.35618	0.0287026	7.35787	0.010274	7.34962	0.0419938	6.39423	0.0147081							7.35471	0.281996			7.31177	-0.00835	7.31217	-0.41011	7.31149	0.091771
7.3743	0.0980496	7.30157	0.0467677	0.341954	0.00289157	0.31851	0.0495667	0.317795	0.0711591	7.35146	0.00827918	7.35713	0.0290214	7.35883	0.0104182	7.35055	0.0421209	6.39515	0.0147543							7.35566	0.282097			7.3126	-0.00847	7.313	-0.41017	7.31233	0.092795
7.37529	0.0982237	7.30237	0.0473398	0.342908	0.00285949	0.319404	0.049183	0.318685	0.0707334	7.35239	0.00816414	7.35808	0.0292497	7.35979	0.0106346	7.35149	0.0422285	6.39606	0.0148466							7.3566	0.282788			7.31344	-0.00895	7.31384	-0.40965	7.31316	0.09248
7.37629	0.0981607	7.30317	0.0478967	0.343861	0.00283456	0.320298	0.0488398	0.319574	0.0703766	7.35333	0.00814723	7.35903	0.0294573	7.36074	0.0107427	7.35242	0.0423454	6.39698	0.0149504							7.35755	0.282395			7.31427	-0.00923	7.31467	-0.40908	7.31399	0.093275
7.37729	0.0980046	7.30397	0.0485009	0.344815	0.00275403	0.321192	0.0485343	0.320464	0.0699479	7.35426	0.00813933	7.35998	0.0297355	7.3617	0.010891	7.35335	0.0424182	6.3979	0.0150196							7.3585	0.281757			7.3151	-0.00862	7.3155	-0.4086	7.31482	0.093743
7.37828	0.097816	7.30478	0.0490505	0.345768	0.00266865	0.322085	0.0482616	0.321354	0.0696088	7.3552	0.00813144	7.36094	0.030023	7.36266	0.010943	7.35429	0.042535	6.39881	0.0150773							7.35944	0.281126			7.31593	-0.00835	7.31633	-0.40842	7.31566	0.093763
7.37928	0.0978468	7.30558	0.0495574	0.346721	0.00265254	0.322979	0.0480807	0.322243	0.0692946	7.35614	0.00815061	7.36189	0.030275	7.36361	0.0110532	7.35522	0.0426857	6.39973	0.0151003							7.36039	0.281062			7.31677	-0.00872	7.31717	-0.40824	7.31649	0.094258
7.38028	0.0976523	7.30638	0.0501384	0.347675	0.00261765	0.323873	0.0478628	0.323133	0.0689349	7.35707	0.00807956	7.36284	0.0305402	7.36457	0.0111373	7.35615	0.0428077	6.40065	0.0150542							7.36134	0.281475			7.3176	-0.00906	7.318	-0.40848	7.31732	0.093699
7.38127	0.0975054	7.30719	0.0507075	0.348628	0.00269383	0.324767	0.0476706	0.324023	0.0685081	7.35801	0.00792167	7.36379	0.0307968	7.36553	0.0112766	7.35709	0.0428548	6.40157	0.0150888							7.36228	0.281892			7.31843	-0.00824	7.31883	-0.4087	7.31815	0.093754
7.38227	0.0973166	7.30799	0.0512864	0.349582	0.00268514	0.325661	0.0474209	0.324913	0.068038	7.35894	0.00779648	7.36474	0.0309863	7.36648	0.0114829	7.35802	0.0429583	6.40248	0.0151003							7.36323	0.281761			7.31927	-0.00758	7.31966	-0.40877	7.31899	0.094919
7.38327	0.0974204	7.30879	0.0519141	0.350535	0.00275991	0.326554	0.0471075	0.325802	0.0676232	7.35988	0.00772092	7.36569	0.0311555	7.36744	0.0116151	7.35895	0.0431356	6.4034	0.015158							7.36418	0.281659			7.3201	-0.00734	7.3205	-0.40901	7.31982	0.094743
7.38427	0.0973929	7.30959	0.0525725	0.351488	0.0027727	0.327448	0.0468226	0.326692	0.0672367	7.36082	0.00774122	7.36664	0.0314143	7.3684	0.0116982	7.35989	0.043316	6.40432	0.0152272							7.36512	0.281624			7.32093	-0.00749	7.32133	-0.40794	7.32065	0.096058
7.38526	0.097061	7.3104	0.053166	0.352442	0.00285731	0.328342	0.0464937	0.327582	0.0668245	7.36175	0.00765325	7.36759	0.0317335	7.36935	0.0117944	7.36082	0.0434954	6.40523	0.0152503							7.36607	0.281878			7.32176	-0.00769	7.32216	-0.40837	7.32148	0.096018
7.38626	0.0967054	7.3112	0.0537588	0.353395	0.00284926	0.329236	0.0462361	0.328471	0.0664264	7.36269	0.00754498	7.36854	0.0319833	7.37031	0.0119636	7.36175	0.043603	6.40615	0.0153887							7.36702	0.282158			7.3226	-0.0079	7.32299	-0.40913	7.32231	0.096284
7.38726	0.0964999	7.312	0.0543792	0.354349	0.00292583	0.33013	0.0459457	0.329361	0.0661807	7.36362	0.00750664	7.36949	0.0321243	7.37127	0.0120608	7.36269	0.043682	6.40707	0.0155618							7.36796	0.283113			7.32343	-0.00876	7.32383	-0.40945	7.32315	0.097398
7.38825	0.096331	7.31281	0.0550352	0.355302	0.00290307	0.331023	0.0456416	0.330251	0.0658686	7.36456	0.00751002	7.37044	0.0323702	7.37223	0.0122611	7.36362	0.0437537	6.40799	0.0156887							7.36891	0.283853			7.32426	-0.00861	7.32466	-0.40916	7.32398	0.097639
7.38925	0.0963484	7.31361	0.0557076	0.356255	0.00284798	0.331917	0.0454179	0.331141	0.0655048	7.3655	0.00752468	7.3714	0.0326722	7.37318	0.0123813	7.36455	0.0438675	6.4089	0.015804							7.36986	0.28414			7.32509	-0.00885	7.32549	-0.40954	7.32481	0.097883
7.39025	0.096598	7.31441	0.0563077	0.357209	0.00285335	0.332811	0.045149	0.33203	0.0652657	7.36643	0.00755062	7.37235	0.0328633	7.37414	0.0125135	7.36549	0.044011	6.40982	0.0159655							7.3708	0.283987			7.32593	-0.00859	7.32632	-0.4088	7.32564	0.097065
7.39124	0.096522	7.31522	0.0569657	0.358162	0.00294385	0.333705	0.0449012	0.33292	0.0650542	7.36737	0.00756415	7.3733	0.0329968	7.3751	0.0126527	7.36642	0.0441586	6.41074	0.0160232							7.37175	0.283992			7.32676	-0.00808	7.32716	-0.40841	7.32648	0.097684
7.39224	0.0964754	7.31602	0.0576381	0.359116	0.00302527	0.334599	0.0446425	0.33381	0.0647574	7.3683	0.00752355	7.37425	0.0332584	7.37605	0.0128891	7.36735	0.0443472	6.41165	0.0160809							7.3727	0.283813			7.32759	-0.00775	7.32799	-0.40765	7.32731	0.096903
7.39324	0.0965787	7.31682	0.058252	0.360069	0.00307218	0.335492	0.0443559	0.334699	0.0644708	7.36924	0.00745476	7.3752	0.0336001	7.37701	0.0131224	7.36829	0.0444948	6.41257	0.0160693							7.37364	0.283694			7.32843	-0.00799	7.32882	-0.40816	7.32814	0.096752
7.39424	0.096328	7.31762	0.0589242	0.361022	0.00319157	0.336386	0.0440735	0.335589	0.064172	7.37017	0.00748972	7.37615	0.0338178	7.37797	0.0132216	7.36922	0.0446004	6.41349	0.016104							7.37459	0.283293			7.32926	-0.00795	7.32965	-0.40907	7.32897	0.095983
7.39523	0.0961465	7.31843	0.0596151	0.361976	0.00328385	0.33728	0.043881	0.336479	0.0636054	7.37111	0.00736341	7.3771	0.0340048	7.37892	0.013461	7.37015	0.0447582	6.4144	0.0161616							7.37554	0.283067			7.33009	-0.00833	7.33049	-0.41003	7.32981	0.095832
7.39623	0.0959013	7.31923	0.0603175	0.362929	0.00329229	0.338174	0.0436578	0.337369	0.0631453	7.37205	0.00726754	7.37805	0.0342827	7.37988	0.0136633	7.37109	0.0448956	6.41532	0.0162308							7.37648	0.282347			7.33092	-0.00902	7.33132	-0.40978	7.33064	0.095957
7.39722	0.0957656	7.32003	0.0610027	0.363882	0.00325241	0.339068	0.0433854	0.338258	0.0628125	7.37298	0.00717958	7.379	0.0345621	7.38084	0.0138806	7.37202	0.0450749	6.41624	0.0162424							7.37743	0.282497			7.33176	-0.00819	7.33215	-0.40907	7.33147	0.097197
7.39822	0.0958231	7.32084	0.0616821	0.364836	0.00327158	0.339961	0.0430658	0.339148	0.0626407	7.37392	0.00707131	7.37995	0.0347945	7.38179	0.0140599	7.37296	0.0452041	6.41716	0.0163347							7.37838	0.282871			7.33259	-0.00961	7.33298	-0.40902	7.3323	0.097334
7.39922	0.0958075	7.32164	0.0624209	0.365789	0.00331657	0.340855	0.0427491	0.340038	0.0624277	7.37486	0.0070183	7.3809	0.034986	7.38275	0.0142532	7.37389	0.0453547	6.41807	0.0164962							7.37932	0.282722			7.33342	-0.00913	7.33382	-0.40837	7.33314	0.09744
7.40022	0.0956688	7.32244	0.0631223	0.366743	0.00325228	0.341749	0.0424498	0.340928	0.0621611	7.37579	0.0070589	7.38185	0.0352411	7.38371	0.0144435	7.37482	0.0454224	6.41899	0.0165654							7.38027	0.282596			7.33425	-0.00917	7.33465	-0.40933	7.33397	0.097829
7.40121	0.0955141	7.32325	0.0638254	0.367696	0.00308253	0.342643	0.0421908	0.341817	0.0619277	7.37673	0.00700702	7.38281	0.0355762	7.38467	0.0146588	7.37576	0.0455751	6.41991	0.0166807							7.38122	0.28171			7.33509	-0.00898	7.33548	-0.41004	7.3348	0.09827
7.40221	0.0953067	7.32405	0.064575	0.368649	0.00295995	0.343537	0.0419922	0.342707	0.0615305	7.37766	0.00698334	7.38376	0.0359376	7.38562	0.0148461	7.37669	0.0456745	6.42082	0.0166461							7.38216	0.280332			7.33592	-0.00937	7.33631	-0.40972	7.33563	0.09852
7.40321	0.0953078	7.32485	0.0653016	0.369603	0.00298296	0.34443	0.0418272	0.343597	0.0611454	7.3786	0.00697995	7.38471	0.0362934	7.38658	0.0150504	7.37762	0.0457258	6.42174	0.0166923							7.38311	0.281099			7.33675	-0.0091	7.33715	-0.40897	7.33646	0.098345
7.4042	0.0951299	7.32565	0.0660569	0.370556	0.00300853	0.345324	0.041629	0.344486	0.0609178	7.37953	0.00703071	7.38566	0.0365883	7.38754	0.0152207	7.37856	0.0458734	6.42266	0.0167846							7.38406	0.280747			7.33758	-0.00879	7.33798	-0.40866	7.3373	0.097982
7.4052	0.0949691	7.32646	0.0668077	0.37151	0.00296481	0.346218	0.0414017	0.345376	0.0607138	7.38047	0.0068762	7.38661	0.0368093	7.38849	0.0153439	7.37949	0.04594	6.42357	0.0168076							7.385	0.281094			7.33842	-0.00941	7.33881	-0.40899	7.33813	0.098657
7.4062	0.0950688	7.32726	0.0675294	0.372463	0.00303882	0.347112	0.0413006	0.346266	0.0604253	7.38141	0.00675891	7.38756	0.0369669	7.38945	0.0155172	7.38042	0.0460558	6.42449	0.0167961							7.38595	0.282212			7.33925	-0.00934	7.33964	-0.40924	7.33896	0.099348
7.40719	0.095062	7.32806	0.0682704	0.373416	0.00299664	0.348006	0.0411389	0.347156	0.0600076	7.38234	0.00664387	7.38851	0.0372438	7.39041	0.0157045	7.38136	0.046187	6.42541	0.01675							7.3869	0.280998			7.34008	-0.00892	7.34048	-0.40852	7.33979	0.099825
7.40819	0.094965	7.32887	0.0689935	0.37437	0.00292966	0.3489	0.0408832	0.348045	0.0595842	7.38328	0.00652545	7.38946	0.0376106	7.39136	0.0159819	7.38229	0.0462936	6.42633	0.0170153							7.38784	0.281552			7.34091	-0.00863	7.34131	-0.40861	7.34063	0.100372
7.40919	0.094665	7.32967	0.069708	0.375323	0.00291726	0.349793	0.0407843	0.348935	0.0592231	7.38421	0.00643523	7.39041	0.0379511	7.39232	0.0161201	7.38322	0.0464125	6.42724	0.0170153							7.38879	0.280843			7.34175	-0.00842	7.34214	-0.40889	7.34146	0.100359
7.41019	0.0944887	7.33047	0.0704385	0.376277	0.00294934	0.350687	0.0405592	0.349825	0.0590535	7.38515	0.00639012	7.39136	0.03832	7.39328	0.0163635	7.38416	0.046514	6.42816	0.0170268							7.38974	0.280369			7.34258	-0.00847	7.34297	-0.40871	7.34229	0.100468
7.41118	0.0942552	7.33127	0.0711909	0.37723	0.00291266	0.351581	0.040415	0.350714	0.0587754	7.38609	0.00639688	7.39231	0.0386876	7.39423	0.0165418	7.38509	0.0466268	6.42908	0.0170268							7.39068	0.281749			7.34341	-0.00792	7.34381	-0.40915	7.34312	0.100867
7.41218	0.0941876	7.33208	0.0719567	0.378183	0.0028274	0.352475	0.0403078	0.351604	0.0586012	7.38702	0.00629087	7.39327	0.0389695	7.39519	0.0167952	7.38603	0.0467518	6.42999	0.0171652							7.39163	0.282247			7.34424	-0.00761	7.34464	-0.40976	7.34396	0.101216
7.41318	0.0940467	7.33288	0.0727278	0.379137	0.00277167	0.353369	0.0401457	0.352494	0.0583833	7.38796	0.00618147	7.39422	0.039195	7.39615	0.0169844	7.38696	0.0468102	6.43091	0.0172575							7.39258	0.282263			7.34508	-0.00836	7.34547	-0.40898	7.34479	0.101431
7.41417	0.0936214	7.33368	0.0735045	0.38009	0.00270329	0.354262	0.0400464	0.353384	0.0582224	7.38889	0.0061014	7.39517	0.0394592	7.3971	0.0171637	7.38789	0.0469568	6.43183	0.0171999							7.39352	0.282674			7.34591	-0.00899	7.3463	-0.40908	7.34562	0.101717
7.41517	0.0934331	7.33449	0.0742829	0.381044	0.00263158	0.355156	0.0398155	0.354273	0.0580077	7.38983	0.00590854	7.39612	0.0397558	7.39806	0.017343	7.38882	0.0471003	6.43274	0.0172691							7.39447	0.283128			7.34674	-0.00941	7.34714	-0.40888	7.34645	0.101126
7.41617	0.0935434	7.33529	0.0750709	0.381997	0.00258045	0.35605	0.0396273	0.355163	0.0576748	7.39077	0.00580028	7.39707	0.0402169	7.39902	0.0175103	7.38976	0.047253	6.43366	0.0173383							7.39542	0.283417			7.34758	-0.00911	7.34797	-0.40761	7.34729	0.101308
7.41716	0.0934219	7.33609	0.0758346	0.38295	0.00255003	0.356944	0.0394885	0.356053	0.0574378	7.3917	0.0057687	7.39802	0.0406046	7.39998	0.0176605	7.39069	0.0473402	6.43458	0.0174536							7.39636	0.283085			7.34841	-0.00866	7.3488	-0.40734	7.34812	0.101571
7.41816	0.0930925	7.33689	0.0766023	0.383904	0.00254786	0.357838	0.0392195	0.356942	0.057226	7.39264	0.00573486	7.39897	0.0409103	7.40093	0.0177486	7.39163	0.0474283	6.4355	0.0174652							7.39731	0.283932			7.34924	-0.00919	7.34964	-0.40664	7.34895	0.101407
7.41916	0.0930489	7.3377	0.07739	0.384857	0.00249596	0.358731	0.0389498	0.357832	0.0570474	7.39357	0.00571344	7.39992	0.0412611	7.40189	0.0179209	7.39256	0.0475739	6.43641	0.0174998							7.39826	0.283519			7.35007	-0.00988	7.35047	-0.40663	7.34978	0.101616
7.42016	0.0930538	7.3385	0.0781807	0.38581	0.00259413	0.359625	0.0387267	0.358722	0.0568931	7.39451	0.00569765	7.40087	0.0416221	7.40285	0.0181773	7.39349	0.0477184	6.43733	0.0175459							7.3992	0.284476			7.35091	-0.00949	7.3513	-0.40689	7.35062	0.101587
7.42115	0.093066	7.3393	0.0789842	0.386764	0.00263222	0.360519	0.0385959	0.359612	0.0565448	7.39544	0.00567622	7.40182	0.0419244	7.4038	0.0185168	7.39443	0.0477932	6.43825	0.017719							7.40015	0.285538			7.35174	-0.00929	7.35213	-0.40667	7.35145	0.101333
7.42215	0.0931971	7.34011	0.079806	0.387717	0.00267325	0.361413	0.0384526	0.360501	0.0562273	7.39638	0.00564013	7.40278	0.0421099	7.40476	0.0187442	7.39536	0.047907	6.43917	0.0178574							7.4011	0.286613			7.35257	-0.00904	7.35297	-0.4067	7.35228	0.101579
7.42314	0.0931519	7.34091	0.0806357	0.388671	0.00261113	0.362307	0.0382256	0.361391	0.056135	7.39732	0.00564013	7.40373	0.0422367	7.40572	0.0189495	7.39629	0.0480494	6.44008	0.0178805							7.40204	0.286903			7.3534	-0.00925	7.3538	-0.40659	7.35311	0.101716
7.42414	0.0931137	7.34171	0.0814373	0.389624	0.00263375	0.3632	0.0379847	0.362281	0.0558693	7.39825	0.00567509	7.40468	0.0424644	7.40667	0.0192269	7.39723	0.0481612	6.441	0.0179266							7.40299	0.285705			7.35424	-0.00986	7.35463	-0.40595	7.35394	0.102022
7.42514	0.0929045	7.34251	0.0822874	0.390577	0.00265318	0.364094	0.037813	0.36317	0.05567	7.39919	0.00569652	7.40563	0.0428517	7.40763	0.019297	7.39816	0.0483508	6.44192	0.0179151							7.40394	0.285467			7.35507	-0.00925	7.35546	-0.40558	7.35478	0.101565
7.42614	0.0928293	7.34332	0.0831505	0.391531	0.00263861	0.364988	0.0376872	0.36406	0.0555146	7.40013	0.00568298	7.40658	0.0432681	7.40859	0.0195444	7.39909	0.0485076	6.44283	0.0180074							7.40488	0.285447			7.3559	-0.00871	7.3563	-0.40568	7.35561	0.100448
7.42713	0.0927775	7.34412	0.0840061	0.392484	0.00253661	0.365882	0.0375496	0.36495	0.0552048	7.40106	0.00556569	7.40753	0.0434794	7.40954	0.0196766	7.40003	0.0486778	6.44375	0.0180535							7.40583	0.286149			7.35673	-0.00932	7.35713	-0.40628	7.35644	0.100398
7.42813	0.0927538	7.34492	0.0849072	0.393438	0.00257291	0.366776	0.0373503	0.36584	0.0549775	7.402	0.005436	7.40848	0.0436284	7.4105	0.0199451	7.40096	0.0488459	6.44467	0.0181689							7.40678	0.28613			7.35757	-0.00925	7.35796	-0.40611	7.35727	0.101327
7.42913	0.0925358	7.34573	0.0858144	0.394391	0.00259323	0.367669	0.0372076	0.366729	0.0546063	7.40293	0.00536382	7.40943	0.0439257	7.41146	0.0201694	7.40189	0.0489258	6.44559	0.0183073							7.40772	0.286443			7.3584	-0.00855	7.35879	-0.40564	7.35811	0.100688
7.43012	0.0922985	7.34653	0.0867051	0.395344	0.0026211	0.368563	0.0370307	0.367619	0.0544976	7.40387	0.00528149	7.41038	0.0441833	7.41242	0.0203226	7.40283	0.0490047	6.4465	0.0184342							7.40867	0.285735			7.35923	-0.00803	7.35963	-0.40483	7.35894	0.100796
7.43112	0.0923175	7.34733	0.0875805	0.396298	0.00259617	0.369457	0.0368291	0.368509	0.0543794	7.4048	0.00521269	7.41133	0.0443717	7.41337	0.020563	7.40376	0.0491472	6.44742	0.0184457							7.40962	0.285569			7.36006	-0.00795	7.36046	-0.4041	7.35977	0.100698
7.43212	0.0925505	7.34814	0.0884644	0.397251	0.00265561	0.370351	0.0366501	0.369398	0.0542577	7.40574	0.00518111	7.41228	0.0446613	7.41433	0.0206662	7.4047	0.0493686	6.44834	0.0185265							7.41056	0.285349			7.3609	-0.00801	7.36129	-0.40407	7.3606	0.098885
7.43311	0.0926946	7.34894	0.0893432	0.398205	0.00260908	0.371245	0.0364112	0.370288	0.0540607	7.40668	0.00513375	7.41323	0.0451035	7.41528	0.0209496	7.40563	0.0494598	6.44925	0.0186072							7.41151	0.285456			7.36173	-0.00867	7.36212	-0.40449	7.36144	0.099331
7.43411	0.0923306	7.34974	0.0902174	0.399158	0.00253942	0.372138	0.0362448	0.371178	0.0538757	7.40761	0.00511119	7.41419	0.0454297	7.41624	0.0211089	7.40656	0.0495357	6.45017	0.0186188							7.41246	0.285463			7.36256	-0.00878	7.36296	-0.40467	7.36227	0.098696
7.43511	0.0924036	7.35054	0.0910571	0.400111	0.00247283	0.373032	0.0360519	0.372068	0.0536988	7.40855	0.00510442	7.41514	0.045627	7.4172	0.0214274	7.4075	0.0496341	6.45109	0.0186534							7.4134	0.285637			7.3634	-0.00901	7.36379	-0.40417	7.3631	0.098432
7.43611	0.0924644	7.35135	0.091886	0.401065	0.00245084	0.373926	0.035939	0.372957	0.0535617	7.40948	0.00502886	7.41609	0.045923	7.41816	0.0216988	7.40843	0.0497386	6.452	0.018711							7.41435	0.286037			7.36423	-0.00905	7.36462	-0.40352	7.36393	0.097585
7.4371	0.0923976	7.35215	0.0927511	0.402018	0.00240355	0.37482	0.0358307	0.373847	0.0532565	7.41042	0.00490819	7.41704	0.0463357	7.41911	0.0220083	7.40936	0.0498821	6.45292	0.0188033							7.4153	0.286128			7.36506	-0.00963	7.36545	-0.40317	7.36476	0.097082
7.4381	0.092051	7.35295	0.0936249	0.402972	0.00230538	0.375714	0.0356386	0.374737	0.0529916	7.41136	0.00481796	7.41799	0.0467308	7.42007	0.0221515	7.4103	0.0500287	6.45384	0.0188033							7.41624	0.286715			7.36589	-0.00955	7.36629	-0.40295	7.3656	0.095145
7.4391	0.0919867	7.35376	0.0945009	0.403925	0.00218932	0.376607	0.0354744	0.375626	0.0528448	7.41229	0.00474014	7.41894	0.0469965	7.42103	0.0223999	7.41123	0.0501414	6.45475	0.0189071							7.41719	0.287441			7.36673	-0.00865	7.36712	-0.40268	7.36643	0.094716
7.44009	0.0914194	7.35456	0.0954115	0.404878	0.002118	0.377501	0.0353117	0.376516	0.052668	7.41323	0.00462172	7.41989	0.0473058	7.42198	0.0226072	7.41216	0.0502757	6.45567	0.0189648							7.41814	0.288696			7.36756	-0.00827	7.36795	-0.40266	7.36726	0.094942
7.44109	0.0911161	7.35536	0.0962969	0.405832	0.00212912	0.378395	0.0351025	0.377406	0.052389	7.41416	0.0044909	7.42084	0.0476809	7.42294	0.0228546	7.4131	0.0504192	6.45659	0.0190686							7.41908	0.289351			7.36839	-0.00849	7.36878	-0.40253	7.36809	0.094669
7.44209	0.0909867	7.35616	0.0971949	0.406785	0.00214842	0.379289	0.0349154	0.378296	0.0522234	7.4151	0.00442436	7.42179	0.0479245	7.4239	0.0230419	7.41403	0.0505945	6.45751	0.0191609							7.42003	0.289565			7.36923	-0.00803	7.36961	-0.40248	7.36893	0.094793
7.44308	0.0909723	7.35697	0.0981307	0.407739	0.00218817	0.380183	0.0347211	0.379185	0.0519655	7.41603	0.00442323	7.42274	0.0482787	7.42485	0.0232432	7.41496	0.0507318	6.45842	0.0191725							7.42098	0.289471			7.37006	-0.00748	7.37045	-0.40225	7.36976	0.094433
7.44408	0.0908674	7.35777	0.0990406	0.408692	0.00222703	0.381076	0.034512	0.380075	0.0516844	7.41697	0.00435444	7.42369	0.0487507	7.42581	0.0234916	7.4159	0.0508159	6.45934	0.019184							7.42192	0.290043			7.37089	-0.00748	7.37128	-0.40229	7.37059	0.094067
7.44508	0.0906314	7.35857	0.0999672	0.409645	0.00220977	0.38197	0.0343646	0.380965	0.0516392	7.41791	0.00427775	7.42464	0.0491337	7.42677	0.0237289	7.41683	0.050943	6.46026	0.0192186							7.42287	0.290439			7.37172	-0.00743	7.37211	-0.40157	7.37142	0.093778
7.44608	0.0906614	7.35938	0.100862	0.410599	0.00213206	0.382864	0.0342095	0.381854	0.0515792	7.41884	0.00424053	7.4256	0.0494041	7.42772	0.0239553	7.41777	0.0511019	6.46117	0.0192071							7.42382	0.291193			7.37256	-0.0065	7.37294	-0.40253	7.37226	0.093652
7.44707	0.090663	7.36018	0.101763	0.411552	0.00209524	0.383758	0.0339807	0.382744	0.0514776	7.41978	0.00426872	7.42655	0.0496904	7.42868	0.0241416	7.4187	0.0511921	6.46209	0.0192186							7.42476	0.291541			7.37339	-0.00589	7.37378	-0.40163	7.37309	0.093347
7.44807	0.0904919	7.36098	0.102702	0.412505	0.00200411	0.384652	0.0338168	0.383634	0.0512678	7.42072	0.00421233	7.4275	0.0500522	7.42964	0.024418	7.41963	0.0512351	6.46301	0.0192763							7.42571	0.291698			7.37422	-0.00532	7.37461	-0.3995	7.37392	0.092981
7.44907	0.0904322	7.36179	0.103569	0.413459	0.00201127	0.385545	0.0336861	0.384524	0.0510371	7.42165	0.00415369	7.42845	0.0503728	7.4306	0.0247475	7.42056	0.0513796	6.46393	0.0193455							7.42666	0.292276			7.37505	-0.00595	7.37544	-0.40054	7.37475	0.092817
7.45006	0.0904336	7.36259	0.104452	0.414412	0.00196218	0.386439	0.0335293	0.385413	0.0508238	7.42259	0.00397888	7.4294	0.0506684	7.43155	0.0249649	7.4215	0.0515959	6.46484	0.019357							7.4276	0.29283			7.37589	-0.00656	7.37628	-0.39953	7.37559	0.092761
7.45106	0.0903019	7.36339	0.105405	0.415366	0.00194339	0.387333	0.0333475	0.386303	0.0505813	7.42352	0.00383226	7.43035	0.0509918	7.43251	0.0251812	7.42243	0.0518645	6.46576	0.019357							7.42855	0.293095			7.37672	-0.006	7.37711	-0.39893	7.37642	0.092578
7.45206	0.0904791	7.36419	0.10637	0.416319	0.00188038	0.388227	0.0330955	0.387193	0.0505272	7.42446	0.00373076	7.4313	0.0513177	7.43347	0.0255328	7.42337	0.0519946	6.46668	0.0193686							7.4295	0.293491			7.37755	-0.00588	7.37794	-0.39947	7.37725	0.092675
7.45305	0.0902327	7.365	0.107308	0.417272	0.0019696	0.389121	0.0328867	0.388083	0.0503326	7.42539	0.00370708	7.43225	0.0516747	7.43442	0.0259184	7.4243	0.0521914	6.46759	0.0193686							7.43044	0.293982			7.37838	-0.00607	7.37877	-0.39911	7.37808	0.093153
7.45405	0.0902066	7.3658	0.108232	0.418226	0.00212618	0.390014	0.0327108	0.388972	0.0500786	7.42633	0.00364731	7.4332	0.0520568	7.43538	0.0262369	7.42523	0.0523903	6.46851	0.0194378							7.43139	0.294085			7.37922	-0.00573	7.37961	-0.39903	7.37891	0.09355
7.45505	0.0903292	7.3666	0.109176	0.419179	0.00214867	0.390908	0.0325412	0.389862	0.0498331	7.42727	0.00369806	7.43415	0.052333	7.43634	0.0264852	7.42617	0.0525573	6.46943	0.0196339							7.43234	0.293797			7.38005	-0.00443	7.38044	-0.3982	7.37974	0.094217
7.45604	0.0904638	7.36741	0.11018	0.420133	0.00211812	0.391802	0.0323741	0.390752	0.0496254	7.4282	0.00366535	7.43511	0.0526367	7.43729	0.0267777	7.4271	0.0527654	6.47035	0.01983							7.43328	0.294406			7.38088	-0.00424	7.38127	-0.39775	7.38058	0.094227
7.45704	0.0901205	7.36821	0.111201	0.421086	0.00214279	0.392696	0.0321872	0.391641	0.0495954	7.42914	0.00356272	7.43606	0.0530536	7.43825	0.0271383	7.42803	0.0529202	6.47126	0.0197839							7.43423	0.29472			7.38171	-0.00386	7.3821	-0.39816	7.38141	0.094935
7.45804	0.0898987	7.36901	0.11226	0.422039	0.00217513	0.39359	0.0320709	0.392531	0.0494392	7.43007	0.00350407	7.43701	0.0534679	7.43921	0.0274277	7.42897	0.0530657	6.47218	0.0198185							7.43518	0.294808			7.38255	-0.00356	7.38294	-0.39763	7.38224	0.094839
7.45904	0.089618	7.36981	0.113318	0.422993	0.00221514	0.394483	0.031948	0.393421	0.0492076	7.43101	0.0034725	7.43796	0.0539171	7.44016	0.0277121	7.4299	0.0532103	6.4731	0.0199684							7.43612	0.296135			7.38338	-0.00286	7.38377	-0.39704	7.38307	0.094527
7.46003	0.0894343	7.37062	0.114368	0.423946	0.00227726	0.395377	0.0317497	0.394311	0.0489169	7.43195	0.00343641	7.43891	0.0543063	7.44112	0.0280146	7.43083	0.0534224	6.47401	0.0201184							7.43707	0.296375			7.38421	-0.00225	7.3846	-0.39669	7.38391	0.095669
7.46103	0.0896044	7.37142	0.115432	0.4249	0.00228442	0.396271	0.0315663	0.3952	0.0487567	7.43288	0.00340257	7.43986	0.0546465	7.44208	0.028273	7.43177	0.0536028	6.47493	0.0201876							7.43802	0.295818			7.38504	-0.00207	7.38543	-0.39643	7.38474	0.094571
7.46203	0.0894749	7.37222	0.116498	0.425853	0.00226959	0.397165	0.031365	0.39609	0.0485063	7.43382	0.00337776	7.44081	0.0550169	7.44304	0.0285855	7.4327	0.053816	6.47585	0.0202453							7.43896	0.295078			7.38588	-0.00249	7.38626	-0.3955	7.38557	0.09346
7.46302	0.0893605	7.37303	0.117557	0.426806	0.00227419	0.398059	0.0311299	0.39698	0.0483181	7.43475	0.00331009	7.44176	0.0554356	7.44399	0.028876	7.43363	0.0540487	6.47677	0.0203837							7.43991	0.295229			7.38671	-0.00273	7.3871	-0.39574	7.3864	0.09313
7.46402	0.0893591	7.37383	0.118633	0.42776	0.00237556	0.398952	0.0309443	0.397869	0.0480935	7.43569	0.00330558	7.44271	0.0558363	7.44495	0.0291454	7.43457	0.0542424	6.47768	0.020476							7.44086	0.294975			7.38754	-0.00201	7.38793	-0.39608	7.38724	0.093567
7.46502	0.0891501	7.37463	0.119688	0.428713	0.00245813	0.399846	0.0307203	0.398759	0.0479113	7.43663	0.00333716	7.44366	0.056223	7.4459	0.0294659	7.4355	0.0544095	6.4786	0.0205337							7.4418	0.294066			7.38837	-0.00185	7.38876	-0.39578	7.38807	0.093656
7.46601	0.0887136	7.37544	0.120799	0.429667	0.00245123	0.40074	0.0305896	0.399649	0.047649	7.43756	0.00329205	7.44461	0.0565522	7.44686	0.0296922	7.43644	0.0546822	6.47952	0.0205798							7.44275	0.293948			7.38921	-0.00157	7.3896	-0.39609	7.3889	0.093493
7.46701	0.088815	7.37624	0.121917	0.43062	0.00252753	0.401634	0.0303413	0.400539	0.0474202	7.4385	0.00328415	7.44557	0.0568842	7.44782	0.0299406	7.43737	0.0548748	6.48043	0.020626							7.4437	0.29422			7.39004	-0.00155	7.39043	-0.39699	7.38973	0.093367
7.46801	0.0889545	7.37704	0.123044	0.431573	0.002611	0.402528	0.0301219	0.401428	0.0471971	7.43943	0.00317476	7.44652	0.0572936	7.44878	0.0302621	7.4383	0.0551403	6.48135	0.0207183							7.44464	0.295809			7.39087	-0.00133	7.39126	-0.39748	7.39057	0.092856
7.46901	0.0888703	7.37784	0.124157	0.432527	0.00254863	0.403421	0.0299716	0.402318	0.0469712	7.44037	0.0030631	7.44747	0.0576909	7.44973	0.0305185	7.43924	0.0551987	6.48227	0.0207644							7.44559	0.296367			7.39171	-0.00142	7.39209	-0.39712	7.3914	0.093203
7.47	0.088639	7.37865	0.125231	0.43348	0.00257777	0.404315	0.0299624	0.403208	0.0466642	7.4413	0.00297288	7.44842	0.0579987	7.45069	0.030818	7.44017	0.0553135	6.48318	0.0207875							7.44654	0.296693			7.39254	-0.00188	7.39293	-0.39486	7.39223	0.093672
7.471	0.0882689	7.37945	0.126284	0.434433	0.00261241	0.405209	0.0297858	0.404097	0.0465043	7.44224	0.00277439	7.44937	0.058503	7.45165	0.0311846	7.4411	0.0555103	6.4841	0.020799							7.44748	0.296385			7.39337	-0.0027	7.39376	-0.39447	7.39306	0.094302
7.47199	0.0877436	7.38025	0.127367	0.435387	0.00257112	0.406103	0.0296334	0.404987	0.0463818	7.44318	0.00277213	7.45032	0.0590889	7.4526	0.03147	7.44204	0.0556733	6.48502	0.0207759							7.44843	0.296375			7.3942	-0.00249	7.39459	-0.39375	7.39389	0.094366
7.47299	0.087994	7.38105	0.128447	0.43634	0.00256716	0.406997	0.0294215	0.405877	0.0462076	7.44411	0.00261537	7.45127	0.059632	7.45356	0.0317164	7.44297	0.0558814	6.48594	0.0207759							7.44938	0.296914			7.39504	-0.00284	7.39542	-0.39297	7.39473	0.093097
7.47399	0.0879229	7.38186	0.129543	0.437294	0.00243883	0.40789	0.0292973	0.406767	0.0459675	7.44505	0.00257251	7.45222	0.0600387	7.45452	0.0319307	7.4439	0.0560351	6.48685	0.0208682							7.45032	0.29758			7.39587	-0.00237	7.39626	-0.39279	7.39556	0.093142
7.47499	0.0878566	7.38266	0.130658	0.438247	0.00252408	0.408784	0.0292066	0.407656	0.0456861	7.44598	0.00244507	7.45317	0.0602882	7.45547	0.0322622	7.44484	0.0561776	6.48777	0.020949							7.45127	0.298163			7.3967	-0.002	7.39709	-0.39289	7.39639	0.093411
7.47598	0.0877408	7.38346	0.1317	0.4392	0.00264794	0.409678	0.0290342	0.408546	0.0454144	7.44692	0.00242139	7.45412	0.0606002	7.45643	0.0325727	7.44577	0.0563385	6.48869	0.0210643							7.45222	0.298473			7.39753	-0.00276	7.39792	-0.39306	7.39722	0.093643
7.47698	0.087594	7.38427	0.132772	0.440154	0.00266929	0.410572	0.0288546	0.409436	0.0452306	7.44786	0.00247439	7.45507	0.0610157	7.45739	0.0328411	7.4467	0.05648	6.4896	0.0211566							7.45316	0.298792			7.39837	-0.00314	7.39875	-0.39267	7.39806	0.093135
7.47798	0.0875	7.38507	0.133859	0.441107	0.0026822	0.411466	0.0286664	0.410325	0.0449762	7.44879	0.00236612	7.45603	0.0614439	7.45834	0.0331957	7.44764	0.0566645	6.49052	0.0212258							7.45411	0.298612			7.3992	-0.00361	7.39959	-0.39194	7.39889	0.092392
7.47897	0.0873784	7.38587	0.134958	0.442061	0.002679	0.412359	0.0285559	0.411215	0.0447577	7.44973	0.00232214	7.45697	0.0619086	7.4593	0.0335793	7.44857	0.0567998	6.49144	0.0213527							7.45506	0.298854			7.40003	-0.00412	7.40042	-0.39198	7.39972	0.093105
7.47997	0.0874912	7.38668	0.136061	0.443014	0.00263158	0.413253	0.0284704	0.412105	0.0444536	7.45066	0.00244507	7.45793	0.0624759	7.46026	0.0339308	7.4495	0.056932	6.49235	0.0215027							7.456	0.299391			7.40086	-0.0042	7.40125	-0.39197	7.40055	0.093212
7.48097	0.0874269	7.38748	0.137134	0.443967	0.00262072	0.414147	0.0283155	0.412995	0.0442293	7.4516	0.00233116	7.45888	0.0629877	7.46122	0.0342664	7.45044	0.0571606	6.49327	0.0217103							7.45695	0.300099			7.4017	-0.00471	7.40208	-0.39183	7.40139	0.093154
7.48196	0.0871324	7.38828	0.138215	0.444921	0.00266942	0.415041	0.0281729	0.413884	0.0438357	7.45254	0.00230071	7.45983	0.0633788	7.46217	0.034674	7.45137	0.057344	6.49419	0.0218488							7.4579	0.300721			7.40253	-0.005	7.40292	-0.39138	7.40222	0.093662
7.48296	0.0868457	7.38908	0.139327	0.445874	0.00270431	0.415935	0.0280383	0.414774	0.0436099	7.45347	0.0022556	7.46078	0.063683	7.46313	0.0349765	7.4523	0.0575101	6.49511	0.0219987							7.45884	0.300775			7.40336	-0.0048	7.40375	-0.39038	7.40305	0.092976
7.48396	0.0865503	7.38989	0.140411	0.446828	0.00271876	0.416828	0.0279043	0.415664	0.0434505	7.45441	0.00229056	7.46173	0.0640841	7.46409	0.0354392	7.45324	0.0577643	6.49602	0.022068							7.45979	0.300493			7.40419	-0.00483	7.40458	-0.39001	7.40388	0.093227
7.48496	0.0864187	7.39069	0.141535	0.447781	0.00275391	0.417722	0.0278075	0.416553	0.0432086	7.45534	0.00226349	7.46268	0.0645798	7.46504	0.0356926	7.45417	0.0579498	6.49694	0.0221026							7.46074	0.300378			7.40503	-0.00404	7.40541	-0.38977	7.40472	0.093546
7.48595	0.086377	7.39149	0.142665	0.448734	0.00277525	0.418616	0.0276246	0.417443	0.0431192	7.45628	0.00224319	7.46363	0.0650589	7.466	0.0359149	7.4551	0.0580605	6.49786	0.0221372							7.46168	0.300122			7.40586	-0.0039	7.40625	-0.3898	7.40555	0.094065
7.48695	0.0863691	7.3923	0.143773	0.449688	0.00282434	0.41951	0.0274447	0.418333	0.0428491	7.45721	0.00223981	7.46458	0.0654994	7.46696	0.0361733	7.45604	0.0582532	6.49878	0.0223448							7.46263	0.299645			7.40669	-0.00409	7.40708	-0.38978	7.40638	0.094414
7.48795	0.0864868	7.3931	0.14489	0.450641	0.0027966	0.420404	0.0272787	0.419223	0.0427319	7.45815	0.00208305	7.46553	0.0658666	7.46791	0.0365719	7.45697	0.0584715	6.49969	0.0223217							7.46358	0.299097			7.40752	-0.00382	7.40791	-0.39027	7.40721	0.09565
7.48894	0.0865732	7.3939	0.146055	0.451595	0.00284019	0.421297	0.0271252	0.420112	0.0425676	7.45909	0.00200297	7.46648	0.0662203	7.46887	0.0369275	7.45791	0.0587206	6.50061	0.0224371							7.46452	0.29907			7.40836	-0.00392	7.40874	-0.38921	7.40805	0.09581
7.48994	0.0867329	7.39471	0.147232	0.452548	0.00285041	0.422191	0.0270524	0.421002	0.0423576	7.46002	0.00205485	7.46744	0.0666848	7.46983	0.037275	7.45884	0.0590599	6.50153	0.0226217							7.46547	0.299141			7.40919	-0.00389	7.40958	-0.38842	7.40888	0.0953
7.49094	0.086919	7.39551	0.148465	0.453501	0.00291547	0.423085	0.0269239	0.421892	0.0421933	7.46096	0.00222064	7.46839	0.0671028	7.47078	0.0375595	7.45977	0.0591901	6.50244	0.0226447							7.46642	0.300051			7.41002	-0.00365	7.41041	-0.38791	7.40971	0.094434
7.49193	0.0869424	7.39631	0.149673	0.454455	0.0030277	0.423979	0.0266951	0.422781	0.0419831	7.4619	0.00202102	7.46934	0.0675205	7.47174	0.0379381	7.46071	0.0594043	6.50336	0.022714							7.46736	0.300973			7.41086	-0.00463	7.41124	-0.38788	7.41054	0.094965
7.49293	0.0867204	7.39711	0.150888	0.455408	0.00297031	0.424873	0.0265318	0.423671	0.0418097	7.46283	0.00191952	7.47029	0.067974	7.4727	0.0382295	7.46164	0.0595498	6.50428	0.0228639							7.46831	0.301922			7.41169	-0.0051	7.41207	-0.3872	7.41137	0.096013
7.49393	0.0865765	7.39792	0.15206	0.456362	0.00298552	0.425766	0.0264365	0.424561	0.0416642	7.46377	0.00200523	7.47124	0.0683928	7.47365	0.0386342	7.46257	0.0596913	6.50519	0.0229793							7.46926	0.302267			7.41252	-0.0049	7.41291	-0.38636	7.41221	0.095831
7.49493	0.0867721	7.39872	0.153273	0.457315	0.00286089	0.42666	0.0262438	0.425451	0.041386	7.4647	0.00202553	7.47219	0.0689095	7.47461	0.0389306	7.46351	0.0599516	6.50611	0.0231523							7.4702	0.301943			7.41335	-0.00434	7.41374	-0.38579	7.41304	0.09582
7.49592	0.0869272	7.39952	0.15452	0.458268	0.0027424	0.427554	0.0260865	0.42634	0.0411091	7.46564	0.00190937	7.47314	0.069449	7.47557	0.0392291	7.46444	0.060092	6.50703	0.0231754							7.47115	0.302606			7.41419	-0.00464	7.41457	-0.38488	7.41387	0.095995
7.49692	0.0867266	7.40033	0.155756	0.459222	0.00273013	0.428448	0.0259367	0.42723	0.0409043	7.46657	0.00191388	7.47409	0.069964	7.47652	0.0394725	7.46537	0.0602683	6.50795	0.0232331							7.4721	0.302678			7.41502	-0.0055	7.4154	-0.38524	7.4147	0.09601
7.49791	0.0866596	7.40113	0.156999	0.460175	0.00272323	0.429342	0.0258303	0.42812	0.040845	7.46751	0.00181576	7.47504	0.0704263	7.47748	0.0396778	7.46631	0.0605687	6.50886	0.0233484							7.47304	0.302875			7.41585	-0.00594	7.41624	-0.38625	7.41554	0.096047
7.49891	0.0866029	7.40193	0.158264	0.461129	0.00277564	0.430236	0.025709	0.429009	0.0406545	7.46845	0.00197478	7.47599	0.0709199	7.47844	0.0399452	7.46724	0.0607819	6.50978	0.0234176							7.47399	0.30307			7.41668	-0.0061	7.41707	-0.38571	7.41637	0.095518
7.49991	0.0862765	7.40273	0.159503	0.462082	0.00289298	0.431129	0.0255631	0.429899	0.0405968	7.46938	0.00194884	7.47694	0.0714177	7.4794	0.0403128	7.46817	0.0609551	6.5107	0.0234638							7.47494	0.303962			7.41752	-0.00598	7.4179	-0.38527	7.4172	0.094493
7.50091	0.0860999	7.40354	0.160653	0.463035	0.00293273	0.432023	0.0255023	0.430789	0.0404534	7.47032	0.00192064	7.4779	0.071845	7.48035	0.0407024	7.46911	0.0611037	6.51161	0.0236253							7.47588	0.304635			7.41835	-0.00581	7.41873	-0.38493	7.41803	0.093473
7.5019	0.0858495	7.40434	0.161709	0.463989	0.00281897	0.432917	0.025416	0.431679	0.0400697	7.47125	0.00186087	7.47885	0.0722918	7.48131	0.0409718	7.47004	0.0613723	6.51253	0.0237522							7.47683	0.303973			7.41918	-0.00594	7.41957	-0.38475	7.41887	0.094005
7.5029	0.0858056	7.40514	0.162853	0.464942	0.00278944	0.433811	0.0253696	0.432568	0.039878	7.47219	0.00185523	7.4798	0.0727941	7.48227	0.0411761	7.47098	0.061568	6.51345	0.0238675							7.47778	0.304743			7.42002	-0.00659	7.4204	-0.38453	7.4197	0.093215
7.5039	0.0858062	7.40595	0.164093	0.465895	0.00287086	0.434705	0.0253203	0.433458	0.0396748	7.47313	0.0018011	7.48075	0.0732793	7.48322	0.0414255	7.47191	0.0617607	6.51436	0.0239367							7.47872	0.304972			7.42085	-0.00728	7.42123	-0.38436	7.42053	0.093459
7.50489	0.085662	7.40675	0.16531	0.466849	0.00296877	0.435598	0.0252673	0.434348	0.0395417	7.47406	0.00174132	7.4817	0.0736776	7.48418	0.0418021	7.47284	0.0619924	6.51528	0.0239137							7.47967	0.305247			7.42168	-0.0077	7.42206	-0.38422	7.42136	0.093055
7.50589	0.0852917	7.40755	0.166534	0.467802	0.00279979	0.436492	0.0252252	0.435237	0.0393868	7.475	0.00181689	7.48265	0.0742304	7.48514	0.0421496	7.47377	0.0621912	6.5162	0.0239137							7.48062	0.305053			7.42251	-0.00745	7.4229	-0.38361	7.42219	0.091995
7.50689	0.0857056	7.40836	0.167737	0.468756	0.00270495	0.437386	0.0251079	0.436127	0.0390841	7.47593	0.00180448	7.4836	0.074919	7.48609	0.0424491	7.47471	0.0624352	6.51712	0.0240521							7.48156	0.306212			7.42335	-0.00803	7.42373	-0.38291	7.42303	0.09078
7.50788	0.0857152	7.40916	0.16889	0.469709	0.00259873	0.43828	0.0249544	0.437017	0.0389467	7.47687	0.00179771	7.48455	0.075418	7.48705	0.0428147	7.47564	0.0626145	6.51803	0.0242021							7.48251	0.306356			7.42418	-0.009	7.42456	-0.38319	7.42386	0.090949
7.50888	0.0858171	7.40996	0.170105	0.470662	0.00252485	0.439174	0.0248074	0.437907	0.0388244	7.47781	0.00174809	7.4855	0.0758064	7.48801	0.0431352	7.47658	0.0628318	6.51895	0.024329							7.48346	0.3058			7.42501	-0.01007	7.42539	-0.38381	7.42469	0.09092
7.50988	0.0860907	7.41076	0.17131	0.471616	0.00250018	0.440067	0.0246802	0.438796	0.038671	7.47874	0.00166351	7.48645	0.0762005	7.48897	0.0434446	7.47751	0.0630297	6.51987	0.0244097							7.4844	0.305781			7.42584	-0.01079	7.42623	-0.3835	7.42552	0.090459
7.51088	0.0859765	7.41157	0.172531	0.472569	0.00241889	0.440961	0.0245883	0.439686	0.0385313	7.47968	0.00157892	7.4874	0.0766338	7.48992	0.0437541	7.47844	0.0632306	6.52078	0.0244559							7.48535	0.305605			7.42668	-0.01111	7.42706	-0.38322	7.42636	0.090922
7.51187	0.0859629	7.41237	0.173751	0.473523	0.00246043	0.441855	0.0244742	0.440576	0.0384979	7.48061	0.00154734	7.48836	0.0771618	7.49088	0.0440265	7.47938	0.0634489	6.5217	0.0245366							7.4863	0.306001			7.42751	-0.01098	7.42789	-0.38355	7.42719	0.09157
7.51287	0.0855849	7.41317	0.17501	0.474476	0.00242502	0.442749	0.024327	0.441466	0.0384257	7.48155	0.00151238	7.4893	0.0776581	7.49184	0.0443771	7.48031	0.0636119	6.52262	0.0246174							7.48724	0.306053			7.42834	-0.01057	7.42872	-0.38308	7.42802	0.091911
7.51387	0.0855378	7.41398	0.176222	0.475429	0.00244138	0.443643	0.0242077	0.442355	0.0383229	7.48248	0.00144697	7.49026	0.0781222	7.49279	0.0447026	7.48124	0.0638189	6.52353	0.0246981							7.48819	0.306997			7.42917	-0.01017	7.42956	-0.38215	7.42885	0.091804
7.51486	0.0859492	7.41478	0.177497	0.476383	0.00248855	0.444536	0.0241471	0.443245	0.0381802	7.48342	0.00140862	7.49121	0.0785299	7.49375	0.0448839	7.48218	0.0640239	6.52445	0.024825							7.48914	0.307868			7.43001	-0.00875	7.43039	-0.38214	7.42969	0.091419
7.51586	0.085958	7.41558	0.178733	0.477336	0.00244458	0.44543	0.0240696	0.444135	0.0380116	7.48436	0.00138832	7.49216	0.0790066	7.49471	0.0451643	7.48311	0.064151	6.52537	0.0249519							7.49008	0.308236			7.43084	-0.00861	7.43122	-0.38299	7.43052	0.091116
7.51686	0.0859089	7.41638	0.179957	0.47829	0.00230704	0.446324	0.0239727	0.445024	0.0378282	7.48529	0.00138607	7.49311	0.0793965	7.49566	0.0455309	7.48404	0.0643129	6.52629	0.0251249							7.49103	0.307867			7.43167	-0.00991	7.43205	-0.38236	7.43135	0.092052
7.51785	0.086161	7.41719	0.181195	0.479243	0.00228199	0.447218	0.0238152	0.445914	0.0376528	7.48623	0.00140975	7.49406	0.0797877	7.49662	0.0459225	7.48498	0.0645466	6.5272	0.0252749							7.49198	0.307647			7.4325	-0.01002	7.43289	-0.38197	7.43218	0.092176
7.51885	0.0862561	7.41799	0.182441	0.480196	0.00224748	0.448112	0.0236725	0.446804	0.0375077	7.48717	0.0013511	7.49501	0.0801572	7.49758	0.0463812	7.48591	0.0646912	6.52812	0.0253672							7.49292	0.307095			7.43334	-0.01004	7.43372	-0.38158	7.43302	0.092247
7.51985	0.0863353	7.41879	0.183743	0.48115	0.0022053	0.449005	0.0235538	0.447694	0.0373352	7.4881	0.00132178	7.49596	0.0807073	7.49853	0.0467678	7.48684	0.0649689	6.52904	0.0254595							7.49387	0.306692			7.43417	-0.00977	7.43455	-0.38228	7.43385	0.092377
7.52084	0.0865204	7.4196	0.185098	0.482103	0.00225681	0.449899	0.0233541	0.448583	0.0371157	7.48904	0.00127554	7.49691	0.0812851	7.49949	0.0470392	7.48778	0.0652211	6.52996	0.0255979							7.49482	0.307797			7.435	-0.00831	7.43538	-0.38082	7.43468	0.093002
7.52184	0.0866615	7.4204	0.186409	0.483057	0.00225655	0.450793	0.0233428	0.449473	0.0368187	7.48997	0.0012699	7.49786	0.0817685	7.50045	0.0473818	7.48871	0.0654333	6.53087	0.0257133							7.49576	0.308836			7.43583	-0.00899	7.43622	-0.38015	7.43551	0.093307
7.52284	0.0864656	7.4212	0.187697	0.48401	0.00229439	0.451687	0.0232665	0.450363	0.036591	7.49091	0.00127441	7.49881	0.082227	7.5014	0.0477423	7.48965	0.0656495	6.53179	0.0257479							7.49671	0.309567			7.43667	-0.0096	7.43705	-0.37962	7.43634	0.094092
7.52384	0.0864732	7.42201	0.188979	0.484963	0.00244189	0.452581	0.0231805	0.451252	0.0364045	7.49184	0.00123381	7.49977	0.0826501	7.50236	0.0481349	7.49058	0.0659191	6.53271	0.025794							7.49766	0.309623			7.4375	-0.00963	7.43788	-0.38031	7.43718	0.093999
7.52483	0.0864705	7.42281	0.190274	0.485917	0.00243244	0.453474	0.0230939	0.452142	0.0363292	7.49278	0.00120787	7.50072	0.0831525	7.50332	0.0485456	7.49151	0.0662235	6.53362	0.0258632							7.4986	0.309865			7.43833	-0.0106	7.43872	-0.37983	7.43801	0.09474
7.52583	0.0868572	7.42361	0.191643	0.48687	0.00237952	0.454368	0.0229926	0.453032	0.0363009	7.49372	0.00110637	7.50167	0.0836743	7.50427	0.0489112	7.49245	0.0664388	6.53454	0.0259094							7.49955	0.310114			7.43917	-0.01001	7.43955	-0.37886	7.43884	0.095882
7.52683	0.0870348	7.42441	0.193013	0.487823	0.00231292	0.455262	0.0229536	0.453922	0.0362232	7.49465	0.00105562	7.50262	0.084139	7.50523	0.0493138	7.49338	0.0667032	6.53546	0.0259786							7.5005	0.31073			7.44	-0.00961	7.44038	-0.37831	7.43967	0.096927
7.52782	0.0869536	7.42522	0.194358	0.488777	0.00222728	0.456156	0.0228867	0.454811	0.0362281	7.49559	0.00109961	7.50357	0.0847042	7.50619	0.0497314	7.49431	0.0669943	6.53637	0.0260363							7.50144	0.311182			7.44083	-0.00923	7.44121	-0.37774	7.44051	0.097069
7.52882	0.0870964	7.42602	0.195662	0.48973	0.00227061	0.45705	0.0228238	0.455701	0.0362809	7.49652	0.00106915	7.50452	0.0852255	7.50715	0.050072	7.49525	0.0671327	6.53729	0.0260363							7.50239	0.311606			7.44166	-0.00794	7.44205	-0.3776	7.44134	0.09603
7.52982	0.0873343	7.42682	0.196965	0.490684	0.00231574	0.457943	0.022652	0.456591	0.0362849	7.49746	0.0010793	7.50547	0.0856763	7.5081	0.0504606	7.49618	0.0673715	6.53821	0.0260478							7.50334	0.311945			7.4425	-0.00835	7.44288	-0.37682	7.44217	0.09506
7.53081	0.0874446	7.42762	0.198341	0.491637	0.00230078	0.458837	0.0224385	0.45748	0.0361868	7.4984	0.00106803	7.50642	0.0860758	7.50906	0.0508402	7.49711	0.0676698	6.53913	0.0260478							7.50428	0.312196			7.44333	-0.00841	7.44371	-0.37641	7.443	0.095463
7.53181	0.0874716	7.42843	0.199735	0.49259	0.00245902	0.459731	0.0222838	0.45837	0.0361429	7.49933	0.00106126	7.50737	0.0865935	7.51002	0.0511526	7.49805	0.0678758	6.54004	0.0260363							7.50523	0.313149			7.44416	-0.00767	7.44454	-0.37611	7.44383	0.096073
7.53281	0.0875327	7.42923	0.201089	0.493544	0.00250146	0.460625	0.0221201	0.45926	0.0361943	7.50027	0.0010387	7.50832	0.0870916	7.51097	0.0515763	7.49898	0.068212	6.54096	0.0259901							7.50618	0.31412			7.44499	-0.00709	7.44538	-0.37514	7.44467	0.096783
7.53381	0.0878408	7.43003	0.202455	0.494497	0.00249967	0.461519	0.0219106	0.46015	0.0360444	7.5012	0.0010466	7.50927	0.0876427	7.51193	0.0519008	7.49991	0.0685072	6.54188	0.026117							7.50712	0.314961			7.44583	-0.00611	7.44621	-0.37441	7.4455	0.09634
7.5348	0.0880212	7.43084	0.203771	0.495451	0.00236431	0.462412	0.0217659	0.461039	0.0358498	7.50214	0.000999231	7.51023	0.0881176	7.51289	0.0523175	7.50085	0.0687173	6.54279	0.0262785							7.50807	0.315834			7.44666	-0.00567	7.44704	-0.37398	7.44633	0.096503
7.5358	0.0879981	7.43164	0.205085	0.496404	0.0023445	0.463306	0.0216839	0.461929	0.035687	7.50308	0.000929307	7.51118	0.0886787	7.51384	0.052685	7.50178	0.0689787	6.54371	0.0263593							7.50902	0.317148			7.44749	-0.00583	7.44787	-0.373	7.44717	0.097092
7.5368	0.0881695	7.43244	0.206447	0.497357	0.00221629	0.4642	0.0215961	0.462819	0.0355608	7.50401	0.000909007	7.51213	0.0892803	7.5148	0.0531107	7.50271	0.0692554	6.54463	0.0264285							7.50996	0.318722			7.44832	-0.00519	7.4487	-0.37218	7.448	0.09607
7.53779	0.0884765	7.43325	0.207808	0.498311	0.00216388	0.465094	0.0214846	0.463708	0.0354462	7.50495	0.000869534	7.51308	0.0898851	7.51576	0.0535163	7.50365	0.0695506	6.54554	0.0264515							7.51091	0.319297			7.44916	-0.00598	7.44954	-0.37116	7.44883	0.095304
7.53879	0.0885842	7.43405	0.209167	0.499264	0.00213231	0.465988	0.0214134	0.464598	0.0352906	7.50588	0.000778182	7.51403	0.0904128	7.51671	0.0538809	7.50458	0.069731	6.54646	0.0263477							7.51186	0.319039			7.44999	-0.00643	7.45037	-0.37126	7.44966	0.095271
7.53979	0.0887335	7.43485	0.210499	0.500218	0.00213794	0.466881	0.0212974	0.465488	0.0351841	7.50682	0.000793971	7.51498	0.0908659	7.51767	0.0542965	7.50551	0.0699924	6.54738	0.0263477							7.5128	0.319166			7.45082	-0.00736	7.4512	-0.37087	7.45049	0.096608
7.54078	0.0886368	7.43565	0.21181	0.501171	0.00202763	0.467775	0.0210998	0.466378	0.0349696	7.50776	0.000924796	7.51593	0.0913848	7.51863	0.0547713	7.50645	0.070261	6.5483	0.0264285							7.51375	0.318941			7.45165	-0.00739	7.45203	-0.36985	7.45133	0.096998
7.54178	0.0887667	7.43646	0.213138	0.502124	0.00197484	0.468669	0.0209978	0.467267	0.0347382	7.50869	0.00102179	7.51688	0.0920488	7.51959	0.055215	7.50738	0.0705931	6.54921	0.02659							7.5147	0.319586			7.45249	-0.00647	7.45287	-0.36857	7.45216	0.09691
7.54278	0.0888447	7.43726	0.214472	0.503078	0.00192741	0.469563	0.0209728	0.468157	0.0345638	7.50963	0.000931563	7.51783	0.0925619	7.52054	0.0557658	7.50831	0.0708063	6.55013	0.0266477							7.51564	0.319571			7.45332	-0.00656	7.4537	-0.36776	7.45299	0.09647
7.54377	0.0889515	7.43806	0.215835	0.504031	0.00182107	0.470457	0.0208904	0.469047	0.0344001	7.51056	0.000740965	7.51878	0.0929588	7.5215	0.0562295	7.50925	0.0710348	6.55105	0.026613							7.51659	0.319842			7.45415	-0.00645	7.45453	-0.36752	7.45382	0.096573
7.54477	0.0891447	7.43887	0.217194	0.504985	0.00183053	0.47135	0.0207036	0.469936	0.034325	7.5115	0.000710514	7.51973	0.0934804	7.52245	0.0567343	7.51018	0.0712183	6.55196	0.0267169							7.51754	0.319955			7.45499	-0.00696	7.45536	-0.36674	7.45466	0.096355
7.54577	0.0891883	7.43967	0.218535	0.505938	0.00192793	0.472244	0.0206526	0.470826	0.0343205	7.51243	0.000592095	7.52069	0.0940607	7.52341	0.057145	7.51112	0.0714489	6.55288	0.0268668							7.51848	0.31952			7.45582	-0.00777	7.4562	-0.3662	7.45549	0.095865
7.54676	0.0894221	7.44047	0.21988	0.506891	0.00200436	0.473138	0.0205994	0.471716	0.0343202	7.51337	0.000551494	7.52164	0.0946686	7.52437	0.0577639	7.51205	0.0717236	6.5538	0.0269591							7.51943	0.319917			7.45665	-0.00737	7.45703	-0.36614	7.45632	0.095046
7.54776	0.0896155	7.44128	0.221237	0.507845	0.00204693	0.474032	0.0204852	0.472606	0.0341006	7.51431	0.00043082	7.52259	0.0952436	7.52533	0.0582467	7.51298	0.0719727	6.55472	0.0270399							7.52038	0.320436			7.45748	-0.00725	7.45786	-0.36465	7.45715	0.09593
7.54876	0.0895262	7.44208	0.222595	0.508798	0.00202775	0.474926	0.0203513	0.473495	0.0339443	7.51524	0.000412775	7.52354	0.09563	7.52628	0.0585472	7.51392	0.0722043	6.55563	0.0271552							7.52132	0.321335			7.45832	-0.00712	7.45869	-0.36371	7.45798	0.098093
7.54976	0.0896428	7.44288	0.223962	0.509752	0.00206086	0.475819	0.0202565	0.474385	0.0337462	7.51618	0.000409391	7.52449	0.0960962	7.52724	0.0588186	7.51485	0.0724534	6.55655	0.0272821							7.52227	0.321826			7.45915	-0.00759	7.45953	-0.36291	7.45882	0.097732
7.55075	0.0899747	7.44368	0.225339	0.510705	0.00208182	0.476713	0.020152	0.475275	0.0335896	7.51711	0.000359768	7.52544	0.0966683	7.5282	0.0591331	7.51578	0.0726748	6.55747	0.0273052							7.52322	0.322313			7.45998	-0.00746	7.46036	-0.3626	7.45965	0.098421
7.55175	0.0900188	7.44449	0.226754	0.511658	0.00203069	0.477607	0.0199596	0.476164	0.0334534	7.51805	0.000283078	7.52639	0.0972547	7.52915	0.0595307	7.51672	0.0729003	6.55838	0.0273629							7.52416	0.323754			7.46081	-0.00841	7.46119	-0.36145	7.46048	0.096878
7.55275	0.0900502	7.44529	0.228152	0.512612	0.00197739	0.478501	0.0198428	0.477054	0.0334419	7.51899	0.000210899	7.52734	0.0978713	7.53011	0.0600335	7.51765	0.0730899	6.5593	0.0273975							7.52511	0.324469			7.46165	-0.00842	7.46202	-0.36135	7.46131	0.097531
7.55374	0.0899739	7.44609	0.22958	0.513565	0.00212247	0.479395	0.0197394	0.477944	0.033368	7.51992	0.000219921	7.52829	0.098306	7.53107	0.0605122	7.51858	0.073296	6.56022	0.0274552							7.52606	0.324781			7.46248	-0.00751	7.46286	-0.35942	7.46215	0.096844
7.55474	0.0899714	7.4469	0.230992	0.514518	0.00226908	0.480288	0.0196067	0.478834	0.0332262	7.52086	0.000144358	7.52924	0.0989301	7.53202	0.0609379	7.51952	0.0735133	6.56114	0.0276859							7.527	0.324909			7.46331	-0.00689	7.46369	-0.35832	7.46298	0.096488
7.55574	0.0901172	7.4477	0.232407	0.515472	0.00223649	0.481182	0.0195061	0.479723	0.0331077	7.52179	9.24796e-05	7.53019	0.0994963	7.53298	0.0613966	7.52045	0.0736434	6.56205	0.0278589							7.52795	0.325451			7.46415	-0.00662	7.46452	-0.35752	7.46381	0.097091
7.55673	0.0901919	7.4485	0.23387	0.516425	0.00217973	0.482076	0.0193931	0.480613	0.0331054	7.52273	3.27062e-05	7.53115	0.0997779	7.53394	0.0618753	7.52138	0.0739263	6.56297	0.0278704							7.5289	0.326155			7.46498	-0.00644	7.46535	-0.35703	7.46464	0.09796
7.55773	0.0904333	7.4493	0.235336	0.517379	0.00228161	0.48297	0.0193433	0.481503	0.0329891	7.52367	1.1278e-06	7.53209	0.100208	7.53489	0.0623611	7.52232	0.0740657	6.56389	0.0279051							7.52984	0.326397			7.46581	-0.00677	7.46619	-0.35622	7.46547	0.097269
7.55873	0.0906104	7.45011	0.236739	0.518332	0.0023606	0.483864	0.0192943	0.482392	0.0328816	7.5246	0	7.53305	0.100855	7.53585	0.0629039	7.52325	0.0743486	6.5648	0.0279973							7.53079	0.326928			7.46664	-0.00635	7.46702	-0.35451	7.46631	0.097111
7.55973	0.0905412	7.45091	0.238148	0.519285	0.00248408	0.484757	0.0192028	0.483282	0.0328018	7.52554	3.72174e-05	7.534	0.101431	7.53681	0.0633947	7.52419	0.0745987	6.56572	0.0281473							7.53174	0.328494			7.46748	-0.00579	7.46785	-0.35351	7.46714	0.096896
7.56072	0.0905235	7.45171	0.239592	0.520239	0.002594	0.485651	0.0190767	0.484172	0.0326514	7.52647	4.62398e-05	7.53495	0.101871	7.53777	0.0638554	7.52512	0.0748447	6.56664	0.0283203							7.53268	0.329827			7.46831	-0.00513	7.46869	-0.35274	7.46797	0.097779
7.56172	0.0907338	7.45252	0.241041	0.521192	0.00261049	0.486545	0.0189191	0.485062	0.0324986	7.52741	1.91726e-05	7.5359	0.102373	7.53872	0.0643121	7.52605	0.0750292	6.56755	0.0284242							7.53363	0.329731			7.46914	-0.00489	7.46952	-0.35133	7.4688	0.098177
7.56272	0.0911169	7.45332	0.242461	0.522146	0.00266648	0.487439	0.0188386	0.485951	0.0324538	7.52834	2.8195e-05	7.53685	0.103043	7.53968	0.0646797	7.52699	0.0752455	6.56847	0.028528							7.53458	0.330025			7.46997	-0.00516	7.47035	-0.35097	7.46964	0.098155
7.56371	0.0913172	7.45412	0.243902	0.523099	0.00268527	0.488333	0.0188577	0.486841	0.0323541	7.52928	8.90962e-05	7.5378	0.10357	7.54064	0.0651865	7.52792	0.0754618	6.56939	0.0286664							7.53552	0.330437			7.47081	-0.00589	7.47118	-0.35108	7.47047	0.097784
7.56471	0.0910823	7.45493	0.24536	0.524052	0.00269498	0.489226	0.0188699	0.487731	0.0321957	7.53022	0.000121802	7.53875	0.104215	7.54159	0.0658405	7.52885	0.0756842	6.57031	0.0286318							7.53647	0.330627			7.47164	-0.00677	7.47201	-0.3496	7.4713	0.098269
7.56571	0.0910714	7.45573	0.246819	0.525006	0.00274048	0.49012	0.0187051	0.488621	0.0320447	7.53115	4.73676e-05	7.5397	0.1046	7.54255	0.0664815	7.52979	0.0760071	6.57122	0.0287472							7.53742	0.331177			7.47247	-0.0055	7.47285	-0.34811	7.47213	0.098724
7.5667	0.091154	7.45653	0.248227	0.525959	0.00265446	0.491014	0.0185197	0.48951	0.0319177	7.53209	4.39842e-05	7.54065	0.105206	7.54351	0.0670043	7.53072	0.0763279	6.57214	0.0288625							7.53836	0.331727			7.4733	-0.00412	7.47368	-0.34684	7.47297	0.098282
7.5677	0.091039	7.45733	0.24955	0.526913	0.00267351	0.491908	0.0183983	0.4904	0.0318663	7.53303	0.000135336	7.5416	0.105832	7.54446	0.0674871	7.53165	0.0765821	6.57306	0.0289663							7.53931	0.331987			7.47414	-0.0031	7.47451	-0.34582	7.4738	0.098875
7.5687	0.0910856	7.45814	0.250844	0.527866	0.00273946	0.492802	0.0183498	0.49129	0.0317827	7.53396	0.000272928	7.54256	0.106466	7.54542	0.0679818	7.53259	0.0768506	6.57397	0.0290586							7.54026	0.333243			7.47497	-0.00278	7.47534	-0.34439	7.47463	0.098825
7.5697	0.0911363	7.45894	0.252201	0.528819	0.00277091	0.493695	0.0182748	0.492179	0.0317419	7.5349	0.000346235	7.54351	0.106927	7.54638	0.0684596	7.53352	0.077113	6.57489	0.0291625							7.5412	0.33421			7.4758	-0.00303	7.47618	-0.34259	7.47546	0.098272
7.57069	0.0912652	7.45974	0.253588	0.529773	0.00283673	0.494589	0.0181719	0.493069	0.0317122	7.53583	0.000346235	7.54446	0.107417	7.54733	0.0689974	7.53445	0.0773467	6.57581	0.0292893							7.54215	0.333436			7.47663	-0.00332	7.47701	-0.34275	7.4763	0.098305
7.57169	0.0915736	7.46054	0.25499	0.530726	0.00284121	0.495483	0.0181217	0.493959	0.0316644	7.53677	0.000199621	7.54541	0.107965	7.54829	0.0696044	7.53539	0.0775466	6.57672	0.0294739							7.5431	0.333946			7.47747	-0.00289	7.47784	-0.34137	7.47713	0.098523
7.57268	0.0916813	7.46135	0.256429	0.53168	0.00286307	0.496377	0.0179397	0.494849	0.0316267	7.5377	0.000190598	7.54636	0.108464	7.54925	0.0700851	7.53632	0.0777844	6.57764	0.0295662							7.54404	0.334622			7.4783	-0.00257	7.47867	-0.34103	7.47796	0.099183
7.57368	0.0918194	7.46215	0.257861	0.532633	0.00274061	0.497271	0.0177028	0.495738	0.0316419	7.53864	0.000160148	7.54731	0.109015	7.55021	0.070655	7.53725	0.0780601	6.57856	0.0296931							7.54499	0.335675			7.47913	-0.00159	7.47951	-0.33858	7.47879	0.098491
7.57468	0.0921595	7.46295	0.25924	0.533586	0.00276988	0.498164	0.017628	0.496628	0.0314906	7.53958	0.000134208	7.54826	0.1096	7.55116	0.0711428	7.53819	0.0783235	6.57948	0.0297969							7.54594	0.336292			7.47996	-0.00082	7.48034	-0.33681	7.47963	0.098618
7.57568	0.0921826	7.46376	0.260648	0.53454	0.00259477	0.499058	0.0174894	0.497518	0.0313722	7.54051	0.00028195	7.54921	0.110243	7.55212	0.0715965	7.53912	0.0786013	6.58039	0.02997							7.54688	0.336445			7.4808	-0.00111	7.48117	-0.33541	7.48046	0.09864
7.57667	0.0923096	7.46456	0.262007	0.535493	0.00254735	0.499952	0.0173644	0.498407	0.0313	7.54145	0.000298867	7.55016	0.110815	7.55307	0.0720392	7.54005	0.0788709	6.58131	0.0300738							7.54783	0.336482			7.48163	-0.00134	7.48201	-0.3339	7.48129	0.098433
7.57767	0.0924213	7.46536	0.263391	0.536447	0.0025136	0.500846	0.0171627	0.499297	0.0311164	7.54238	0.000232327	7.55111	0.111336	7.55403	0.0724989	7.54099	0.0790902	6.58223	0.0301315							7.54878	0.337081			7.48246	-0.00152	7.48284	-0.33268	7.48212	0.098436
7.57867	0.0925159	7.46617	0.264784	0.5374	0.0026087	0.50174	0.0170707	0.500187	0.0309522	7.54332	0.00020526	7.55206	0.111843	7.55499	0.0730658	7.54192	0.0793762	6.58315	0.0302007							7.54972	0.33718			7.4833	-0.00259	7.48367	-0.33074	7.48295	0.099115
7.57966	0.0924821	7.46697	0.266159	0.538353	0.00266865	0.502633	0.0170128	0.501077	0.0308537	7.54426	0.000241349	7.55302	0.112354	7.55595	0.0736437	7.54286	0.0796939	6.58406	0.030316							7.55067	0.337953			7.48413	-0.00229	7.4845	-0.32875	7.48379	0.099818
7.58066	0.0923453	7.46777	0.267527	0.539307	0.00261688	0.503527	0.0169843	0.501966	0.0308228	7.54519	0.000233455	7.55397	0.112925	7.5569	0.0741565	7.54379	0.0799758	6.58498	0.030466							7.55162	0.338266			7.48496	-0.00181	7.48534	-0.3285	7.48462	0.100015
7.58166	0.0924857	7.46858	0.268851	0.54026	0.00255323	0.504421	0.0169112	0.502856	0.0306973	7.54613	0.000259394	7.55492	0.11357	7.55786	0.0747063	7.54472	0.0802997	6.5859	0.0306621							7.55256	0.338642			7.48579	-0.00227	7.48617	-0.3266	7.48545	0.099552
7.58265	0.0926848	7.46938	0.270195	0.541213	0.00253789	0.505315	0.016832	0.503746	0.0304743	7.54706	0.000246988	7.55587	0.114182	7.55882	0.0752291	7.54566	0.080556	6.58681	0.0308351							7.55351	0.339289			7.48663	-0.00288	7.487	-0.32587	7.48628	0.09932
7.58365	0.092738	7.47018	0.271577	0.542167	0.00253904	0.506209	0.0167642	0.504635	0.0303873	7.548	0.00021541	7.55682	0.114761	7.55977	0.0757039	7.54659	0.0807671	6.58773	0.0308582							7.55446	0.339213			7.48746	-0.00316	7.48783	-0.32505	7.48712	0.100497
7.58465	0.0928268	7.47098	0.272945	0.54312	0.00253482	0.507102	0.0167437	0.505525	0.0304653	7.54894	0.000299995	7.55777	0.115341	7.56073	0.0762097	7.54752	0.0810305	6.58865	0.0308813							7.5554	0.339394			7.48829	-0.00412	7.48867	-0.32385	7.48795	0.100358
7.58565	0.0932415	7.47179	0.274358	0.544074	0.00260448	0.507996	0.0167212	0.506415	0.0304461	7.54987	0.00034849	7.55872	0.115838	7.56169	0.0767044	7.54846	0.0813339	6.58956	0.0309851							7.55635	0.339706			7.48912	-0.00411	7.4895	-0.32237	7.48878	0.099719
7.58664	0.093387	7.47259	0.275761	0.545027	0.00272451	0.50889	0.0166655	0.507305	0.030275	7.55081	0.000359768	7.55967	0.116356	7.56264	0.0772062	7.54939	0.0816865	6.59048	0.0310774							7.5573	0.339758			7.48996	-0.0046	7.49033	-0.32209	7.48961	0.100053
7.58764	0.0933334	7.47339	0.277189	0.54598	0.00279238	0.509784	0.0165707	0.508194	0.0302409	7.55174	0.000339468	7.56062	0.116828	7.5636	0.0776469	7.55032	0.0820145	6.5914	0.031285							7.55824	0.340301			7.49079	-0.00385	7.49116	-0.32019	7.49045	0.100843
7.58864	0.093171	7.47419	0.278637	0.546934	0.00281462	0.510678	0.0164932	0.509084	0.0302183	7.55268	0.000301123	7.56157	0.117316	7.56456	0.0780756	7.55126	0.082364	6.59232	0.0314696							7.55919	0.340741			7.49162	-0.00377	7.492	-0.31942	7.49128	0.101095
7.58963	0.0931399	7.475	0.280059	0.547887	0.00284134	0.511571	0.0164346	0.509974	0.0301233	7.55361	0.000192854	7.56252	0.117847	7.56552	0.0784962	7.55219	0.0827279	6.59323	0.0315504							7.56014	0.341424			7.49245	-0.00295	7.49283	-0.31843	7.49211	0.099964
7.59063	0.0934674	7.4758	0.281519	0.548841	0.00290052	0.512465	0.016466	0.510863	0.0302255	7.55455	0.000192854	7.56348	0.118342	7.56647	0.078984	7.55312	0.0829729	6.59415	0.0316426							7.56108	0.340944			7.49329	-0.0029	7.49366	-0.318	7.49294	0.100288
7.59163	0.0937601	7.4766	0.282979	0.549794	0.00295203	0.513359	0.0164826	0.511753	0.0303485	7.55549	0.000258266	7.56442	0.118712	7.56743	0.0795258	7.55406	0.0831963	6.59507	0.0317119							7.56203	0.34164			7.49412	-0.00322	7.49449	-0.31685	7.49377	0.100111
7.59262	0.0939846	7.47741	0.284489	0.550747	0.00293158	0.514253	0.0164645	0.512643	0.0303557	7.55642	0.000294356	7.56538	0.119259	7.56839	0.0799795	7.55499	0.0834751	6.59598	0.0318849							7.56298	0.342823			7.49495	-0.00271	7.49533	-0.31607	7.49461	0.099254
7.59362	0.0942211	7.47821	0.285967	0.551701	0.0030819	0.515147	0.0163764	0.513533	0.030368	7.55736	0.000324806	7.56633	0.119836	7.56934	0.0804372	7.55592	0.0837703	6.5969	0.0320003							7.56392	0.34417			7.49578	-0.00334	7.49616	-0.31316	7.49544	0.098851
7.59462	0.0942208	7.47901	0.287408	0.552654	0.00318172	0.51604	0.0163084	0.514422	0.030342	7.5583	0.000353001	7.56728	0.120316	7.5703	0.0808539	7.55686	0.0841178	6.59782	0.0320695							7.56487	0.345349			7.49662	-0.00303	7.49699	-0.31149	7.49627	0.099017
7.59561	0.0942988	7.47982	0.288898	0.553608	0.00326148	0.516934	0.0162971	0.515312	0.0302454	7.55923	0.000500743	7.56823	0.120838	7.57126	0.0813036	7.55779	0.084497	6.59873	0.032231							7.56582	0.346391			7.49745	-0.00224	7.49782	-0.30977	7.4971	0.099758
7.59661	0.0944274	7.48062	0.290413	0.554561	0.00329267	0.517828	0.0162307	0.516202	0.0300544	7.56017	0.000588712	7.56918	0.121219	7.57221	0.0816972	7.55872	0.0848004	6.59965	0.0323925							7.56676	0.34742			7.49828	-0.00139	7.49866	-0.30803	7.49794	0.101395
7.59761	0.0947388	7.48142	0.291898	0.555514	0.00327644	0.518722	0.0161683	0.517091	0.0299936	7.5611	0.000634951	7.57013	0.121546	7.57317	0.0821088	7.55966	0.085068	6.60057	0.0324732							7.56771	0.346975			7.49911	-0.00101	7.49949	-0.30605	7.49877	0.100595
7.59861	0.0951964	7.48222	0.293376	0.556468	0.00334444	0.519616	0.0161404	0.517981	0.0300117	7.56204	0.000663146	7.57108	0.122206	7.57413	0.0825916	7.56059	0.0853386	6.60149	0.0325309							7.56866	0.347218			7.49995	-0.00107	7.50032	-0.30407	7.4996	0.098732
7.5996	0.0955487	7.48303	0.294897	0.557421	0.00326813	0.520509	0.0161441	0.518871	0.0299943	7.56297	0.000634951	7.57203	0.122867	7.57508	0.0831234	7.56152	0.0855866	6.6024	0.0326693							7.5696	0.34845			7.50078	-2.8e-05	7.50115	-0.30183	7.50043	0.100719
7.6006	0.0957871	7.48383	0.296412	0.558375	0.00325305	0.521403	0.0161342	0.519761	0.0299346	7.56391	0.000628185	7.57298	0.123429	7.57604	0.0836222	7.56246	0.0858295	6.60332	0.0328193							7.57055	0.348519			7.50161	-0.00042	7.50199	-0.29968	7.50127	0.100873
7.6016	0.0960059	7.48463	0.297915	0.559328	0.00322761	0.522297	0.0160826	0.52065	0.0298915	7.56485	0.000646229	7.57393	0.123927	7.577	0.0840789	7.56339	0.086136	6.60424	0.0328885							7.5715	0.348635			7.50245	0.001499	7.50282	-0.29769	7.5021	0.102527
7.60259	0.0962735	7.48543	0.299445	0.560281	0.00327465	0.523191	0.0160545	0.52154	0.0298207	7.56578	0.000655252	7.57489	0.124449	7.57795	0.0845276	7.56433	0.0864701	6.60515	0.0329808							7.57244	0.348832			7.50328	0.001934	7.50365	-0.29529	7.50293	0.102528
7.60359	0.0966907	7.48624	0.300887	0.561235	0.0033337	0.524085	0.0160085	0.52243	0.0297514	7.56672	0.000678936	7.57584	0.125089	7.57891	0.0850634	7.56526	0.0868053	6.60607	0.0330385							7.57339	0.349562			7.50411	0.001118	7.50448	-0.29465	7.50376	0.102566
7.60459	0.0970702	7.48704	0.302355	0.562188	0.00336732	0.524979	0.0159204	0.523319	0.0296755	7.56765	0.000746604	7.57679	0.125736	7.57987	0.0856063	7.56619	0.0871528	6.60699	0.0330846							7.57434	0.351032			7.50494	4.7e-05	7.50532	-0.29357	7.5046	0.102996
7.60558	0.0972855	7.48784	0.303834	0.563142	0.00337729	0.525872	0.0159123	0.524209	0.0296233	7.56859	0.000876301	7.57774	0.126274	7.58082	0.086036	7.56713	0.087491	6.6079	0.0332							7.57528	0.351334			7.50578	7.3e-05	7.50615	-0.29166	7.50543	0.102812
7.60658	0.0976684	7.48865	0.305309	0.564095	0.00341806	0.526766	0.0158066	0.525099	0.0295429	7.56953	0.000977803	7.57869	0.126862	7.58178	0.0864186	7.56806	0.0878057	6.60882	0.0333038							7.57623	0.352387			7.50661	1.4e-05	7.50698	-0.28936	7.50626	0.102476
7.60758	0.0977774	7.48945	0.306727	0.565048	0.00343596	0.52766	0.0156869	0.525989	0.029457	7.57046	0.00102404	7.57964	0.127617	7.58274	0.0868292	7.56899	0.0881378	6.60974	0.0333499							7.57718	0.353769			7.50744	0.00109	7.50781	-0.28688	7.50709	0.102739
7.60858	0.0978359	7.49025	0.3082	0.566002	0.003449	0.528554	0.0155789	0.526878	0.0293912	7.5714	0.00103306	7.58059	0.128268	7.58369	0.0872288	7.56993	0.088517	6.61066	0.0334076							7.57812	0.355087			7.50827	0.001681	7.50865	-0.28532	7.50792	0.102964
7.60957	0.098155	7.49106	0.309702	0.566955	0.00344516	0.529447	0.0155122	0.527768	0.0293138	7.57233	0.00109284	7.58154	0.128874	7.58465	0.0876385	7.57086	0.0888102	6.61157	0.0334538							7.57907	0.356405			7.50911	0.002101	7.50948	-0.28367	7.50876	0.102469
7.61057	0.0984981	7.49186	0.31118	0.567908	0.00341155	0.530341	0.0154901	0.528658	0.0292342	7.57327	0.00111878	7.58249	0.129617	7.58561	0.0881623	7.57179	0.0890982	6.61249	0.0334999							7.58002	0.357458			7.50994	0.001979	7.51031	-0.28115	7.50959	0.101518
7.61157	0.0988518	7.49266	0.312569	0.568862	0.00338394	0.531235	0.0154789	0.529548	0.0291767	7.57421	0.00108945	7.58344	0.13029	7.58657	0.088648	7.57273	0.0894549	6.61341	0.0336153							7.58096	0.359262			7.51077	0.001583	7.51114	-0.27938	7.51042	0.101385
7.61256	0.0990046	7.49346	0.314059	0.569815	0.00338125	0.532129	0.0154498	0.530437	0.0291356	7.57514	0.00106126	7.58439	0.130767	7.58752	0.0891979	7.57366	0.0898782	6.61433	0.0337306							7.58191	0.359971			7.5116	0.001551	7.51198	-0.27718	7.51125	0.101762
7.61356	0.0992493	7.49427	0.315534	0.570769	0.00338279	0.533023	0.0154174	0.531327	0.0291156	7.57608	0.000999231	7.58535	0.131304	7.58848	0.0896235	7.57459	0.0902657	6.61524	0.0338921							7.58286	0.36057			7.51244	0.000973	7.51281	-0.27426	7.51209	0.101658
7.61456	0.0995747	7.49507	0.316918	0.571722	0.0034458	0.533917	0.0152102	0.532217	0.0290069	7.57701	0.00108382	7.5863	0.131895	7.58944	0.0900762	7.57553	0.0905824	6.61616	0.0340075							7.5838	0.361341			7.51327	0.001817	7.51364	-0.27212	7.51292	0.10125
7.61555	0.0999357	7.49587	0.318362	0.572675	0.00344325	0.53481	0.0149854	0.533106	0.029003	7.57795	0.00116389	7.58725	0.132587	7.59039	0.0905931	7.57646	0.090896	6.61708	0.0339498							7.58475	0.361539			7.5141	0.001612	7.51447	-0.26989	7.51375	0.102051
7.61655	0.100322	7.49668	0.319811	0.573629	0.00350626	0.535704	0.0149396	0.533996	0.0289452	7.57888	0.00109171	7.5882	0.133219	7.59135	0.0911249	7.5774	0.0911943	6.61799	0.0340075							7.5857	0.361237			7.51494	0.00227	7.51531	-0.26788	7.51458	0.102351
7.61755	0.100582	7.49748	0.321278	0.574582	0.00343443	0.536598	0.0148456	0.534886	0.0289021	7.57982	0.00106915	7.58915	0.133877	7.59231	0.0916457	7.57833	0.0914813	6.61891	0.034169							7.58664	0.361776			7.51577	0.000973	7.51614	-0.26561	7.51541	0.102096
7.61854	0.100699	7.49828	0.322746	0.575536	0.00352288	0.537492	0.01483	0.535776	0.0288184	7.58076	0.00107367	7.5901	0.134444	7.59326	0.0921335	7.57926	0.0917488	6.61983	0.0342497							7.58759	0.362202			7.5166	0.001012	7.51697	-0.26298	7.51625	0.101496
7.61954	0.100761	7.49909	0.32418	0.576489	0.00361146	0.538386	0.0148136	0.536665	0.0287863	7.58169	0.00109622	7.59105	0.135134	7.59422	0.0925401	7.5802	0.0920645	6.62074	0.0343305							7.58854	0.362995			7.51743	0.001907	7.5178	-0.26235	7.51708	0.101519
7.62054	0.101007	7.49989	0.325644	0.577442	0.0036406	0.539279	0.0147747	0.537555	0.0287914	7.58263	0.00124509	7.592	0.135845	7.59518	0.0929738	7.58113	0.0924171	6.62166	0.0344458							7.58948	0.364117			7.51827	0.002214	7.51864	-0.26013	7.51791	0.101038
7.62153	0.101161	7.50069	0.327173	0.578396	0.00366936	0.540173	0.0147621	0.538445	0.028717	7.58356	0.00135674	7.59295	0.136378	7.59614	0.0934014	7.58206	0.0927738	6.62258	0.0346073							7.59043	0.364267			7.5191	0.002951	7.51947	-0.25856	7.51874	0.100333
7.62253	0.101215	7.50149	0.328626	0.579349	0.00362999	0.541067	0.0146437	0.539334	0.0285959	7.5845	0.00137704	7.5939	0.136978	7.59709	0.0939643	7.583	0.0931869	6.6235	0.0345381							7.59138	0.365135			7.51993	0.003407	7.5203	-0.25576	7.51958	0.099504
7.62353	0.101533	7.5023	0.330119	0.580303	0.00374631	0.541961	0.0146451	0.540224	0.0285562	7.58544	0.00138832	7.59485	0.13773	7.59805	0.0945272	7.58393	0.0935928	6.62441	0.0344805							7.59232	0.365804			7.52076	0.003331	7.52113	-0.25341	7.52041	0.099631
7.62453	0.101721	7.5031	0.331655	0.581256	0.00379296	0.542855	0.0147139	0.541114	0.0285401	7.58637	0.00139171	7.59581	0.138373	7.59901	0.0950891	7.58486	0.0938347	6.62533	0.0344689							7.59327	0.36723			7.5216	0.003998	7.52197	-0.2522	7.52124	0.099089
7.62552	0.10169	7.5039	0.333086	0.582209	0.00383975	0.543748	0.0146111	0.542004	0.0283808	7.58731	0.00142103	7.59676	0.138921	7.59996	0.095678	7.5858	0.0941196	6.62625	0.0345497							7.59422	0.368327			7.52243	0.004657	7.5228	-0.2507	7.52207	0.097741
7.62652	0.10178	7.50471	0.334565	0.583163	0.00390021	0.544642	0.0145622	0.542893	0.0281822	7.58824	0.00149321	7.59771	0.139616	7.60092	0.0962699	7.58673	0.0944886	6.62716	0.0347804							7.59516	0.369229			7.52326	0.00618	7.52363	-0.2479	7.52291	0.097543
7.62752	0.102099	7.50551	0.336031	0.584116	0.00394558	0.545536	0.0144853	0.543783	0.0280718	7.58918	0.00157441	7.59866	0.140243	7.60188	0.0967536	7.58766	0.094832	6.62808	0.0348611							7.59611	0.370613			7.52409	0.007103	7.52446	-0.24577	7.52374	0.09814
7.62851	0.10247	7.50631	0.337579	0.58507	0.00401205	0.54643	0.0144881	0.544673	0.0279323	7.59012	0.00159245	7.59961	0.140871	7.60283	0.0971463	7.5886	0.0951867	6.629	0.0349303							7.59706	0.372282			7.52493	0.008025	7.5253	-0.24364	7.52457	0.097878
7.62951	0.102584	7.50711	0.339077	0.586023	0.00406561	0.547324	0.0144469	0.545562	0.0277828	7.59105	0.00163757	7.60056	0.141501	7.60379	0.0975579	7.58953	0.0954798	6.62991	0.0349303							7.598	0.373358			7.52576	0.008837	7.52613	-0.24142	7.5254	0.098327
7.63051	0.102756	7.50792	0.340573	0.586976	0.00408184	0.548217	0.0143284	0.546452	0.027525	7.59199	0.00167817	7.60151	0.142056	7.60475	0.0979535	7.59046	0.0958088	6.63083	0.0350688							7.59895	0.37442			7.52659	0.009947	7.52696	-0.23805	7.52624	0.099333
7.6315	0.102849	7.50872	0.342125	0.58793	0.00411277	0.549111	0.0142531	0.547342	0.0273272	7.59292	0.00170411	7.60246	0.14269	7.6057	0.0983601	7.5914	0.0961184	6.63175	0.0351611							7.5999	0.374781			7.52743	0.010821	7.52779	-0.23599	7.52707	0.100092
7.6325	0.102942	7.50952	0.343652	0.588883	0.00415559	0.550005	0.0142482	0.548232	0.0273635	7.59386	0.00173794	7.60341	0.143183	7.60666	0.0988679	7.59233	0.0964423	6.63267	0.035138							7.60084	0.375459			7.52826	0.012486	7.52863	-0.23358	7.5279	0.100442
7.6335	0.10309	7.51033	0.345054	0.589836	0.00416339	0.550899	0.014234	0.549121	0.02729	7.5948	0.00171877	7.60436	0.143606	7.60762	0.0994258	7.59326	0.0968113	6.63358	0.0352418							7.60179	0.376019			7.52909	0.013321	7.52946	-0.2315	7.52873	0.100242
7.6345	0.103323	7.51113	0.346407	0.59079	0.00418205	0.551793	0.0141991	0.550011	0.0270477	7.59573	0.00176388	7.60531	0.144131	7.60857	0.0999556	7.5942	0.0971147	6.6345	0.0353456							7.60274	0.375941			7.52992	0.014503	7.53029	-0.22932	7.52956	0.100435
7.63549	0.103497	7.51193	0.347802	0.591743	0.00427792	0.552686	0.014154	0.550901	0.0268184	7.59667	0.00183944	7.60626	0.144754	7.60953	0.100461	7.59513	0.0974252	6.63542	0.0354264							7.60368	0.376617			7.53076	0.014982	7.53113	-0.22699	7.5304	0.101988
7.63649	0.103764	7.51274	0.349304	0.592697	0.00427677	0.55358	0.0139913	0.55179	0.026792	7.5976	0.00191839	7.60722	0.145326	7.61049	0.100919	7.59607	0.0977358	6.63633	0.0355417							7.60463	0.377892			7.53159	0.016243	7.53196	-0.2237	7.53123	0.103598
7.63749	0.10405	7.51354	0.350796	0.59365	0.00419164	0.554474	0.013929	0.55268	0.0267872	7.59854	0.00197816	7.60817	0.146023	7.61144	0.101401	7.597	0.0980054	6.63725	0.0354956							7.60558	0.379604			7.53242	0.017472	7.53279	-0.2213	7.53206	0.104382
7.63848	0.104278	7.51434	0.352281	0.594603	0.00405743	0.555368	0.0139174	0.55357	0.0267353	7.59947	0.00203342	7.60912	0.146614	7.6124	0.101996	7.59793	0.09832	6.63817	0.0355994							7.60652	0.380876			7.53325	0.018138	7.53362	-0.21915	7.53289	0.104584
7.63948	0.104403	7.51514	0.353756	0.595557	0.00402036	0.556262	0.0138842	0.55446	0.0267202	7.60041	0.0021541	7.61007	0.147224	7.61336	0.102621	7.59887	0.0985917	6.63909	0.0356686							7.60747	0.382639			7.53409	0.0184	7.53445	-0.21621	7.53373	0.105341
7.64048	0.104358	7.51595	0.355193	0.59651	0.00401039	0.557155	0.0137471	0.555349	0.026589	7.60135	0.00205711	7.61102	0.147886	7.61432	0.103109	7.5998	0.098811	6.64	0.0357032							7.60842	0.383948			7.53492	0.01942	7.53529	-0.21399	7.53456	0.105825
7.64147	0.104272	7.51675	0.356677	0.597464	0.00418013	0.558049	0.0136168	0.556239	0.0263696	7.60228	0.00216425	7.61197	0.148732	7.61527	0.103507	7.60073	0.0991042	6.64092	0.0358301							7.60936	0.384323			7.53575	0.019761	7.53612	-0.21184	7.53539	0.105764
7.64247	0.104283	7.51755	0.358107	0.598417	0.00415559	0.558943	0.0134847	0.557129	0.026262	7.60322	0.00227703	7.61292	0.149357	7.61623	0.103968	7.60167	0.099467	6.64184	0.0358763							7.61031	0.384774			7.53658	0.020813	7.53695	-0.20817	7.53622	0.106614
7.64347	0.104448	7.51835	0.359591	0.59937	0.00407149	0.559837	0.0133933	0.558018	0.0260599	7.60416	0.00239094	7.61387	0.149935	7.61719	0.104431	7.6026	0.0998104	6.64275	0.035957							7.61126	0.385207			7.53742	0.021513	7.53778	-0.20659	7.53706	0.10816
7.64446	0.104763	7.51916	0.3611	0.600324	0.00415137	0.560731	0.0133688	0.558908	0.0259538	7.60509	0.00237966	7.61482	0.150567	7.61814	0.104912	7.60353	0.100137	6.64367	0.035957							7.6122	0.386256			7.53825	0.022451	7.53862	-0.20373	7.53789	0.109052
7.64546	0.104926	7.51996	0.362558	0.601277	0.00422679	0.561624	0.013338	0.559798	0.0259161	7.60603	0.00235485	7.61577	0.151187	7.6191	0.105388	7.60447	0.100445	6.64459	0.0358994							7.61315	0.387215			7.53908	0.02293	7.53945	-0.2009	7.53872	0.109127
7.64646	0.105209	7.52076	0.363961	0.602231	0.00425005	0.562518	0.0133123	0.560688	0.0259681	7.60696	0.00243605	7.61672	0.151904	7.62006	0.105917	7.6054	0.100726	6.6455	0.0359801							7.6141	0.388617			7.53991	0.0228	7.54028	-0.19779	7.53955	0.108817
7.64745	0.105553	7.52157	0.365415	0.603184	0.0042296	0.563412	0.0132041	0.561577	0.0260098	7.6079	0.00250484	7.61768	0.152676	7.62101	0.106412	7.60633	0.101075	6.64642	0.0361877							7.61504	0.38926			7.54075	0.023124	7.54111	-0.19598	7.54038	0.110067
7.64845	0.105648	7.52237	0.366873	0.604137	0.00430118	0.564306	0.0131163	0.562467	0.0259619	7.60883	0.0026774	7.61863	0.153303	7.62197	0.106928	7.60727	0.101413	6.64734	0.0363492							7.61599	0.389896			7.54158	0.02361	7.54195	-0.19286	7.54122	0.110959
7.64945	0.105777	7.52317	0.368305	0.605091	0.00441213	0.5652	0.0130403	0.563357	0.0257583	7.60977	0.00279694	7.61958	0.154052	7.62293	0.10746	7.6082	0.101734	6.64826	0.0363608							7.61694	0.391087			7.54241	0.023868	7.54278	-0.19081	7.54205	0.110266
7.65045	0.10593	7.52398	0.369773	0.606044	0.00443028	0.566093	0.0129248	0.564246	0.0258002	7.61071	0.00291649	7.62053	0.154836	7.62388	0.108085	7.60914	0.102064	6.64917	0.0365223							7.61788	0.391998			7.54324	0.024411	7.54361	-0.1877	7.54288	0.109701
7.65144	0.106094	7.52478	0.371228	0.606998	0.00438951	0.566987	0.0128418	0.565136	0.025656	7.61164	0.00301799	7.62148	0.155498	7.62484	0.108614	7.61007	0.102414	6.65009	0.0365915							7.61883	0.392799			7.54408	0.024725	7.54444	-0.18538	7.54371	0.108524
7.65244	0.10626	7.52558	0.372666	0.607951	0.0044051	0.567881	0.0128347	0.566026	0.0256033	7.61258	0.00308002	7.62243	0.156119	7.6258	0.109071	7.611	0.102725	6.65101	0.0366607							7.61978	0.393914			7.54491	0.024888	7.54528	-0.18323	7.54455	0.108503
7.65344	0.106309	7.52639	0.374098	0.608904	0.00448103	0.568775	0.0128533	0.566916	0.0254997	7.61351	0.00323566	7.62338	0.156727	7.62676	0.109571	7.61193	0.103046	6.65193	0.0367645							7.62072	0.39475			7.54574	0.026217	7.54611	-0.17967	7.54538	0.109366
7.65443	0.106296	7.52719	0.375592	0.609858	0.00454251	0.569669	0.0128086	0.567805	0.0254615	7.61445	0.00333603	7.62433	0.157316	7.62771	0.110047	7.61287	0.103368	6.65284	0.0368107							7.62167	0.395897			7.54658	0.027426	7.54694	-0.17654	7.54621	0.109746
7.65543	0.106442	7.52799	0.37708	0.610811	0.00455772	0.570562	0.0127563	0.568695	0.02548	7.61539	0.00331573	7.62528	0.158051	7.62867	0.110586	7.6138	0.103692	6.65376	0.0367991							7.62262	0.396875			7.54741	0.027884	7.54777	-0.1728	7.54704	0.110259
7.65643	0.106453	7.52879	0.37856	0.611764	0.00454046	0.571456	0.0127563	0.569585	0.0252763	7.61632	0.00334731	7.62623	0.15875	7.62962	0.111071	7.61474	0.104037	6.65468	0.036903							7.62356	0.398258			7.54824	0.029529	7.54861	-0.17016	7.54788	0.111356
7.65742	0.106441	7.5296	0.38006	0.612718	0.00455299	0.57235	0.0127622	0.570475	0.0251577	7.61726	0.00341498	7.62718	0.159333	7.63058	0.11162	7.61567	0.104373	6.65559	0.0369722							7.62451	0.398772			7.54907	0.030639	7.54944	-0.16783	7.54871	0.112832
7.65842	0.106833	7.5304	0.381582	0.613671	0.00452896	0.573244	0.0127968	0.571364	0.0250455	7.61819	0.00346686	7.62814	0.159907	7.63154	0.112241	7.6166	0.104671	6.65651	0.0370991							7.62546	0.398659			7.54991	0.031234	7.55027	-0.16453	7.54954	0.113271
7.65942	0.107092	7.5312	0.383038	0.614625	0.00452781	0.574138	0.0127762	0.572254	0.0248898	7.61913	0.00366084	7.62909	0.160558	7.6325	0.112757	7.61754	0.104986	6.65743	0.0371914							7.6264	0.398877			7.55074	0.032086	7.5511	-0.16127	7.55037	0.114044
7.66042	0.107375	7.532	0.384522	0.615578	0.00455273	0.575031	0.0126983	0.573144	0.0248993	7.62007	0.00383903	7.63004	0.161268	7.63345	0.113219	7.61847	0.105324	6.65834	0.0372375							7.62735	0.400164			7.55157	0.032157	7.55194	-0.15781	7.55121	0.114346
7.66141	0.107508	7.53281	0.386071	0.616531	0.00456922	0.575925	0.0126649	0.574033	0.0248776	7.621	0.00400933	7.63099	0.1619	7.63441	0.113653	7.6194	0.105677	6.65926	0.0372144							7.6283	0.401773			7.5524	0.034031	7.55277	-0.15598	7.55204	0.11429
7.66241	0.107614	7.53361	0.387549	0.617485	0.00453931	0.576819	0.0125852	0.574923	0.0246965	7.62194	0.00418639	7.63194	0.162658	7.63537	0.114075	7.62034	0.10601	6.66018	0.0373067							7.62924	0.403246			7.55324	0.035418	7.5536	-0.15304	7.55287	0.114638
7.66341	0.107868	7.53441	0.38902	0.618438	0.00463901	0.577713	0.0125406	0.575813	0.0245048	7.62287	0.00422136	7.63289	0.163376	7.63632	0.114515	7.62127	0.106303	6.6611	0.0373298							7.63019	0.404804			7.55407	0.037716	7.55443	-0.14898	7.5537	0.115415
7.6644	0.108001	7.53522	0.390552	0.619392	0.00459402	0.578607	0.0124791	0.576702	0.0244956	7.62381	0.00426534	7.63384	0.164046	7.63728	0.114993	7.6222	0.106649	6.66201	0.037399							7.63114	0.406517			7.5549	0.038458	7.55527	-0.14555	7.55453	0.116065
7.6654	0.108205	7.53602	0.392012	0.620345	0.00458226	0.5795	0.0124334	0.577592	0.024563	7.62474	0.00441985	7.63479	0.164757	7.63824	0.1155	7.62314	0.107013	6.66293	0.0375951							7.63208	0.408278			7.55574	0.038944	7.5561	-0.14289	7.55537	0.116268
7.6664	0.108332	7.53682	0.393478	0.621298	0.00447259	0.580394	0.012399	0.578482	0.0246445	7.62568	0.0045597	7.63574	0.165497	7.63919	0.116042	7.62407	0.107334	6.66385	0.0376989							7.63303	0.410173			7.55657	0.038941	7.55693	-0.13865	7.5562	0.116703
7.66739	0.1084	7.53763	0.394912	0.622252	0.00438644	0.581288	0.0122786	0.579372	0.0246554	7.62662	0.00457436	7.63669	0.166166	7.64015	0.116583	7.625	0.107688	6.66476	0.037722							7.63398	0.411301			7.5574	0.040931	7.55776	-0.13449	7.55703	0.117272
7.66839	0.108635	7.53843	0.396385	0.623205	0.00437276	0.582182	0.012169	0.580261	0.0245795	7.62755	0.00467135	7.63764	0.166945	7.64111	0.117133	7.62594	0.108046	6.66568	0.0378028							7.63492	0.413207			7.55823	0.04198	7.5586	-0.13102	7.55786	0.119059
7.66939	0.109134	7.53923	0.397852	0.624159	0.00434579	0.583076	0.012081	0.581151	0.0246021	7.62849	0.00471984	7.63859	0.16774	7.64206	0.117741	7.62687	0.108362	6.6666	0.0378258							7.63587	0.414925			7.55907	0.042452	7.55943	-0.12715	7.5587	0.119275
7.67038	0.109617	7.54003	0.399303	0.625112	0.0042783	0.583969	0.0120096	0.582041	0.0245806	7.62942	0.00485518	7.63955	0.168452	7.64302	0.118266	7.62781	0.108729	6.66751	0.0378028							7.63682	0.416021			7.5599	0.044307	7.56026	-0.12314	7.55953	0.120054
7.67138	0.109791	7.54084	0.400712	0.626065	0.00420429	0.584863	0.0119285	0.582931	0.0245931	7.63036	0.00500856	7.6405	0.169195	7.64398	0.118758	7.62874	0.109152	6.66843	0.037895							7.63776	0.417035			7.56073	0.045039	7.56109	-0.11902	7.56036	0.121025
7.67238	0.110036	7.54164	0.402143	0.627019	0.00414856	0.585757	0.0118788	0.58382	0.0245157	7.6313	0.00508751	7.64145	0.169897	7.64494	0.11922	7.62967	0.109541	6.66935	0.0381027							7.63871	0.418388			7.56156	0.046273	7.56193	-0.11567	7.56119	0.121096
7.67338	0.110251	7.54244	0.403563	0.627972	0.00413169	0.586651	0.0118362	0.58471	0.0243578	7.63223	0.00531419	7.6424	0.170521	7.64589	0.1198	7.63061	0.10985	6.67027	0.0383103							7.63966	0.420474			7.5624	0.047135	7.56276	-0.11263	7.56203	0.121511
7.67437	0.110134	7.54325	0.404958	0.628926	0.00408964	0.587545	0.011762	0.5856	0.0243343	7.63317	0.00539765	7.64335	0.171238	7.64685	0.120358	7.63154	0.110161	6.67118	0.0384142							7.6406	0.421216			7.56323	0.047824	7.56359	-0.10769	7.56286	0.122042
7.67537	0.110134	7.54405	0.406421	0.629879	0.00406906	0.588438	0.0117484	0.586489	0.0243832	7.6341	0.00552058	7.6443	0.171958	7.64781	0.120855	7.63247	0.110551	6.6721	0.0384718							7.64155	0.424033			7.56406	0.049339	7.56442	-0.10315	7.56369	0.121881
7.67637	0.110291	7.54485	0.407826	0.630832	0.00396897	0.589332	0.0117234	0.587379	0.0244294	7.63504	0.00553411	7.64525	0.172625	7.64876	0.121345	7.63341	0.110997	6.67302	0.0385757							7.6425	0.425548			7.56489	0.049078	7.56526	-0.10056	7.56452	0.121769
7.67736	0.110293	7.54566	0.409264	0.631786	0.00400502	0.590226	0.011674	0.588269	0.0244207	7.63598	0.00556795	7.6462	0.173431	7.64972	0.121808	7.63434	0.111335	6.67393	0.0386333							7.64344	0.426662			7.56573	0.049947	7.56609	-0.09756	7.56535	0.121585
7.67836	0.110326	7.54646	0.410649	0.632739	0.00392756	0.59112	0.0116785	0.589159	0.0243841	7.63691	0.00574501	7.64715	0.174196	7.65068	0.122385	7.63527	0.111731	6.67485	0.0386679							7.64439	0.427481			7.56656	0.050676	7.56692	-0.09343	7.56619	0.122943
7.67936	0.110534	7.54726	0.412056	0.633693	0.00381725	0.592014	0.0116715	0.590048	0.0243574	7.63785	0.00584426	7.6481	0.174833	7.65163	0.122967	7.63621	0.11215	6.67577	0.0387372							7.64534	0.428154			7.56739	0.052046	7.56776	-0.08969	7.56702	0.123511
7.68035	0.110909	7.54806	0.413483	0.634646	0.00377826	0.592907	0.0116367	0.590938	0.0244094	7.63878	0.00605967	7.64905	0.175618	7.65259	0.123555	7.63714	0.112485	6.67669	0.0387256							7.64628	0.42862			7.56822	0.052599	7.56859	-0.08619	7.56785	0.123064
7.68135	0.111141	7.54887	0.4149	0.635599	0.00376011	0.593801	0.0116511	0.591828	0.0243978	7.63972	0.00615215	7.65001	0.176203	7.65355	0.124227	7.63807	0.112891	6.6776	0.0388064							7.64723	0.430045			7.56906	0.053388	7.56942	-0.08117	7.56868	0.123026
7.68235	0.111283	7.54967	0.416294	0.636553	0.00373481	0.594695	0.0115826	0.592717	0.0243176	7.64066	0.00624576	7.65096	0.176889	7.6545	0.124791	7.63901	0.11324	6.67852	0.0389794							7.64818	0.431356			7.56989	0.053566	7.57025	-0.07687	7.56952	0.122666
7.68334	0.111587	7.55047	0.417733	0.637506	0.00372023	0.595589	0.0114993	0.593607	0.0243264	7.64159	0.00658635	7.65191	0.177593	7.65546	0.125332	7.63994	0.113519	6.67944	0.0390486							7.64912	0.433586			7.57072	0.053938	7.57109	-0.07243	7.57035	0.122494
7.68434	0.111854	7.55128	0.419148	0.63846	0.00371538	0.596483	0.0114446	0.594497	0.0243678	7.64253	0.00659989	7.65286	0.17825	7.65642	0.125881	7.64087	0.113888	6.68035	0.039164							7.65007	0.435765			7.57155	0.05541	7.57192	-0.06879	7.57118	0.123323
7.68534	0.111887	7.55208	0.420584	0.639413	0.00370106	0.597376	0.0114017	0.595387	0.0243629	7.64346	0.00675214	7.65381	0.178892	7.65738	0.126449	7.64181	0.114335	6.68127	0.0392332							7.65102	0.43786			7.57239	0.056481	7.57275	-0.06436	7.57201	0.122752
7.68633	0.111945	7.55288	0.422023	0.640366	0.00375743	0.59827	0.0113929	0.596276	0.0243357	7.6444	0.00685928	7.65476	0.179495	7.65833	0.127018	7.64274	0.114724	6.68219	0.0393024							7.65196	0.439332			7.57322	0.058202	7.57358	-0.0594	7.57285	0.122025
7.68733	0.112072	7.55368	0.423404	0.64132	0.00375487	0.599164	0.0113621	0.597166	0.0242975	7.64534	0.00692808	7.65571	0.180064	7.65929	0.127641	7.64367	0.115104	6.68311	0.0393832							7.65291	0.44026			7.57405	0.059251	7.57442	-0.05493	7.57368	0.122285
7.68833	0.112248	7.55449	0.4248	0.642273	0.003704	0.600058	0.011299	0.598056	0.0241975	7.64627	0.00709612	7.65666	0.180831	7.66024	0.128174	7.64461	0.115539	6.68402	0.0394524							7.65386	0.441182			7.57489	0.06111	7.57525	-0.05001	7.57451	0.122238
7.68933	0.112447	7.55529	0.426255	0.643226	0.00371333	0.600952	0.0112331	0.598945	0.0241125	7.64721	0.00720551	7.65761	0.181525	7.6612	0.128639	7.64554	0.115937	6.68494	0.0396023							7.6548	0.442272			7.57572	0.063491	7.57608	-0.04596	7.57534	0.121934
7.69032	0.112749	7.55609	0.42768	0.64418	0.00367614	0.601846	0.0112366	0.599835	0.0240898	7.64814	0.00732957	7.65856	0.18213	7.66216	0.129195	7.64647	0.11638	6.68586	0.0397177							7.65575	0.443544			7.57655	0.065644	7.57691	-0.04067	7.57618	0.122544
7.69132	0.113215	7.5569	0.429101	0.645133	0.0036282	0.602739	0.0113241	0.600725	0.0240434	7.64908	0.00743446	7.65951	0.182814	7.66312	0.129705	7.64741	0.116796	6.68677	0.0398215							7.6567	0.445558			7.57738	0.067639	7.57775	-0.03579	7.57701	0.123224
7.69232	0.113644	7.5577	0.430523	0.646087	0.00361465	0.603633	0.0113488	0.601615	0.0239559	7.65001	0.00754949	7.66047	0.183433	7.66407	0.130217	7.64834	0.117199	6.68769	0.0399253							7.65764	0.4479			7.57822	0.068922	7.57858	-0.03141	7.57784	0.123369
7.69331	0.113922	7.5585	0.43192	0.64704	0.00349731	0.604527	0.0112819	0.602504	0.023934	7.65095	0.00765325	7.66142	0.18421	7.66503	0.130729	7.64928	0.11754	6.68861	0.0400407							7.65859	0.449715			7.57905	0.070743	7.57941	-0.0264	7.57867	0.123348
7.69431	0.114039	7.55931	0.43328	0.647993	0.00341193	0.605421	0.0112666	0.603394	0.0237805	7.65189	0.00782017	7.66237	0.184969	7.66599	0.131335	7.65021	0.118012	6.68952	0.0401445							7.65954	0.45076			7.57988	0.071938	7.58024	-0.02177	7.5795	0.122987
7.69531	0.11426	7.56011	0.43469	0.648947	0.00351048	0.606314	0.0112526	0.604284	0.0236663	7.65282	0.00799836	7.66332	0.185635	7.66694	0.13195	7.65114	0.118364	6.69044	0.0401791							7.66049	0.45239			7.58071	0.074224	7.58108	-0.01759	7.58034	0.122928
7.6963	0.114388	7.56091	0.436135	0.6499	0.0035579	0.607208	0.0112578	0.605173	0.0235562	7.65376	0.00814497	7.66427	0.186373	7.6679	0.132522	7.65208	0.118885	6.69136	0.0401561							7.66143	0.454393			7.58155	0.07649	7.58191	-0.01242	7.58117	0.122805
7.6973	0.114382	7.56171	0.43751	0.650854	0.00352339	0.608102	0.0113067	0.606063	0.0235959	7.65469	0.00828031	7.66522	0.18715	7.66886	0.133126	7.65301	0.119317	6.69228	0.0401676							7.66238	0.45608			7.58238	0.078929	7.58274	-0.00766	7.582	0.122128
7.6983	0.114473	7.56252	0.438927	0.651807	0.00349783	0.608996	0.0113095	0.606953	0.023525	7.65563	0.00843031	7.66617	0.187749	7.66981	0.133708	7.65394	0.119792	6.69319	0.0402945							7.66333	0.457422			7.58321	0.081119	7.58357	-0.00332	7.58283	0.122005
7.6993	0.114805	7.56332	0.440303	0.65276	0.00348901	0.60989	0.0112431	0.607843	0.0236534	7.65657	0.00854534	7.66712	0.188195	7.67077	0.134319	7.65488	0.120233	6.69411	0.0403983							7.66427	0.459415			7.58404	0.083805	7.58441	0.001096	7.58367	0.121962
7.70029	0.115282	7.56412	0.441566	0.653714	0.00343021	0.610784	0.0111811	0.608732	0.0236467	7.6575	0.00863895	7.66807	0.188731	7.67173	0.134922	7.65581	0.120633	6.69503	0.0404791							7.66522	0.461319			7.58488	0.086047	7.58524	0.006438	7.5845	0.122478
7.70129	0.115586	7.56492	0.442799	0.654667	0.00330443	0.611677	0.0111318	0.609622	0.0236829	7.65844	0.00877767	7.66902	0.189459	7.67269	0.135528	7.65674	0.121033	6.69594	0.0405829							7.66617	0.463455			7.58571	0.088378	7.58607	0.012347	7.58533	0.123149
7.70229	0.116009	7.56573	0.444171	0.655621	0.00322122	0.612571	0.0111251	0.610512	0.023593	7.65937	0.00888706	7.66997	0.190063	7.67364	0.136113	7.65768	0.121468	6.69686	0.0406521							7.66711	0.46546			7.58654	0.091299	7.5869	0.018281	7.58616	0.1232
7.70328	0.116457	7.56653	0.445531	0.656574	0.00314312	0.613465	0.0109765	0.611401	0.023553	7.66031	0.00893782	7.67093	0.190725	7.6746	0.136541	7.65861	0.121887	6.69778	0.0407328							7.66806	0.467381			7.58737	0.093212	7.58774	0.022695	7.58699	0.12279
7.70428	0.116708	7.56733	0.446886	0.657527	0.00323221	0.614359	0.0108767	0.612291	0.0235367	7.66125	0.00909909	7.67188	0.191375	7.67556	0.136995	7.65954	0.122302	6.69869	0.0409059							7.669	0.469173			7.58821	0.094862	7.58857	0.02698	7.58783	0.121967
7.70528	0.116862	7.56814	0.448211	0.658481	0.00323298	0.615252	0.0109291	0.613181	0.0234871	7.66218	0.00931337	7.67283	0.192026	7.67651	0.137464	7.66048	0.122676	6.69961	0.0410558							7.66995	0.471332			7.58904	0.096935	7.5894	0.030664	7.58866	0.121678
7.70627	0.116918	7.56894	0.449537	0.659434	0.00315373	0.616146	0.0108969	0.614071	0.0235285	7.66312	0.00940811	7.67378	0.192765	7.67747	0.137962	7.66141	0.123049	6.70053	0.0411827							7.6709	0.473034			7.58987	0.098468	7.59023	0.036253	7.58949	0.121275
7.70727	0.117233	7.56974	0.450819	0.660388	0.00313149	0.61704	0.0108355	0.61496	0.0235943	7.66405	0.00955698	7.67473	0.193483	7.67843	0.138459	7.66235	0.123438	6.70145	0.041275							7.67184	0.475323			7.5907	0.100367	7.59107	0.041903	7.59032	0.120526
7.70827	0.117447	7.57055	0.452152	0.661341	0.00308931	0.617934	0.0107776	0.61585	0.0236527	7.66499	0.00963818	7.67568	0.194196	7.67938	0.138896	7.66328	0.123872	6.70236	0.0413327							7.67279	0.477467			7.59154	0.102691	7.5919	0.046927	7.59116	0.119859
7.70926	0.117677	7.57135	0.453442	0.662294	0.00310375	0.618828	0.0107084	0.61674	0.0236987	7.66592	0.00977239	7.67663	0.194848	7.68034	0.139396	7.66421	0.124294	6.70328	0.0414481							7.67374	0.479675			7.59237	0.104669	7.59273	0.052428	7.59199	0.120033
7.71026	0.117842	7.57215	0.454704	0.663248	0.00320793	0.619722	0.0107708	0.617629	0.0236255	7.66686	0.00989532	7.67758	0.195441	7.6813	0.140061	7.66514	0.124676	6.7042	0.0416326							7.67469	0.48072			7.5932	0.107316	7.59356	0.0574	7.59282	0.120096
7.71126	0.117959	7.57296	0.455984	0.664201	0.00313111	0.620615	0.0107265	0.618519	0.0235693	7.6678	0.0100261	7.67853	0.196187	7.68225	0.140732	7.66608	0.125031	6.70512	0.0417711							7.67563	0.482021			7.59403	0.110154	7.5944	0.064064	7.59365	0.120518
7.71225	0.11832	7.57376	0.457283	0.665154	0.00313417	0.621509	0.0106063	0.619409	0.0237241	7.66873	0.0102765	7.67948	0.196981	7.68321	0.141311	7.66701	0.1254	6.70603	0.041921							7.67658	0.483117			7.59487	0.112524	7.59523	0.069351	7.59449	0.120726
7.71325	0.118417	7.57456	0.458577	0.666108	0.00316766	0.622403	0.0105287	0.620299	0.0237049	7.66967	0.0105246	7.68043	0.197725	7.68417	0.141887	7.66795	0.125788	6.70695	0.0421056							7.67753	0.484319			7.5957	0.115157	7.59606	0.07472	7.59532	0.121124
7.71425	0.118574	7.57536	0.459839	0.667061	0.00312587	0.623297	0.0104466	0.621188	0.0235892	7.67061	0.0106442	7.68138	0.198557	7.68512	0.142436	7.66888	0.126146	6.70787	0.0422325							7.67847	0.48627			7.59653	0.117505	7.59689	0.080627	7.59615	0.12121
7.71525	0.118822	7.57617	0.461076	0.668015	0.0030254	0.624191	0.0103812	0.622078	0.0235943	7.67154	0.0107536	7.68234	0.199301	7.68608	0.142925	7.66981	0.126547	6.70878	0.042244							7.67942	0.488551			7.59737	0.119994	7.59772	0.087154	7.59698	0.120945
7.71624	0.118864	7.57697	0.462325	0.668968	0.00302412	0.625084	0.010338	0.622968	0.0235899	7.67248	0.0108607	7.68329	0.200013	7.68704	0.143387	7.67075	0.126941	6.7097	0.0423594							7.68037	0.490936			7.5982	0.123506	7.59856	0.092102	7.59782	0.120466
7.71724	0.118955	7.57777	0.463597	0.669921	0.00304317	0.625978	0.0102934	0.623857	0.0235474	7.67341	0.0109893	7.68424	0.200767	7.68799	0.143825	7.67168	0.12739	6.71062	0.0424286							7.68131	0.493304			7.59903	0.12591	7.59939	0.096895	7.59865	0.12001
7.71824	0.119255	7.57857	0.464883	0.670875	0.00311615	0.626872	0.0103301	0.624747	0.0236094	7.67435	0.0111641	7.68519	0.201541	7.68895	0.144226	7.67261	0.127778	6.71153	0.0425209							7.68226	0.494684			7.59986	0.12902	7.60022	0.101682	7.59948	0.118853
7.71923	0.119497	7.57938	0.466192	0.671828	0.0031761	0.627766	0.0103788	0.625637	0.0235073	7.67528	0.0112848	7.68614	0.202308	7.68991	0.144667	7.67355	0.128188	6.71245	0.0425901							7.68321	0.496369			7.6007	0.13081	7.60106	0.10788	7.60031	0.118519
7.72023	0.119446	7.58018	0.467506	0.672782	0.00318236	0.62866	0.01033	0.626527	0.0233934	7.67622	0.0113615	7.68709	0.203037	7.69087	0.145236	7.67448	0.128642	6.71337	0.0426132							7.68415	0.498854			7.60153	0.133196	7.60189	0.11327	7.60114	0.118693
7.72123	0.119631	7.58098	0.468801	0.673735	0.00318914	0.629553	0.0102927	0.627416	0.0233906	7.67716	0.0115227	7.68804	0.203824	7.69182	0.145735	7.67541	0.128948	6.71429	0.0426478							7.6851	0.50089			7.60236	0.135639	7.60272	0.117796	7.60198	0.118162
7.72222	0.119815	7.58179	0.470133	0.674688	0.00324538	0.630447	0.0102384	0.628306	0.0234223	7.67809	0.0115927	7.68899	0.204544	7.69278	0.146322	7.67635	0.129284	6.7152	0.0427055							7.68605	0.502551			7.60319	0.138196	7.60355	0.123579	7.60281	0.118506
7.72322	0.119986	7.58259	0.471487	0.675642	0.00336297	0.631341	0.0101962	0.629196	0.0234253	7.67903	0.0116457	7.68994	0.205343	7.69374	0.146809	7.67728	0.129734	6.71612	0.0427285							7.68699	0.505082			7.60403	0.140694	7.60439	0.129585	7.60364	0.118512
7.72422	0.120371	7.58339	0.472819	0.676595	0.00335876	0.632235	0.0101507	0.630086	0.0234082	7.67996	0.011763	7.69089	0.206078	7.69469	0.147247	7.67821	0.130173	6.71704	0.0427631							7.68794	0.507253			7.60486	0.143133	7.60522	0.135046	7.60447	0.118942
7.72522	0.120913	7.5842	0.474162	0.677549	0.00334981	0.633129	0.0100974	0.630975	0.0233672	7.6809	0.0119863	7.69184	0.20676	7.69565	0.147784	7.67915	0.130598	6.71795	0.0427401							7.68888	0.509555			7.60569	0.145204	7.60605	0.140362	7.60531	0.120132
7.72621	0.121318	7.585	0.475537	0.678502	0.00347201	0.634022	0.00997134	0.631865	0.0233232	7.68184	0.012231	7.6928	0.207514	7.69661	0.148353	7.68008	0.130882	6.71887	0.0427747							7.68983	0.511407			7.60653	0.150038	7.60688	0.147379	7.60614	0.12028
7.72721	0.121623	7.5858	0.476911	0.679455	0.00352211	0.634916	0.00988257	0.632755	0.0233716	7.68277	0.0123584	7.69375	0.208238	7.69756	0.148899	7.68102	0.131255	6.71979	0.0429708							7.69078	0.513607			7.60736	0.153979	7.60772	0.154377	7.60697	0.120781
7.72821	0.121917	7.5866	0.478265	0.680409	0.00347891	0.63581	0.00990848	0.633644	0.0234669	7.68371	0.0124554	7.6947	0.2089	7.69852	0.1494	7.68195	0.131673	6.7207	0.0431669							7.69172	0.515969			7.60819	0.157577	7.60855	0.15995	7.6078	0.120359
7.7292	0.122068	7.58741	0.479667	0.681362	0.00346804	0.636704	0.00986265	0.634534	0.0234669	7.68464	0.0124938	7.69565	0.209602	7.69948	0.149927	7.68288	0.132102	6.72162	0.0432246							7.69267	0.519221			7.60902	0.160757	7.60938	0.167203	7.60864	0.119615
7.7302	0.122151	7.58821	0.481058	0.682316	0.00359126	0.637598	0.00980043	0.635424	0.0234194	7.68558	0.0126201	7.6966	0.210448	7.70043	0.150428	7.68382	0.132532	6.72254	0.0433284							7.69362	0.521855			7.60986	0.164042	7.61021	0.174119	7.60947	0.119189
7.7312	0.122362	7.58901	0.482396	0.683269	0.00376165	0.638491	0.0097863	0.636314	0.0233562	7.68651	0.0129449	7.69755	0.21136	7.70139	0.150835	7.68475	0.132855	6.72346	0.0433861							7.69456	0.524903			7.61069	0.167599	7.61105	0.179727	7.6103	0.119032
7.73219	0.122737	7.58982	0.483711	0.684222	0.0038579	0.639385	0.00971337	0.637203	0.0232637	7.68745	0.0131107	7.6985	0.212202	7.70235	0.151274	7.68568	0.133174	6.72437	0.0435014							7.69551	0.526695			7.61152	0.170654	7.61188	0.185633	7.61113	0.119368
7.73319	0.122932	7.59062	0.485027	0.685176	0.00390033	0.640279	0.00972483	0.638093	0.0231786	7.68839	0.0133126	7.69945	0.213027	7.70331	0.151756	7.68662	0.133517	6.72529	0.0435476							7.69646	0.529083			7.61235	0.174399	7.61271	0.192083	7.61196	0.119665
7.73419	0.123049	7.59142	0.486332	0.686129	0.00394418	0.641173	0.00969528	0.638983	0.0231193	7.68932	0.013581	7.7004	0.213804	7.70426	0.152263	7.68755	0.133898	6.72621	0.0435937							7.6974	0.531226			7.61319	0.176987	7.61354	0.198864	7.6128	0.119407
7.73519	0.123125	7.59223	0.487669	0.687083	0.00400502	0.642067	0.00961111	0.639872	0.0230808	7.69026	0.013855	7.70135	0.214578	7.70522	0.15275	7.68848	0.134291	6.72712	0.0437552							7.69835	0.533749			7.61402	0.181911	7.61438	0.205435	7.61363	0.119879
7.73618	0.123293	7.59303	0.488995	0.688036	0.00394801	0.64296	0.00951302	0.640762	0.0230211	7.69119	0.0141043	7.7023	0.215423	7.70618	0.153283	7.68942	0.134656	6.72804	0.0438706							7.6993	0.535069			7.61485	0.185306	7.61521	0.2105	7.61446	0.119717
7.73718	0.123564	7.59383	0.490314	0.688989	0.00393625	0.643854	0.00941804	0.641652	0.022981	7.69213	0.0142904	7.70326	0.21626	7.70713	0.15379	7.69035	0.135026	6.72896	0.0440321							7.70024	0.53766			7.61568	0.187905	7.61604	0.217828	7.61529	0.119038
7.73818	0.123904	7.59463	0.491651	0.689943	0.00392807	0.644748	0.00935025	0.642542	0.0229449	7.69307	0.0144381	7.70421	0.217137	7.70809	0.154302	7.69128	0.13543	6.72988	0.0441359							7.70119	0.540216			7.61652	0.191647	7.61687	0.224912	7.61613	0.119441
7.73917	0.124245	7.59544	0.492909	0.690896	0.00388921	0.645642	0.00935796	0.643431	0.0229491	7.694	0.014799	7.70516	0.218017	7.70905	0.154871	7.69222	0.135794	6.73079	0.0442051							7.70214	0.542558			7.61735	0.195543	7.61771	0.232331	7.61696	0.120194
7.74017	0.124622	7.59624	0.494199	0.691849	0.00396373	0.646536	0.00933665	0.644321	0.0229504	7.69494	0.0150167	7.70611	0.218868	7.71	0.155429	7.69315	0.136087	6.73171	0.0443089							7.70308	0.544617			7.61818	0.198399	7.61854	0.239117	7.61779	0.119447
7.74117	0.124924	7.59704	0.495447	0.692803	0.00408772	0.647429	0.00927026	0.645211	0.0229977	7.69588	0.0151621	7.70706	0.219643	7.71096	0.156084	7.69408	0.136492	6.73263	0.0444128							7.70403	0.546461			7.61902	0.202755	7.61937	0.246645	7.61862	0.119952
7.74216	0.125044	7.59785	0.496712	0.693756	0.00416211	0.648323	0.0092044	0.6461	0.0230558	7.69681	0.0154385	7.70801	0.220493	7.71192	0.156681	7.69502	0.136955	6.73354	0.0445281							7.70498	0.549682			7.61985	0.207708	7.6202	0.253402	7.61946	0.120145
7.74316	0.12513	7.59865	0.497988	0.69471	0.00429568	0.649217	0.00922957	0.64699	0.0230768	7.69775	0.0156065	7.70896	0.221307	7.71287	0.15724	7.69595	0.137342	6.73446	0.0447012							7.70592	0.552973			7.62068	0.21218	7.62104	0.260364	7.62029	0.119467
7.74416	0.1254	7.59945	0.499282	0.695663	0.00443411	0.650111	0.00924874	0.64788	0.0230521	7.69868	0.0158095	7.70991	0.221991	7.71383	0.157819	7.69688	0.137745	6.73538	0.0449203							7.70687	0.555302			7.62151	0.217172	7.62187	0.266652	7.62112	0.119361
7.74515	0.125816	7.60025	0.500569	0.696616	0.00446952	0.651005	0.00914315	0.64877	0.0230009	7.69962	0.0160723	7.71086	0.222691	7.71479	0.15833	7.69782	0.138116	6.7363	0.0451049							7.70782	0.557582			7.62235	0.221965	7.6227	0.274758	7.62195	0.119609
7.74615	0.126149	7.60106	0.501829	0.69757	0.00459261	0.651898	0.00906252	0.649659	0.0229819	7.70055	0.0163136	7.71181	0.2234	7.71574	0.158911	7.69875	0.138482	6.73721	0.0452318							7.70876	0.560565			7.62318	0.226362	7.62353	0.282706	7.62279	0.119828
7.74715	0.126313	7.60186	0.503089	0.698523	0.00452768	0.652792	0.00894954	0.650549	0.0228628	7.70149	0.016555	7.71276	0.224143	7.7167	0.159466	7.69968	0.138835	6.73813	0.0452664							7.70971	0.563247			7.62401	0.231565	7.62437	0.290212	7.62362	0.119953
7.74814	0.126573	7.60266	0.504352	0.699477	0.00446185	0.653686	0.00888283	0.651439	0.022784	7.70243	0.0167839	7.71371	0.225037	7.71766	0.160044	7.70062	0.139162	6.73905	0.0453587							7.71066	0.565162			7.62484	0.236505	7.6252	0.297115	7.62445	0.12005
7.74914	0.126801	7.60347	0.505583	0.70043	0.00456053	0.65458	0.00888026	0.652328	0.0226608	7.70336	0.0170208	7.71467	0.225956	7.71861	0.160563	7.70155	0.139447	6.73996	0.0454856							7.7116	0.566858			7.62568	0.241178	7.62603	0.304717	7.62528	0.120497
7.75014	0.126659	7.60427	0.506785	0.701383	0.00448933	0.655474	0.00891249	0.653218	0.0226348	7.7043	0.0172023	7.71562	0.226687	7.71957	0.160979	7.70249	0.139865	6.74088	0.0455663							7.71255	0.569148			7.62651	0.24626	7.62686	0.312319	7.62612	0.121473
7.75113	0.126756	7.60507	0.508017	0.702337	0.00455848	0.656367	0.00893166	0.654108	0.0226435	7.70523	0.0173805	7.71657	0.227448	7.72053	0.161341	7.70342	0.140259	6.7418	0.0456356							7.7135	0.5714			7.62734	0.251	7.6277	0.318855	7.62695	0.121963
7.75213	0.126789	7.60588	0.509247	0.70329	0.00458788	0.657261	0.00891496	0.654998	0.0226532	7.70617	0.0174685	7.71752	0.228412	7.72149	0.16186	7.70435	0.140634	6.74271	0.0457163							7.71445	0.573324			7.62817	0.255488	7.62853	0.326223	7.62778	0.121817
7.75313	0.126919	7.60668	0.510504	0.704244	0.00466713	0.658155	0.00883036	0.655887	0.0226316	7.70711	0.0176354	7.71847	0.229326	7.72244	0.162465	7.70529	0.141074	6.74363	0.045774							7.71539	0.575686			7.62901	0.260414	7.62936	0.334517	7.62861	0.121792
7.75413	0.127427	7.60748	0.511737	0.705197	0.00474728	0.659049	0.0088688	0.656777	0.0226208	7.70804	0.0179264	7.71942	0.230203	7.7234	0.163064	7.70622	0.141486	6.74455	0.0458432							7.71634	0.578045			7.62984	0.267142	7.63019	0.343033	7.62944	0.122386
7.75512	0.127974	7.60828	0.512977	0.70615	0.00481783	0.659943	0.00884846	0.657667	0.0224704	7.70898	0.018179	7.72037	0.231014	7.72436	0.163662	7.70715	0.141971	6.74547	0.0459239							7.71729	0.580661			7.63067	0.272607	7.63103	0.351139	7.63028	0.123075
7.75612	0.128165	7.60909	0.514212	0.707104	0.00494156	0.660836	0.00869394	0.658556	0.0225651	7.70991	0.0184801	7.72132	0.231712	7.72531	0.164167	7.70809	0.142468	6.74638	0.0460047							7.71823	0.583735			7.6315	0.278028	7.63186	0.35815	7.63111	0.123574
7.75712	0.128198	7.60989	0.515483	0.708057	0.00497147	0.66173	0.00858739	0.659446	0.0223841	7.71085	0.0187113	7.72227	0.232454	7.72627	0.164691	7.70902	0.142903	6.7473	0.046097							7.71918	0.586394			7.63234	0.283183	7.63269	0.365665	7.63194	0.123303
7.75811	0.128428	7.61069	0.516717	0.709011	0.00505635	0.662624	0.00854991	0.660336	0.0223736	7.71178	0.0188782	7.72322	0.233308	7.72723	0.165254	7.70995	0.143342	6.74822	0.0462008							7.72013	0.588755			7.63317	0.287919	7.63352	0.373188	7.63277	0.123377
7.75911	0.128579	7.61149	0.517969	0.709964	0.00513151	0.663518	0.00845674	0.661226	0.0224753	7.71272	0.0190677	7.72417	0.23415	7.72818	0.165819	7.71089	0.143687	6.74913	0.0462585							7.72107	0.591024			7.634	0.29365	7.63436	0.38079	7.63361	0.123457
7.76011	0.128532	7.6123	0.519256	0.710917	0.00514135	0.664412	0.00832064	0.662115	0.0223485	7.71366	0.0192267	7.72513	0.234993	7.72914	0.166307	7.71182	0.144085	6.75005	0.0462239							7.72202	0.594075			7.63483	0.300271	7.63519	0.38818	7.63444	0.123394
7.7611	0.128904	7.6131	0.520522	0.711871	0.00513675	0.665305	0.00821891	0.663005	0.0224182	7.71459	0.0194726	7.72608	0.235777	7.7301	0.166811	7.71275	0.144563	6.75097	0.0462239							7.72297	0.597963			7.63567	0.3059	7.63602	0.395499	7.63527	0.124025
7.7621	0.12896	7.6139	0.521757	0.712824	0.00509227	0.666199	0.0082309	0.663895	0.0221604	7.71553	0.019626	7.72703	0.236578	7.73105	0.167418	7.71369	0.14506	6.75188	0.0462585							7.72391	0.601665			7.6365	0.311239	7.63685	0.403016	7.6361	0.124095
7.7631	0.129436	7.61471	0.522998	0.713777	0.00510658	0.667093	0.00839196	0.664784	0.0221001	7.71647	0.019829	7.72798	0.237416	7.73201	0.167992	7.71462	0.145493	6.7528	0.0462354							7.72486	0.604602			7.63733	0.316617	7.63769	0.410264	7.63694	0.123655
7.7641	0.12963	7.61551	0.524236	0.714731	0.00518673	0.667987	0.00843993	0.665674	0.0222072	7.7174	0.0200771	7.72893	0.238218	7.73297	0.168463	7.71556	0.14595	6.75372	0.0463623							7.72581	0.607338			7.63816	0.323239	7.63852	0.417902	7.63777	0.123736
7.76509	0.1297	7.61631	0.525492	0.715684	0.00519145	0.668881	0.00845503	0.666564	0.022152	7.71834	0.0202993	7.72988	0.23903	7.73393	0.168975	7.71649	0.146369	6.75464	0.0464892							7.72675	0.610077			7.639	0.330463	7.63935	0.426221	7.6386	0.124152
7.76609	0.130033	7.61712	0.526646	0.716638	0.00521165	0.669774	0.00837386	0.667454	0.0219928	7.71927	0.0205113	7.73083	0.239809	7.73488	0.16956	7.71742	0.146741	6.75555	0.0465469							7.7277	0.612025			7.63983	0.337088	7.64018	0.43414	7.63943	0.124384
7.76709	0.130323	7.61792	0.527746	0.717591	0.00531889	0.670668	0.00823454	0.668343	0.0218695	7.72021	0.0207459	7.73178	0.240611	7.73584	0.170152	7.71836	0.147198	6.75647	0.046593							7.72865	0.615524			7.64066	0.343988	7.64102	0.442022	7.64027	0.124608
7.76808	0.130566	7.61872	0.528875	0.718544	0.00538804	0.671562	0.00820467	0.669233	0.021675	7.72114	0.0209985	7.73273	0.241434	7.7368	0.170741	7.71929	0.147611	6.75739	0.0466738							7.72959	0.618525			7.6415	0.350717	7.64185	0.450871	7.6411	0.124956
7.76908	0.130821	7.61952	0.530052	0.719498	0.00539763	0.672456	0.00812457	0.670123	0.0215401	7.72208	0.0212387	7.73368	0.242194	7.73775	0.171247	7.72022	0.147949	6.75831	0.0468237							7.73054	0.621694			7.64233	0.357838	7.64268	0.459465	7.64193	0.125211
7.77008	0.13099	7.62033	0.531282	0.720451	0.00545592	0.67335	0.00812971	0.671013	0.0215588	7.72302	0.0215241	7.73463	0.243046	7.73871	0.171736	7.72116	0.148415	6.75922	0.0469622							7.73149	0.624677			7.64316	0.364451	7.64351	0.468667	7.64276	0.124862
7.77107	0.131134	7.62113	0.532489	0.721405	0.00556188	0.674243	0.00811343	0.671902	0.0216091	7.72395	0.0218804	7.73559	0.243817	7.73967	0.172259	7.72209	0.148795	6.76014	0.0471352							7.73243	0.627697			7.64399	0.371908	7.64435	0.478146	7.64359	0.125177
7.77207	0.131514	7.62193	0.533658	0.722358	0.00554015	0.675137	0.00809748	0.672792	0.0214364	7.72489	0.0222549	7.73654	0.244693	7.74062	0.172723	7.72302	0.149223	6.76106	0.0471698							7.73338	0.630806			7.64483	0.380413	7.64518	0.488637	7.64443	0.124894
7.77307	0.13174	7.62274	0.534822	0.723311	0.00559384	0.676031	0.0080616	0.673682	0.0213022	7.72582	0.0226474	7.73749	0.245527	7.74158	0.173116	7.72396	0.149649	6.76197	0.0473428							7.73433	0.633816			7.64566	0.388582	7.64601	0.497846	7.64526	0.125289
7.77407	0.131961	7.62354	0.536003	0.724265	0.00562362	0.676925	0.00806203	0.674571	0.0212656	7.72676	0.0230094	7.73844	0.246411	7.74254	0.173522	7.72489	0.150038	6.76289	0.0475159							7.73527	0.636414			7.64649	0.396909	7.64684	0.506844	7.64609	0.125833
7.77506	0.132108	7.62434	0.537175	0.725218	0.00551932	0.677819	0.0080736	0.675461	0.0211497	7.72769	0.0232868	7.73939	0.247224	7.74349	0.174048	7.72582	0.150361	6.76381	0.0476197							7.73622	0.638613			7.64733	0.404366	7.64768	0.516647	7.64692	0.126157
7.77606	0.13218	7.62514	0.538323	0.726172	0.00554092	0.678712	0.00807456	0.676351	0.0210807	7.72863	0.0235789	7.74034	0.247943	7.74445	0.174564	7.72676	0.150761	6.76472	0.0477351							7.73717	0.64234			7.64816	0.411902	7.64851	0.525199	7.64776	0.125924
7.77706	0.132348	7.62595	0.539489	0.727125	0.0055776	0.679606	0.00812275	0.67724	0.0210012	7.72957	0.0238654	7.74129	0.248713	7.74541	0.175198	7.72769	0.151227	6.76564	0.0478504							7.73811	0.645853			7.64899	0.418489	7.64934	0.533888	7.64859	0.12522
7.77805	0.132306	7.62675	0.540636	0.728078	0.0055799	0.6805	0.00811386	0.67813	0.020814	7.7305	0.0242342	7.74224	0.249584	7.74636	0.175792	7.72862	0.151674	6.76656	0.0479658							7.73906	0.649328			7.64982	0.425801	7.65017	0.543134	7.64942	0.125012
7.77905	0.132539	7.62755	0.541773	0.729032	0.00551983	0.681394	0.00811365	0.67902	0.020639	7.73144	0.0245161	7.74319	0.250524	7.74732	0.176312	7.72956	0.151978	6.76748	0.0481734							7.74001	0.65243			7.65066	0.433884	7.65101	0.551314	7.65025	0.125565
7.78005	0.132739	7.62836	0.542915	0.729985	0.00547253	0.682288	0.00816248	0.67991	0.0206224	7.73238	0.0247631	7.74414	0.251377	7.74828	0.176866	7.73049	0.152294	6.76839	0.0484041							7.74095	0.656212			7.65149	0.442765	7.65184	0.559916	7.65108	0.126015
7.78104	0.133043	7.62916	0.544042	0.730939	0.00549465	0.683181	0.00813913	0.680799	0.0206005	7.73331	0.0249909	7.74509	0.252156	7.74923	0.177469	7.73142	0.15275	6.76931	0.0485426							7.7419	0.658873			7.65232	0.45125	7.65267	0.568995	7.65192	0.126178
7.78204	0.13333	7.62996	0.545238	0.731892	0.00552737	0.684075	0.00807167	0.681689	0.0205574	7.73425	0.0252052	7.74604	0.252938	7.75019	0.178027	7.73236	0.153198	6.77023	0.0486118							7.74284	0.662017			7.65315	0.460178	7.65351	0.57928	7.65275	0.126673
7.78304	0.133624	7.63077	0.546426	0.732845	0.0055165	0.684969	0.00803473	0.682579	0.0205177	7.73518	0.0254071	7.747	0.253751	7.75115	0.178456	7.73329	0.153674	6.77114	0.048681							7.74379	0.664588			7.65398	0.469569	7.65434	0.588473	7.65358	0.127067
7.78403	0.133868	7.63157	0.547589	0.733799	0.00546959	0.685863	0.0080087	0.683469	0.0204753	7.73612	0.0255627	7.74795	0.254734	7.75211	0.178981	7.73423	0.15421	6.77206	0.0487502							7.74474	0.6676			7.65482	0.478586	7.65517	0.597924	7.65441	0.127349
7.78503	0.134222	7.63237	0.548738	0.734752	0.00543329	0.686757	0.00806096	0.684358	0.0204361	7.73705	0.0258898	7.7489	0.255642	7.75306	0.179537	7.73516	0.15458	6.77298	0.0488425							7.74568	0.67115			7.65565	0.487362	7.656	0.60697	7.65525	0.127593
7.78603	0.134512	7.63317	0.549845	0.735705	0.00545387	0.687651	0.00815295	0.685248	0.0204675	7.73799	0.0262135	7.74985	0.256591	7.75402	0.180163	7.73609	0.154947	6.7739	0.0489694							7.74663	0.675666			7.65648	0.496626	7.65684	0.616767	7.65608	0.128018
7.78702	0.134699	7.63398	0.551003	0.736659	0.00550462	0.688544	0.00817319	0.686138	0.020483	7.73893	0.0265338	7.7508	0.257463	7.75498	0.180638	7.73703	0.155368	6.77481	0.0490386							7.74758	0.679214			7.65732	0.50678	7.65767	0.626081	7.65691	0.128423
7.78802	0.134908	7.63478	0.552155	0.737612	0.00558642	0.689438	0.00816794	0.687027	0.0204384	7.73986	0.0268552	7.75175	0.258251	7.75593	0.181208	7.73796	0.155741	6.77573	0.0490963							7.74852	0.682546			7.65815	0.517717	7.6585	0.635115	7.65774	0.128827
7.78902	0.135155	7.63558	0.553299	0.738566	0.00567718	0.690332	0.00810015	0.687917	0.0203626	7.7408	0.0270356	7.7527	0.25902	7.75689	0.181622	7.73889	0.156085	6.77665	0.049177							7.74947	0.68688			7.65898	0.527344	7.65933	0.64399	7.65857	0.128239
7.79002	0.135321	7.63639	0.55448	0.739519	0.0056102	0.691226	0.00803558	0.688807	0.0202814	7.74174	0.027383	7.75365	0.259871	7.75785	0.182133	7.73983	0.156549	6.77756	0.0492463							7.75042	0.691145			7.65981	0.537145	7.66017	0.653683	7.65941	0.12773
7.79101	0.135579	7.63719	0.555651	0.740472	0.0055808	0.692119	0.00804029	0.689697	0.0202603	7.74267	0.027807	7.7546	0.260633	7.7588	0.182607	7.74076	0.15698	6.77848	0.049327							7.75136	0.694159			7.66065	0.547494	7.661	0.662686	7.66024	0.127639
7.79201	0.135754	7.63799	0.556794	0.741426	0.00567078	0.693013	0.00806214	0.690586	0.0202798	7.74361	0.0282491	7.75555	0.261332	7.75976	0.183072	7.74169	0.157336	6.7794	0.0493616							7.75231	0.696625			7.66148	0.557942	7.66183	0.672316	7.66107	0.127804
7.79301	0.135806	7.6388	0.557912	0.742379	0.00550308	0.693907	0.00799457	0.691476	0.0203492	7.74454	0.0287409	7.7565	0.262065	7.76072	0.183673	7.74263	0.157744	6.78031	0.049327							7.75326	0.699782			7.66231	0.56861	7.66266	0.681843	7.6619	0.128539
7.794	0.136118	7.6396	0.559051	0.743333	0.00549401	0.694801	0.00791254	0.692366	0.0203585	7.74548	0.0290104	7.75746	0.262964	7.76167	0.184085	7.74356	0.15816	6.78123	0.0494308							7.7542	0.703367			7.66314	0.579161	7.6635	0.692223	7.66274	0.128692
7.795	0.136279	7.6404	0.56019	0.744286	0.00549465	0.695695	0.00790451	0.693255	0.0202808	7.74641	0.0293059	7.75841	0.26394	7.76263	0.18459	7.74449	0.158558	6.78215	0.0495231							7.75515	0.706665			7.66398	0.589364	7.66433	0.702013	7.66357	0.128539
7.796	0.136347	7.6412	0.561307	0.745239	0.00532068	0.696589	0.00785954	0.694145	0.020238	7.74735	0.0296454	7.75936	0.264927	7.76359	0.185109	7.74543	0.15902	6.78306	0.0496385							7.7561	0.710211			7.66481	0.599636	7.66516	0.711426	7.6644	0.128822
7.79699	0.136594	7.64201	0.562431	0.746193	0.00535353	0.697482	0.0078756	0.695035	0.0202602	7.74829	0.0299893	7.76031	0.265824	7.76455	0.185568	7.74636	0.159505	6.78398	0.0497308							7.75704	0.713457			7.66564	0.609952	7.66599	0.721604	7.66523	0.129451
7.79799	0.136714	7.64281	0.563542	0.747146	0.00542716	0.698376	0.00790387	0.695925	0.0202364	7.74922	0.030313	7.76126	0.266616	7.7655	0.186072	7.74729	0.159978	6.7849	0.0497769							7.75799	0.717656			7.66647	0.621292	7.66683	0.732665	7.66607	0.129835
7.79899	0.136986	7.64361	0.564654	0.7481	0.0055073	0.69927	0.00784048	0.696814	0.0201924	7.75016	0.0306401	7.76221	0.267375	7.76646	0.18659	7.74823	0.160436	6.78582	0.0498115							7.75894	0.721845			7.66731	0.63197	7.66766	0.742437	7.6669	0.129959
7.79999	0.136918	7.64442	0.565795	0.749053	0.00563142	0.700164	0.00781488	0.697704	0.0201791	7.75109	0.0310258	7.76316	0.268261	7.76742	0.187145	7.74916	0.160843	6.78673	0.0499384							7.75988	0.725665			7.66814	0.643044	7.66849	0.752457	7.66773	0.129439
7.80098	0.137469	7.64522	0.566891	0.750006	0.00558502	0.701057	0.00778908	0.698594	0.0202105	7.75203	0.0314825	7.76411	0.269196	7.76837	0.187791	7.75009	0.161264	6.78765	0.0500884							7.76083	0.729799			7.66897	0.655238	7.66932	0.763769	7.66856	0.129116
7.80198	0.137947	7.64602	0.567987	0.75096	0.00556226	0.701951	0.00777644	0.699483	0.0202534	7.75296	0.03199	7.76506	0.270003	7.76933	0.188349	7.75103	0.16175	6.78857	0.0501807							7.76178	0.733622			7.66981	0.66768	7.67016	0.774741	7.66939	0.128749
7.80298	0.138078	7.64682	0.569093	0.751913	0.00554629	0.702845	0.00781017	0.700373	0.0202718	7.7539	0.0323814	7.76601	0.270786	7.77029	0.188983	7.75196	0.162221	6.78948	0.0502383							7.76272	0.737064			7.67064	0.679447	7.67099	0.785215	7.67023	0.128584
7.80397	0.138149	7.64763	0.570201	0.752867	0.00560278	0.703739	0.00778479	0.701263	0.0202558	7.75484	0.0326882	7.76696	0.271628	7.77124	0.189663	7.75289	0.162614	6.7904	0.0503422							7.76367	0.740188			7.67147	0.691593	7.67182	0.795552	7.67106	0.128548
7.80497	0.138187	7.64843	0.571281	0.75382	0.00562464	0.704633	0.00768499	0.702153	0.0202245	7.75577	0.033084	7.76792	0.272439	7.7722	0.19018	7.75383	0.162976	6.79132	0.0504114							7.76462	0.744049			7.6723	0.704563	7.67265	0.806471	7.67189	0.128716
7.80597	0.138526	7.64923	0.572392	0.754773	0.00560572	0.705527	0.00757737	0.703042	0.0201132	7.75671	0.0335182	7.76887	0.273295	7.77316	0.190753	7.75476	0.163317	6.79224	0.0505037							7.76556	0.748224			7.67314	0.717677	7.67349	0.817831	7.67272	0.128833
7.80696	0.139152	7.65004	0.57348	0.755727	0.00559269	0.70642	0.00755317	0.703932	0.0202163	7.75765	0.0339603	7.76982	0.27414	7.77411	0.191309	7.7557	0.16367	6.79315	0.0506075							7.76651	0.753214			7.67397	0.731657	7.67432	0.828814	7.67356	0.129762
7.80796	0.139123	7.65084	0.574543	0.75668	0.00549848	0.707314	0.00747639	0.704822	0.0201709	7.75858	0.0343111	7.77077	0.274969	7.77507	0.191773	7.75663	0.164034	6.79407	0.0507228							7.76746	0.757655			7.6748	0.74574	7.67515	0.840891	7.67439	0.129613
7.80896	0.139355	7.65164	0.575636	0.757634	0.00546116	0.708208	0.00743613	0.705711	0.0200449	7.75952	0.0346765	7.77172	0.275943	7.77603	0.192233	7.75756	0.164396	6.79499	0.0508843							7.7684	0.7618			7.67563	0.759142	7.67598	0.851602	7.67522	0.129458
7.80995	0.139658	7.65245	0.576715	0.758587	0.00552724	0.709102	0.00744823	0.706601	0.0201341	7.76045	0.0350092	7.77267	0.27688	7.77698	0.192685	7.7585	0.164793	6.7959	0.0510343							7.76935	0.765627			7.67647	0.772675	7.67682	0.862475	7.67605	0.129795
7.81095	0.139496	7.65325	0.577765	0.75954	0.00550756	0.709996	0.00744116	0.707491	0.020125	7.76139	0.0353328	7.77362	0.277679	7.77794	0.193109	7.75943	0.165214	6.79682	0.051092							7.7703	0.769162			7.6773	0.78505	7.67765	0.873922	7.67689	0.129776
7.81195	0.13989	7.65405	0.578847	0.760494	0.00553964	0.710889	0.00742724	0.708381	0.0201645	7.76232	0.0356701	7.77457	0.278447	7.7789	0.193636	7.76036	0.165586	6.79774	0.0512419							7.77125	0.772627			7.67813	0.799774	7.67848	0.884979	7.67772	0.129907
7.81294	0.139975	7.65485	0.579875	0.761447	0.00560393	0.711783	0.00736845	0.70927	0.0201701	7.76326	0.0360276	7.77552	0.279201	7.77986	0.194126	7.7613	0.165965	6.79866	0.0513342							7.77219	0.77647			7.67896	0.813574	7.67931	0.896263	7.67855	0.130662
7.81394	0.140319	7.65566	0.580969	0.762401	0.00562413	0.712677	0.00731619	0.71016	0.0201152	7.7642	0.0364482	7.77647	0.279901	7.78081	0.194641	7.76223	0.166356	6.79957	0.0514265							7.77314	0.780857			7.6798	0.827531	7.68015	0.907525	7.67938	0.130671
7.81494	0.140755	7.65646	0.582029	0.763354	0.0055436	0.713571	0.00730902	0.71105	0.0201247	7.76513	0.0369185	7.77743	0.280766	7.78177	0.195189	7.76316	0.166711	6.80049	0.0515073							7.77409	0.78519			7.68063	0.84126	7.68098	0.918212	7.68022	0.130751
7.81594	0.141073	7.65726	0.583093	0.764307	0.00546563	0.714465	0.00736481	0.711939	0.0201927	7.76607	0.0373358	7.77838	0.281641	7.78273	0.195647	7.7641	0.167114	6.80141	0.0516226							7.77503	0.788542			7.68146	0.855123	7.68181	0.929127	7.68105	0.13155
7.81693	0.141183	7.65806	0.5842	0.765261	0.00545093	0.715358	0.00746183	0.712829	0.020229	7.767	0.0377745	7.77933	0.282571	7.78368	0.196075	7.76503	0.16758	6.80232	0.0518303							7.77598	0.792072			7.68229	0.870313	7.68264	0.940787	7.68188	0.132208
7.81793	0.141364	7.65887	0.585285	0.766214	0.00543521	0.716252	0.00750969	0.713719	0.0202878	7.76794	0.038229	7.78028	0.283398	7.78464	0.196581	7.76596	0.168008	6.80324	0.0519687							7.77693	0.796172			7.68313	0.884991	7.68347	0.951706	7.68271	0.132552
7.81893	0.141097	7.65967	0.58636	0.767167	0.00547982	0.717146	0.00749738	0.714609	0.0202657	7.76888	0.0386497	7.78123	0.284221	7.7856	0.197026	7.7669	0.168427	6.80416	0.0521187							7.77787	0.800374			7.68396	0.900633	7.68431	0.963125	7.68354	0.133112
7.81992	0.141565	7.66047	0.587413	0.768121	0.00541386	0.71804	0.00748763	0.715498	0.0202574	7.76981	0.0390264	7.78218	0.284999	7.78655	0.197557	7.76783	0.168859	6.80508	0.0522109							7.77882	0.804757			7.68479	0.915894	7.68514	0.973735	7.68438	0.133685
7.82092	0.141692	7.66128	0.588488	0.769074	0.00543022	0.718934	0.00751515	0.716388	0.0203118	7.77075	0.0393918	7.78313	0.285786	7.78751	0.198063	7.76877	0.169225	6.80599	0.0523494							7.77977	0.809198			7.68562	0.930932	7.68597	0.984904	7.68521	0.134479
7.82192	0.141786	7.66208	0.589566	0.770028	0.00546256	0.719827	0.0075204	0.717278	0.0203058	7.77168	0.0397031	7.78408	0.28669	7.78847	0.198498	7.7697	0.169633	6.80691	0.0522802							7.78071	0.812988			7.68646	0.945869	7.6868	0.994848	7.68604	0.135974
7.82291	0.142114	7.66288	0.590649	0.770981	0.00528182	0.720721	0.00751623	0.718167	0.0203912	7.77262	0.0399828	7.78503	0.287569	7.78942	0.199001	7.77063	0.170034	6.80783	0.0523609							7.78166	0.817338			7.68729	0.962431	7.68764	1.00668	7.68687	0.136654
7.82391	0.142088	7.66369	0.591711	0.771934	0.00536836	0.721615	0.00758883	0.719057	0.0204049	7.77356	0.040338	7.78598	0.288323	7.79038	0.199575	7.77157	0.170459	6.80874	0.0524647							7.78261	0.821567			7.68812	0.977993	7.68847	1.01853	7.68771	0.13668
7.82491	0.1424	7.66449	0.592786	0.772888	0.00538242	0.722509	0.0075657	0.719947	0.0205253	7.77449	0.0407429	7.78693	0.289305	7.79134	0.200079	7.7725	0.170924	6.80966	0.0526262							7.78355	0.825963			7.68896	0.995495	7.6893	1.02973	7.68854	0.137299
7.8259	0.142521	7.66529	0.593879	0.773841	0.00546052	0.723403	0.00752918	0.720837	0.0205263	7.77543	0.0411715	7.78788	0.290266	7.7923	0.200537	7.77343	0.171357	6.81058	0.0526724							7.7845	0.830268			7.68979	1.01098	7.69013	1.04096	7.68937	0.137876
7.8269	0.142809	7.66609	0.594908	0.774795	0.00546627	0.724296	0.00756698	0.721726	0.0205455	7.77636	0.0414557	7.78884	0.291176	7.79325	0.200953	7.77437	0.171782	6.81149	0.0526839							7.78545	0.835352			7.69062	1.02886	7.69097	1.05069	7.6902	0.138331
7.8279	0.143274	7.6669	0.595981	0.775748	0.00552085	0.72519	0.0075884	0.722616	0.0205606	7.7773	0.0418549	7.78979	0.292016	7.79421	0.201452	7.7753	0.172217	6.81241	0.0526608							7.78639	0.839775			7.69145	1.04605	7.6918	1.06223	7.69104	0.138781
7.8289	0.143566	7.6677	0.597015	0.776701	0.0055266	0.726084	0.00759772	0.723506	0.0206351	7.77823	0.0422778	7.79074	0.292839	7.79516	0.201882	7.77623	0.17265	6.81333	0.052707							7.78734	0.844693			7.69229	1.06278	7.69263	1.0739	7.69187	0.138677
7.82989	0.143946	7.6685	0.598046	0.777655	0.0055505	0.726978	0.00749202	0.724396	0.0206913	7.77917	0.0425914	7.79169	0.29368	7.79612	0.202244	7.77717	0.173151	6.81425	0.052707							7.78829	0.849643			7.69312	1.07969	7.69347	1.08568	7.6927	0.138774
7.83089	0.144034	7.66931	0.599102	0.778608	0.00559128	0.727872	0.00741567	0.725285	0.0207614	7.78011	0.0429703	7.79264	0.294486	7.79708	0.20277	7.7781	0.173602	6.81516	0.0526608							7.78923	0.855207			7.69395	1.09737	7.6943	1.0978	7.69353	0.1395
7.83189	0.144097	7.67011	0.60006	0.779562	0.00570082	0.728765	0.00743195	0.726175	0.0208082	7.78104	0.0434699	7.79359	0.295355	7.79804	0.203288	7.77903	0.173979	6.81608	0.0527185							7.79018	0.860774			7.69478	1.11417	7.69513	1.10909	7.69437	0.139539
7.83288	0.14433	7.67091	0.60094	0.780515	0.00574735	0.729659	0.0074781	0.727065	0.0208538	7.78198	0.0440158	7.79454	0.296272	7.79899	0.203903	7.77997	0.174386	6.817	0.052857							7.79113	0.865831			7.69562	1.13047	7.69596	1.12175	7.6952	0.138901
7.83388	0.144619	7.67171	0.601885	0.781468	0.00572038	0.730553	0.00747971	0.727954	0.0208856	7.78292	0.0444443	7.79549	0.297166	7.79995	0.204367	7.7809	0.174796	6.81791	0.0529608							7.79207	0.871603			7.69645	1.14705	7.6968	1.13481	7.69603	0.138632
7.83488	0.145069	7.67252	0.602852	0.782422	0.00571309	0.731447	0.0074705	0.728844	0.0209428	7.78385	0.0448255	7.79644	0.298146	7.80091	0.204928	7.78184	0.175255	6.81883	0.0529838							7.79302	0.875823			7.69728	1.16535	7.69763	1.14851	7.69686	0.139312
7.83587	0.14548	7.67332	0.60389	0.783375	0.0057926	0.732341	0.00735945	0.729734	0.0209495	7.78479	0.0452203	7.79739	0.298974	7.80186	0.205377	7.78277	0.17573	6.81975	0.0529723							7.79397	0.880535			7.69811	1.18443	7.69846	1.16085	7.6977	0.13938
7.83687	0.145565	7.67412	0.604885	0.784329	0.00586635	0.733234	0.00727839	0.730624	0.0208962	7.78572	0.0456545	7.79834	0.299797	7.80282	0.205909	7.7837	0.176156	6.82066	0.0531107							7.79491	0.885628			7.69895	1.20366	7.69929	1.17253	7.69853	0.139396
7.83787	0.145756	7.67493	0.605836	0.785282	0.00582558	0.734128	0.0072513	0.731513	0.020945	7.78666	0.0460379	7.79929	0.300668	7.80378	0.206366	7.78463	0.17655	6.82158	0.0532146							7.79586	0.889882			7.69978	1.22197	7.70013	1.18611	7.69936	0.139417
7.83887	0.145894	7.67573	0.606804	0.786235	0.00579388	0.735022	0.0072483	0.732403	0.0209771	7.78759	0.0464586	7.80025	0.30162	7.80473	0.206889	7.78557	0.176952	6.8225	0.0532953							7.7968	0.893417			7.70061	1.24124	7.70096	1.19985	7.70019	0.139893
7.83986	0.146173	7.67653	0.607754	0.787189	0.00575182	0.735916	0.00727582	0.733293	0.020952	7.78853	0.0468781	7.8012	0.302472	7.80569	0.207381	7.7865	0.177284	6.82342	0.0534453							7.79775	0.898301			7.70145	1.26121	7.70179	1.21166	7.70102	0.141305
7.84086	0.14625	7.67734	0.608716	0.788142	0.00565493	0.73681	0.00730238	0.734182	0.0209771	7.78947	0.0472086	7.80215	0.303544	7.80665	0.207786	7.78744	0.17766	6.82433	0.0535376							7.7987	0.903298			7.70228	1.28081	7.70262	1.22382	7.70186	0.141542
7.84186	0.146423	7.67814	0.609695	0.789095	0.00566133	0.737703	0.0072816	0.735072	0.0209302	7.7904	0.0475672	7.8031	0.304486	7.8076	0.208292	7.78837	0.178095	6.82525	0.0536414							7.79964	0.908776			7.70311	1.29994	7.70345	1.23636	7.70269	0.141023
7.84285	0.14715	7.67894	0.610673	0.790049	0.00570772	0.738597	0.00718983	0.735962	0.0208205	7.79134	0.0481176	7.80405	0.305467	7.80856	0.2087	7.7893	0.178484	6.82617	0.0537683							7.80059	0.913698			7.70394	1.32004	7.70429	1.24859	7.70352	0.14035
7.84385	0.147235	7.67974	0.611633	0.791002	0.00559396	0.739491	0.00711809	0.736852	0.0208176	7.79227	0.0486003	7.805	0.306327	7.80952	0.209298	7.79024	0.178886	6.82709	0.0538606							7.80154	0.919847			7.70478	1.34022	7.70512	1.26213	7.70435	0.140581
7.84485	0.147472	7.68055	0.612564	0.791956	0.00555089	0.740385	0.00706155	0.737741	0.020796	7.79321	0.0490277	7.80595	0.307261	7.81048	0.209825	7.79117	0.179286	6.828	0.0539298							7.80248	0.925911			7.70561	1.36144	7.70595	1.27498	7.70519	0.141913
7.84584	0.147927	7.68135	0.613487	0.792909	0.00561454	0.741279	0.00700576	0.738631	0.0207302	7.79415	0.0494428	7.8069	0.307993	7.81143	0.210409	7.7921	0.179639	6.82892	0.0540682							7.80343	0.931334			7.70644	1.38386	7.70679	1.28798	7.70602	0.142587
7.84684	0.1482	7.68215	0.614428	0.793862	0.00563793	0.742172	0.00702621	0.739521	0.0206542	7.79508	0.0498364	7.80785	0.308931	7.81239	0.210963	7.79304	0.179998	6.82984	0.0542759							7.80438	0.93702			7.70727	1.40586	7.70762	1.30033	7.70685	0.142826
7.84784	0.148404	7.68296	0.615388	0.794816	0.00572217	0.743066	0.00699847	0.74041	0.0205675	7.79602	0.0502694	7.8088	0.309793	7.81335	0.211432	7.79397	0.180388	6.83075	0.0544489							7.80533	0.942281			7.70811	1.42738	7.70845	1.31242	7.70768	0.143173
7.84883	0.148646	7.68376	0.616346	0.795769	0.00571309	0.74396	0.00693979	0.7413	0.020489	7.79695	0.0507409	7.80976	0.310768	7.8143	0.211933	7.7949	0.18079	6.83167	0.0546335							7.80627	0.947723			7.70894	1.45027	7.70928	1.32524	7.70852	0.143977
7.84983	0.149515	7.68456	0.617271	0.796723	0.0056419	0.744854	0.00694814	0.74219	0.0204075	7.79789	0.0512337	7.81071	0.311722	7.81526	0.212369	7.79584	0.18126	6.83259	0.0547027							7.80722	0.953039			7.70977	1.47339	7.71012	1.3386	7.70935	0.144549
7.85083	0.14951	7.68537	0.618213	0.797676	0.0055808	0.745748	0.00693529	0.74308	0.0204204	7.79882	0.0516228	7.81166	0.312699	7.81622	0.212843	7.79677	0.181617	6.8335	0.0549795							7.80817	0.958394			7.71061	1.49542	7.71095	1.35093	7.71018	0.144864
7.85182	0.149684	7.68617	0.619191	0.798629	0.00555229	0.746641	0.00691623	0.743969	0.0204171	7.79976	0.0520333	7.81261	0.313445	7.81717	0.213372	7.7977	0.182062	6.83442	0.0552333							7.80911	0.964013			7.71144	1.51846	7.71178	1.36344	7.71101	0.145803
7.85282	0.150115	7.68697	0.62012	0.799583	0.00557607	0.747535	0.00688357	0.744859	0.0203928	7.8007	0.0524709	7.81356	0.314275	7.81813	0.213936	7.79864	0.182499	6.83534	0.0554179							7.81006	0.969882			7.71227	1.54201	7.71261	1.37575	7.71184	0.147321
7.85382	0.150368	7.68777	0.62106	0.800536	0.00563436	0.748429	0.00684492	0.745749	0.0204356	7.80163	0.0529683	7.81451	0.315116	7.81909	0.214244	7.79957	0.182893	6.83626	0.0555794							7.81101	0.975289			7.7131	1.56516	7.71345	1.38874	7.71268	0.148415
7.85482	0.150684	7.68858	0.622054	0.80149	0.00560943	0.749323	0.00684427	0.746638	0.0204894	7.80257	0.0533224	7.81546	0.315993	7.82004	0.214762	7.80051	0.183352	6.83717	0.0556717							7.81195	0.980241			7.71394	1.58843	7.71428	1.40148	7.71351	0.148583
7.85581	0.150971	7.68938	0.623008	0.802443	0.0055142	0.750217	0.00689856	0.747528	0.0204754	7.80351	0.0537972	7.81641	0.316998	7.821	0.215333	7.80144	0.183763	6.83809	0.0558216							7.8129	0.984875			7.71477	1.61229	7.71511	1.41396	7.71434	0.148541
7.85681	0.15118	7.69018	0.62397	0.803396	0.0055491	0.75111	0.00701314	0.748418	0.0204134	7.80444	0.0541863	7.81736	0.317987	7.82196	0.215806	7.80237	0.184148	6.83901	0.0559831							7.81385	0.989961			7.7156	1.63577	7.71594	1.42692	7.71517	0.148759
7.85781	0.151602	7.69099	0.624965	0.80435	0.00563614	0.752004	0.00701614	0.749308	0.020438	7.80538	0.0547073	7.81831	0.31889	7.82292	0.216266	7.8033	0.184564	6.83992	0.0560639							7.81479	0.995118			7.71643	1.65927	7.71678	1.43997	7.71601	0.149959
7.8588	0.151975	7.69179	0.62599	0.805303	0.00559639	0.752898	0.00699655	0.750197	0.0204952	7.80631	0.0552701	7.81926	0.319654	7.82387	0.21684	7.80424	0.185019	6.84084	0.0561908							7.81574	1.00021			7.71727	1.68301	7.71761	1.45348	7.71684	0.150859
7.8598	0.152492	7.69259	0.626961	0.806257	0.00569379	0.753792	0.00701614	0.751087	0.0204461	7.80725	0.0558238	7.82022	0.320326	7.82483	0.217354	7.80517	0.185524	6.84176	0.0563523							7.81669	1.0055			7.7181	1.70802	7.71844	1.46719	7.71767	0.151136
7.8608	0.153229	7.69339	0.627929	0.80721	0.00574057	0.754686	0.00700608	0.751977	0.0204476	7.80818	0.0564261	7.82117	0.32119	7.82578	0.217905	7.80611	0.186046	6.84267	0.0564561							7.81763	1.01158			7.71893	1.7342	7.71927	1.48075	7.7185	0.151755
7.86179	0.153869	7.6942	0.628928	0.808163	0.00571833	0.755579	0.00694718	0.752866	0.0204397	7.80912	0.0570441	7.82212	0.321963	7.82674	0.218423	7.80704	0.18649	6.84359	0.0565138							7.81858	1.01742			7.71976	1.7601	7.72011	1.49455	7.71934	0.152563
7.86279	0.154194	7.695	0.629931	0.809117	0.00572498	0.756473	0.00692994	0.753756	0.0204403	7.81006	0.0575595	7.82307	0.322762	7.8277	0.21882	7.80797	0.186907	6.84451	0.0565138							7.81953	1.02298			7.7206	1.78785	7.72094	1.50831	7.72017	0.152508
7.86379	0.154592	7.6958	0.630955	0.81007	0.00563512	0.757367	0.00692941	0.754646	0.0204571	7.81099	0.0579622	7.82402	0.323783	7.82866	0.219357	7.80891	0.187374	6.84543	0.0565369							7.82047	1.02872			7.72143	1.81455	7.72177	1.52155	7.721	0.15272
7.86479	0.154969	7.69661	0.631962	0.811024	0.00555229	0.758261	0.00686858	0.755536	0.0204538	7.81193	0.0584449	7.82497	0.324656	7.82961	0.219881	7.80984	0.187854	6.84634	0.0567099							7.82142	1.03479			7.72226	1.84126	7.7226	1.53579	7.72183	0.152662
7.86578	0.155237	7.69741	0.632952	0.811977	0.00546448	0.759155	0.00683528	0.756425	0.0204303	7.81286	0.0590437	7.82592	0.325577	7.83057	0.22044	7.81077	0.188345	6.84726	0.056733							7.82237	1.04079			7.72309	1.86796	7.72344	1.5512	7.72267	0.152276
7.86678	0.155817	7.69821	0.633923	0.81293	0.00553402	0.760048	0.00688025	0.757315	0.0204179	7.8138	0.059567	7.82687	0.326372	7.83153	0.220957	7.81171	0.188821	6.84818	0.0568137							7.82331	1.04614			7.72393	1.89514	7.72427	1.56522	7.7235	0.152341
7.86778	0.156181	7.69901	0.634867	0.813884	0.00562502	0.760942	0.00694483	0.758205	0.0204593	7.81474	0.0601072	7.82782	0.327125	7.83248	0.221447	7.81264	0.189256	6.84909	0.0569406							7.82426	1.05146			7.72476	1.92275	7.7251	1.57899	7.72433	0.152317
7.86877	0.156823	7.69982	0.635818	0.814837	0.00567628	0.761836	0.00697406	0.759094	0.0205105	7.81567	0.0606396	7.82877	0.327922	7.83344	0.222002	7.81357	0.189687	6.85001	0.0569752							7.82521	1.05711			7.72559	1.9497	7.72593	1.59262	7.72516	0.152404
7.86977	0.157143	7.70062	0.636772	0.81579	0.00571808	0.76273	0.00704934	0.759984	0.0204741	7.81661	0.0611268	7.82972	0.328792	7.8344	0.222507	7.81451	0.190175	6.85093	0.0570906							7.82615	1.06275			7.72642	1.97796	7.72677	1.60753	7.72599	0.152332
7.87077	0.157795	7.70142	0.637696	0.816744	0.00570696	0.763624	0.00704709	0.760874	0.0203751	7.81754	0.0616647	7.83067	0.329763	7.83535	0.223068	7.81544	0.190619	6.85184	0.0573213							7.8271	1.06832			7.72726	2.00776	7.7276	1.62214	7.72683	0.151448
7.87176	0.158425	7.70223	0.638616	0.817697	0.00577739	0.764517	0.0070109	0.761764	0.020385	7.81848	0.0622534	7.83162	0.330516	7.83631	0.223615	7.81637	0.191057	6.85276	0.0573444							7.82805	1.07356			7.72809	2.0369	7.72843	1.63672	7.72766	0.150986
7.87276	0.158709	7.70303	0.639538	0.818651	0.00577138	0.765411	0.00706187	0.762653	0.0203622	7.81942	0.0628072	7.83258	0.331363	7.83727	0.224127	7.81731	0.191538	6.85368	0.0574943							7.82899	1.07909			7.72892	2.06595	7.72926	1.65025	7.72849	0.15133
7.87376	0.159364	7.70383	0.640452	0.819604	0.00573099	0.766305	0.00705009	0.763543	0.0202627	7.82035	0.0632955	7.83353	0.332144	7.83822	0.224656	7.81824	0.191982	6.8546	0.0575289							7.82994	1.0849			7.72975	2.09531	7.7301	1.66387	7.72932	0.151402
7.87476	0.159729	7.70463	0.641341	0.820557	0.00580538	0.767199	0.007023	0.764433	0.0201717	7.82129	0.0638504	7.83448	0.333007	7.83918	0.225155	7.81918	0.192401	6.85551	0.0576443							7.83089	1.09057			7.73059	2.12487	7.73093	1.67879	7.73015	0.150591
7.87575	0.160198	7.70544	0.64222	0.821511	0.00585101	0.768093	0.00700811	0.765323	0.0202051	7.82222	0.064509	7.83543	0.333784	7.84014	0.225711	7.82011	0.19288	6.85643	0.0577251							7.83183	1.09619			7.73142	2.15489	7.73176	1.69318	7.73099	0.150282
7.87675	0.160798	7.70624	0.643134	0.822464	0.0057655	0.768986	0.00701828	0.766212	0.0201651	7.82316	0.0650831	7.83638	0.334728	7.8411	0.226177	7.82104	0.193353	6.85735	0.057875							7.83278	1.10161			7.73225	2.18514	7.73259	1.70847	7.73182	0.151196
7.87775	0.161339	7.70704	0.644058	0.823418	0.00571386	0.76988	0.007023	0.767102	0.0201665	7.82409	0.0656707	7.83733	0.335676	7.84205	0.226546	7.82198	0.193796	6.85827	0.057875							7.83373	1.10693			7.73309	2.21615	7.73343	1.72331	7.73265	0.151685
7.87874	0.161786	7.70785	0.644957	0.824371	0.00575131	0.770774	0.00696239	0.767992	0.0201597	7.82503	0.0662425	7.83828	0.336627	7.84301	0.22699	7.82291	0.19423	6.85918	0.0579904							7.83467	1.11175			7.73392	2.24768	7.73426	1.73768	7.73348	0.152428
7.87974	0.162249	7.70865	0.645862	0.825324	0.00577534	0.771668	0.00689856	0.768881	0.0200165	7.82597	0.0667962	7.83923	0.337459	7.84397	0.22748	7.82384	0.194652	6.8601	0.0582672							7.83562	1.11687			7.73475	2.27946	7.73509	1.75147	7.73432	0.152627
7.88074	0.162599	7.70945	0.646787	0.826278	0.0057825	0.772562	0.00686258	0.769771	0.0199879	7.8269	0.0674097	7.84018	0.338414	7.84492	0.227937	7.82478	0.195054	6.86102	0.058521							7.83657	1.12246			7.73558	2.31178	7.73592	1.76547	7.73515	0.152055
7.88173	0.162974	7.71026	0.647697	0.827231	0.00579042	0.773456	0.00676739	0.770661	0.0199379	7.82784	0.0679646	7.84113	0.339319	7.84588	0.228407	7.82571	0.195476	6.86193	0.0587287							7.83751	1.12816			7.73642	2.34475	7.73676	1.7804	7.73598	0.152542
7.88273	0.163461	7.71106	0.648611	0.828185	0.00578991	0.774349	0.00672156	0.771551	0.0200091	7.82878	0.0685905	7.84208	0.340304	7.84684	0.228841	7.82664	0.195928	6.86285	0.0588671							7.83846	1.13369			7.73725	2.37731	7.73759	1.79382	7.73681	0.153117
7.88373	0.163898	7.71186	0.649534	0.829138	0.00579017	0.775243	0.00671877	0.77244	0.0200111	7.82971	0.0692244	7.84304	0.341179	7.84779	0.229269	7.82758	0.196402	6.86377	0.0589594							7.83941	1.13938			7.73808	2.41107	7.73842	1.80885	7.73765	0.153608
7.88472	0.164335	7.71266	0.650432	0.830091	0.00575783	0.776137	0.00671481	0.77333	0.0200159	7.83065	0.0697725	7.84399	0.341964	7.84875	0.229641	7.82851	0.196843	6.86468	0.0591324							7.84035	1.14604			7.73891	2.44464	7.73925	1.82184	7.73848	0.153887
7.88572	0.164874	7.71347	0.65134	0.831045	0.00576422	0.777031	0.00666555	0.77422	0.0199064	7.83158	0.0702868	7.84494	0.342863	7.84971	0.230077	7.82944	0.197232	6.8656	0.0592362							7.8413	1.15266			7.73975	2.47902	7.74009	1.83773	7.73931	0.154691
7.88672	0.165336	7.71427	0.652236	0.831998	0.00571143	0.777924	0.00674822	0.775109	0.0197998	7.83252	0.0707672	7.84589	0.34384	7.85066	0.230505	7.83038	0.197635	6.86652	0.0592939							7.84225	1.15909			7.74058	2.5133	7.74092	1.85341	7.74014	0.15579
7.88771	0.165806	7.71507	0.653125	0.832952	0.00561902	0.778818	0.00682478	0.775999	0.0197796	7.83345	0.0712623	7.84684	0.34482	7.85162	0.231085	7.83131	0.198079	6.86744	0.0594323							7.84319	1.16556			7.74141	2.548	7.74175	1.86775	7.74097	0.156372
7.88871	0.166425	7.71588	0.654013	0.833905	0.0055822	0.779712	0.00688282	0.776889	0.0196198	7.83439	0.071807	7.84779	0.345797	7.85258	0.23168	7.83224	0.198567	6.86835	0.0595708							7.84414	1.17227			7.74224	2.58251	7.74259	1.88263	7.74181	0.157468
7.88971	0.166938	7.71668	0.6549	0.834858	0.00556495	0.780606	0.00688839	0.777779	0.0196474	7.83533	0.0723901	7.84874	0.346748	7.85353	0.232202	7.83318	0.19908	6.86927	0.0597092							7.84509	1.17909			7.74308	2.61711	7.74342	1.89792	7.74264	0.158196
7.8907	0.167407	7.71748	0.655775	0.835812	0.00566069	0.7815	0.00689407	0.778668	0.0195074	7.83626	0.0729281	7.84969	0.347727	7.85449	0.232707	7.83411	0.199556	6.87019	0.0599053							7.84603	1.18589			7.74391	2.65298	7.74425	1.91162	7.74347	0.158769
7.8917	0.168077	7.71828	0.656659	0.836765	0.00573559	0.782394	0.00685702	0.779558	0.0193055	7.8372	0.0734029	7.85064	0.348669	7.85545	0.233169	7.83505	0.199986	6.8711	0.0599861							7.84698	1.19287			7.74474	2.68979	7.74508	1.9262	7.7443	0.160426
7.8927	0.168687	7.71909	0.65754	0.837718	0.00587172	0.783287	0.00685156	0.780448	0.0192981	7.83813	0.0739115	7.85159	0.349714	7.8564	0.233708	7.83598	0.200439	6.87202	0.0599861							7.84793	1.19945			7.74557	2.72633	7.74591	1.94209	7.74514	0.162078
7.8937	0.16939	7.71989	0.658413	0.838672	0.00594637	0.784181	0.00690852	0.781337	0.0192975	7.83907	0.0745081	7.85255	0.350707	7.85736	0.234033	7.83691	0.200946	6.87294	0.0600207							7.84887	1.20523			7.74641	2.76271	7.74675	1.95731	7.74597	0.163034
7.89469	0.169905	7.72069	0.659302	0.839625	0.00597551	0.785075	0.00688818	0.782227	0.0192464	7.84001	0.0751543	7.8535	0.351589	7.85832	0.234449	7.83784	0.201436	6.87385	0.060136							7.84982	1.2115			7.74724	2.79971	7.74758	1.97239	7.7468	0.16311
7.89569	0.170088	7.7215	0.660178	0.840579	0.00600555	0.785969	0.00692619	0.783117	0.0192648	7.84094	0.0758085	7.85445	0.352568	7.85928	0.2349	7.83878	0.201897	6.87477	0.0602399							7.85077	1.21841			7.74807	2.83478	7.74841	1.98737	7.74763	0.162778
7.89669	0.170564	7.7223	0.661056	0.841532	0.00608608	0.786863	0.00697663	0.784007	0.0193025	7.84188	0.0764806	7.8554	0.353433	7.86023	0.235294	7.83971	0.202322	6.87569	0.0602399							7.85171	1.22569			7.7489	2.86704	7.74924	2.00362	7.74847	0.163099
7.89768	0.17128	7.7231	0.661926	0.842485	0.00608914	0.787756	0.00686612	0.784896	0.0193723	7.84281	0.0772002	7.85635	0.354369	7.86119	0.235778	7.84065	0.2027	6.87661	0.0603783							7.85266	1.23259			7.74974	2.90114	7.75008	2.0203	7.7493	0.163817
7.89868	0.171862	7.72391	0.662725	0.843439	0.00609195	0.78865	0.00685423	0.785786	0.0194266	7.84375	0.0778723	7.8573	0.355336	7.86215	0.236318	7.84158	0.20313	6.87752	0.060459							7.85361	1.2392			7.75057	2.9374	7.75091	2.0368	7.75013	0.16425
7.89968	0.172329	7.72471	0.663524	0.844392	0.00609029	0.789544	0.00690006	0.786676	0.0194146	7.84469	0.0784712	7.85825	0.356342	7.8631	0.236838	7.84251	0.203593	6.87844	0.0605167							7.85455	1.24573			7.7514	2.97502	7.75174	2.05247	7.75096	0.164353
7.90067	0.173036	7.72551	0.664335	0.845346	0.00606294	0.790438	0.00698948	0.787565	0.0193351	7.84562	0.0791242	7.8592	0.357335	7.86406	0.237462	7.84345	0.204053	6.87936	0.060436							7.8555	1.25257			7.75224	3.01375	7.75257	2.06814	7.7518	0.165147
7.90167	0.173709	7.72631	0.665166	0.846299	0.00612532	0.791332	0.00696913	0.788455	0.0192189	7.84656	0.0797986	7.86015	0.358294	7.86502	0.237931	7.84438	0.204493	6.88028	0.0605052							7.85645	1.2586			7.75307	3.0525	7.75341	2.08499	7.75263	0.16608
7.90267	0.174191	7.72712	0.666059	0.847252	0.00622157	0.792225	0.00695971	0.789345	0.0191141	7.84749	0.0804753	7.8611	0.359287	7.86597	0.238248	7.84531	0.204871	6.88119	0.0605513							7.85739	1.26446			7.7539	3.09178	7.75424	2.10204	7.75346	0.166224
7.90367	0.17476	7.72792	0.666943	0.848206	0.00626247	0.793119	0.00701582	0.790235	0.019073	7.84843	0.0811227	7.86205	0.360299	7.86693	0.23868	7.84625	0.205267	6.88211	0.0606321							7.85834	1.27129			7.75473	3.1319	7.75507	2.1185	7.75429	0.166005
7.90466	0.175518	7.72872	0.6678	0.849159	0.00627372	0.794013	0.00706315	0.791124	0.0190834	7.84936	0.0817993	7.86301	0.361295	7.86789	0.239137	7.84718	0.205717	6.88303	0.0607359							7.85929	1.27801			7.75557	3.1716	7.75591	2.13547	7.75512	0.16632
7.90566	0.175992	7.72953	0.668654	0.850113	0.00631372	0.794907	0.00708318	0.792014	0.0191638	7.8503	0.0824332	7.86395	0.362082	7.86885	0.239562	7.84811	0.206106	6.88394	0.0608743							7.86023	1.2845			7.7564	3.21226	7.75674	2.15124	7.75596	0.166988
7.90666	0.176445	7.73033	0.669522	0.851066	0.00638556	0.795801	0.00702235	0.792904	0.0192686	7.85124	0.083173	7.86491	0.362765	7.8698	0.240091	7.84905	0.206487	6.88486	0.0609551							7.86118	1.29153			7.75723	3.25364	7.75757	2.16777	7.75679	0.168011
7.90765	0.177066	7.73113	0.670385	0.852019	0.00645867	0.796694	0.00696496	0.793793	0.0193179	7.85217	0.0838508	7.86586	0.363539	7.87076	0.240796	7.84998	0.206984	6.88578	0.0610589							7.86213	1.29824			7.75806	3.2963	7.7584	2.18451	7.75762	0.168906
7.90865	0.177627	7.73194	0.671217	0.852973	0.00648526	0.797588	0.00699398	0.794683	0.0192898	7.85311	0.0844688	7.86681	0.36458	7.87172	0.241298	7.85091	0.207479	6.88669	0.0611281							7.86307	1.30557			7.7589	3.33926	7.75924	2.20088	7.75845	0.169262
7.90965	0.177994	7.73274	0.672047	0.853926	0.00641189	0.798482	0.00693926	0.795573	0.0192863	7.85404	0.085141	7.86776	0.365546	7.87267	0.241797	7.85185	0.207891	6.88761	0.0611973							7.86402	1.31246			7.75973	3.38154	7.76007	2.21791	7.75929	0.16983
7.91064	0.178191	7.73354	0.672906	0.85488	0.00649114	0.799376	0.0069474	0.796463	0.0192802	7.85498	0.085785	7.86871	0.366434	7.87363	0.242334	7.85278	0.208226	6.88853	0.0613242							7.86497	1.31873			7.76056	3.42416	7.7609	2.23495	7.76012	0.170168
7.91164	0.178338	7.73434	0.67378	0.855833	0.00652961	0.80027	0.0069595	0.797352	0.0193858	7.85592	0.0863805	7.86966	0.367377	7.87459	0.242911	7.85372	0.208486	6.88945	0.0614742							7.86591	1.32553			7.7614	3.46746	7.76173	2.25176	7.76095	0.17059
7.91264	0.178808	7.73515	0.674621	0.856786	0.00661001	0.801163	0.00701057	0.798242	0.019429	7.85685	0.0870707	7.87061	0.368398	7.87554	0.243542	7.85465	0.208999	6.89036	0.0616241							7.86686	1.33203			7.76223	3.50931	7.76257	2.26794	7.76178	0.17143
7.91363	0.179388	7.73595	0.675427	0.85774	0.00649421	0.802057	0.00698723	0.799132	0.0194236	7.85779	0.0878928	7.87156	0.369138	7.8765	0.243997	7.85558	0.209504	6.89128	0.0617856							7.86781	1.33905			7.76306	3.55293	7.7634	2.2845	7.76262	0.171833
7.91463	0.17997	7.73675	0.676238	0.858693	0.00647452	0.802951	0.00689599	0.800021	0.0193103	7.85872	0.0886259	7.87251	0.369948	7.87746	0.24444	7.85651	0.209948	6.8922	0.0619125							7.86875	1.34631			7.76389	3.59798	7.76423	2.30122	7.76345	0.17203
7.91563	0.180535	7.73756	0.677075	0.859646	0.00654879	0.803845	0.00695746	0.800911	0.0192447	7.85966	0.0893048	7.87346	0.370793	7.87841	0.24479	7.85745	0.210319	6.89311	0.0620971							7.8697	1.35265			7.76473	3.64268	7.76506	2.31699	7.76428	0.172514
7.91663	0.181079	7.73836	0.67791	0.8606	0.00656592	0.804739	0.00691923	0.801801	0.0191504	7.8606	0.0900492	7.87441	0.371589	7.87937	0.245338	7.85838	0.210758	6.89403	0.0622471							7.87065	1.35962			7.76556	3.68823	7.7659	2.33413	7.76511	0.172917
7.91762	0.181593	7.73916	0.678752	0.861553	0.00653907	0.805632	0.00680037	0.802691	0.0190599	7.86153	0.0907563	7.87537	0.372405	7.88033	0.245797	7.85932	0.211068	6.89495	0.0623278							7.87159	1.36662			7.76639	3.73424	7.76673	2.35249	7.76595	0.173677
7.91862	0.182067	7.73996	0.679592	0.862507	0.00661449	0.806526	0.0067887	0.80358	0.0190593	7.86247	0.091477	7.87632	0.373546	7.88128	0.246228	7.86025	0.211504	6.89586	0.0624893							7.87254	1.37298			7.76722	3.78045	7.76756	2.37067	7.76678	0.173993
7.91962	0.182811	7.74077	0.680404	0.86346	0.00663686	0.80742	0.00671556	0.80447	0.0190462	7.8634	0.0922822	7.87727	0.374547	7.88224	0.246775	7.86118	0.211853	6.89678	0.062697							7.87349	1.38012			7.76806	3.82621	7.76839	2.38775	7.76761	0.174599
7.92061	0.183292	7.74157	0.681238	0.864413	0.0065594	0.808314	0.00668922	0.80536	0.0190673	7.86434	0.0930232	7.87822	0.375469	7.8832	0.24717	7.86212	0.212218	6.8977	0.0629046							7.87443	1.38843			7.76889	3.87082	7.76922	2.40426	7.76844	0.176058
7.92161	0.183756	7.74237	0.682108	0.865367	0.00651952	0.809208	0.00669478	0.806249	0.0191145	7.86527	0.0937123	7.87917	0.376564	7.88415	0.247688	7.86305	0.212656	6.89862	0.0630315							7.87538	1.39612			7.76972	3.91734	7.77006	2.42164	7.76928	0.17721
7.92261	0.184458	7.74318	0.682945	0.86632	0.00643298	0.810101	0.00666673	0.807139	0.0191617	7.86621	0.0943168	7.88012	0.377377	7.88511	0.24819	7.86398	0.213038	6.89953	0.0631699							7.87633	1.40247			7.77055	3.96493	7.77089	2.43967	7.77011	0.178027
7.9236	0.184955	7.74398	0.683766	0.867274	0.00634108	0.810995	0.00657763	0.808029	0.0192675	7.86715	0.0950363	7.88107	0.378248	7.88607	0.248655	7.86492	0.213551	6.90045	0.0632161							7.87727	1.40926			7.77139	4.01387	7.77172	2.45686	7.77094	0.178883
7.9246	0.185545	7.74478	0.68464	0.868227	0.00632625	0.811889	0.00660955	0.808919	0.0193812	7.86808	0.0956679	7.88202	0.378999	7.88703	0.249151	7.86585	0.214102	6.90137	0.063343							7.87822	1.41713			7.77222	4.06308	7.77255	2.47384	7.77177	0.180469
7.9256	0.186385	7.74558	0.685518	0.86918	0.00628151	0.812783	0.00656714	0.809808	0.0194301	7.86902	0.0964055	7.88297	0.379966	7.88798	0.249478	7.86678	0.214437	6.90228	0.0634929							7.87917	1.42381			7.77305	4.11275	7.77339	2.49106	7.7726	0.181424
7.92659	0.187145	7.74639	0.686347	0.870134	0.00623703	0.813677	0.00657057	0.810698	0.0194833	7.86996	0.0971577	7.88392	0.380816	7.88894	0.249884	7.86772	0.214876	6.9032	0.0636083							7.88011	1.43028			7.77388	4.16268	7.77422	2.50875	7.77344	0.181812
7.92759	0.187871	7.74719	0.687205	0.871087	0.0062208	0.81457	0.00641412	0.811588	0.0194704	7.87089	0.09784	7.88488	0.381594	7.8899	0.250389	7.86865	0.215297	6.90412	0.0637006							7.88106	1.43719			7.77472	4.21329	7.77505	2.52578	7.77427	0.182164
7.92859	0.188553	7.74799	0.688073	0.872041	0.00624802	0.815464	0.00642729	0.812477	0.0195242	7.87183	0.0985686	7.88583	0.38229	7.89085	0.250912	7.86958	0.215646	6.90503	0.0637237							7.88201	1.44611			7.77555	4.26403	7.77588	2.54401	7.7751	0.182118
7.92959	0.189247	7.7488	0.688937	0.872994	0.00627436	0.816358	0.00654808	0.813367	0.0195921	7.87276	0.0993524	7.88678	0.383149	7.89181	0.251397	7.87052	0.216149	6.90595	0.0637583							7.88295	1.45356			7.77638	4.31493	7.77672	2.56296	7.77593	0.182674
7.93058	0.190077	7.7496	0.689793	0.873947	0.00624138	0.817252	0.00665623	0.814257	0.0196127	7.8737	0.100054	7.88773	0.383974	7.89277	0.251861	7.87145	0.216565	6.90687	0.0638967							7.8839	1.46147			7.77721	4.36498	7.77755	2.58168	7.77677	0.183681
7.93158	0.190969	7.7504	0.690625	0.874901	0.00623537	0.818146	0.00674779	0.815147	0.0196772	7.87463	0.100734	7.88868	0.384806	7.89372	0.252165	7.87239	0.216982	6.90779	0.0640351							7.88485	1.46954			7.77805	4.41587	7.77838	2.59984	7.7776	0.184501
7.93258	0.191739	7.7512	0.691454	0.875854	0.00620035	0.819039	0.00677874	0.816036	0.0196079	7.87557	0.101368	7.88963	0.385672	7.89468	0.252567	7.87332	0.217446	6.9087	0.0641274							7.88579	1.4773			7.77888	4.46806	7.77921	2.61815	7.77843	0.185929
7.93357	0.192561	7.75201	0.692307	0.876808	0.00619255	0.819933	0.00676557	0.816926	0.0195626	7.87651	0.102117	7.89058	0.386559	7.89564	0.253139	7.87425	0.21792	6.90962	0.0642197							7.88674	1.48546			7.77971	4.52001	7.78005	2.63531	7.77926	0.187016
7.93457	0.193315	7.75281	0.693152	0.877761	0.00626298	0.820827	0.00668354	0.817816	0.0195773	7.87744	0.102942	7.89153	0.387481	7.89659	0.253566	7.87519	0.218344	6.91054	0.0643235							7.88769	1.49287			7.78055	4.57201	7.78088	2.65341	7.7801	0.187117
7.93557	0.193957	7.75361	0.693938	0.878714	0.00632612	0.821721	0.0066996	0.818705	0.0196343	7.87838	0.103732	7.89248	0.388472	7.89755	0.254047	7.87612	0.218718	6.91146	0.0644273							7.88863	1.50138			7.78138	4.62453	7.78171	2.67117	7.78093	0.187187
7.93656	0.194652	7.75442	0.694739	0.879668	0.00636153	0.822615	0.00666041	0.819595	0.0196407	7.87931	0.104603	7.89343	0.389324	7.89851	0.254596	7.87705	0.219175	6.91237	0.0644504							7.88958	1.50946			7.78221	4.67763	7.78255	2.68949	7.78176	0.187525
7.93756	0.195348	7.75522	0.69555	0.880621	0.00632178	0.823508	0.00660184	0.820485	0.0196708	7.88025	0.105342	7.89438	0.390028	7.89947	0.255073	7.87799	0.219593	6.91329	0.0645081							7.89053	1.51753			7.78304	4.73154	7.78338	2.70753	7.78259	0.187856
7.93856	0.196014	7.75602	0.69638	0.881575	0.00641215	0.824402	0.00659927	0.821375	0.0197887	7.88119	0.106081	7.89534	0.390841	7.90042	0.2555	7.87892	0.220076	6.91421	0.0645888							7.89147	1.52524			7.78388	4.786	7.78421	2.72505	7.78342	0.188026
7.93956	0.196681	7.75682	0.697208	0.882528	0.00645126	0.825296	0.00658427	0.822264	0.0198971	7.88212	0.106876	7.89629	0.391633	7.90138	0.255808	7.87985	0.220472	6.91512	0.0647619							7.89242	1.53286			7.78471	4.84036	7.78504	2.74322	7.78426	0.188308
7.94055	0.197496	7.75763	0.698047	0.883481	0.00659595	0.82619	0.00654969	0.823154	0.0200432	7.88306	0.107591	7.89724	0.392468	7.90233	0.256253	7.88079	0.220846	6.91604	0.0649465							7.89337	1.54029			7.78554	4.89528	7.78588	2.76199	7.78509	0.188989
7.94155	0.19811	7.75843	0.698861	0.884435	0.00671368	0.827084	0.00652891	0.824044	0.0201513	7.88399	0.108422	7.89819	0.393337	7.90329	0.256665	7.88172	0.221376	6.91696	0.0650618							7.89431	1.54788			7.78637	4.95067	7.78671	2.78003	7.78592	0.189524
7.94255	0.198608	7.75923	0.699683	0.885388	0.00670971	0.827977	0.00653673	0.824934	0.0201521	7.88493	0.109221	7.89914	0.394207	7.90425	0.257089	7.88265	0.221898	6.91787	0.0652233							7.89526	1.55633			7.78721	5.00677	7.78754	2.79846	7.78675	0.190245
7.94354	0.199246	7.76004	0.700521	0.886342	0.00665002	0.828871	0.00657849	0.825823	0.0202128	7.88587	0.109882	7.90009	0.395082	7.90521	0.257737	7.88359	0.222254	6.91879	0.0654079							7.89621	1.56462			7.78804	5.06534	7.78837	2.8157	7.78759	0.192354
7.94454	0.19987	7.76084	0.701328	0.887295	0.00666395	0.829765	0.00664499	0.826713	0.0203013	7.8868	0.11053	7.90104	0.396049	7.90616	0.258282	7.88452	0.222671	6.91971	0.0656386							7.89715	1.57323			7.78887	5.12198	7.7892	2.83411	7.78842	0.193731
7.94554	0.200606	7.76164	0.702107	0.888248	0.00674295	0.830659	0.00670356	0.827603	0.0203225	7.88774	0.111354	7.90199	0.396995	7.90712	0.258672	7.88545	0.223071	6.92063	0.0658462							7.8981	1.5814			7.7897	5.18097	7.79004	2.85246	7.78925	0.194676
7.94653	0.201453	7.76244	0.702886	0.889202	0.00677695	0.831553	0.00670014	0.828492	0.0203184	7.88867	0.112262	7.90294	0.397952	7.90808	0.259185	7.88639	0.223487	6.92154	0.065927							7.89905	1.58953			7.79054	5.24058	7.79087	2.87058	7.79008	0.195708
7.94753	0.202151	7.76325	0.703667	0.890155	0.00682386	0.832446	0.00673922	0.829382	0.0203481	7.88961	0.112965	7.90389	0.398856	7.90903	0.259707	7.88732	0.223928	6.92246	0.0659731							7.89999	1.59772			7.79137	5.29958	7.7917	2.88906	7.79092	0.196566
7.94853	0.202836	7.76405	0.704473	0.891108	0.00677823	0.83334	0.00681375	0.830272	0.0203411	7.89055	0.113763	7.90484	0.399739	7.90999	0.260094	7.88826	0.224386	6.92338	0.0661231							7.90094	1.60612			7.7922	5.35865	7.79253	2.90682	7.79175	0.196737
7.94952	0.203544	7.76485	0.70527	0.892062	0.00672902	0.834234	0.00679833	0.831162	0.0203537	7.89148	0.114536	7.9058	0.400591	7.91095	0.260561	7.88919	0.224742	6.92429	0.0662961							7.90189	1.6142			7.79304	5.41812	7.79337	2.92518	7.79258	0.19738
7.95052	0.204098	7.76566	0.706091	0.893015	0.00671892	0.835128	0.00672391	0.832051	0.020272	7.89242	0.115303	7.90674	0.401401	7.9119	0.260986	7.89012	0.225154	6.92521	0.0664461							7.90283	1.62295			7.79387	5.4782	7.7942	2.94403	7.79341	0.198062
7.95152	0.204519	7.76646	0.706903	0.893969	0.00674589	0.836022	0.00666448	0.832941	0.0202638	7.89335	0.11599	7.9077	0.402212	7.91286	0.261392	7.89106	0.225599	6.92613	0.0665038							7.90378	1.63225			7.7947	5.53934	7.79503	2.96204	7.79425	0.198667
7.95252	0.205153	7.76726	0.707686	0.894922	0.00688636	0.836915	0.00665913	0.833831	0.0203542	7.89429	0.116804	7.90865	0.40314	7.91382	0.261896	7.89199	0.225982	6.92704	0.0666537							7.90473	1.64108			7.79553	5.6016	7.79587	2.98052	7.79508	0.200061
7.95351	0.206024	7.76806	0.708467	0.895875	0.00696242	0.837809	0.00661961	0.83472	0.0203816	7.89522	0.117627	7.9096	0.404062	7.91477	0.262429	7.89292	0.226427	6.92796	0.0668383							7.90567	1.64952			7.79637	5.66291	7.7967	2.99792	7.79591	0.201361
7.95451	0.20673	7.76887	0.709273	0.896829	0.00683881	0.838703	0.00664788	0.83561	0.0203638	7.89616	0.118473	7.91055	0.404927	7.91573	0.262864	7.89386	0.226819	6.92888	0.0669306							7.90662	1.65817			7.7972	5.72523	7.79753	3.01449	7.79674	0.20196
7.9555	0.207583	7.76967	0.710095	0.897782	0.00675151	0.839597	0.00660462	0.8365	0.020268	7.8971	0.119256	7.9115	0.405929	7.91669	0.263433	7.89479	0.227276	6.9298	0.067069							7.90757	1.66684			7.79803	5.78742	7.79836	3.03195	7.79757	0.20256
7.9565	0.208422	7.77047	0.710884	0.898736	0.00669067	0.840491	0.00657539	0.83739	0.0200997	7.89803	0.120102	7.91245	0.406922	7.91765	0.26384	7.89572	0.227797	6.93071	0.0671613							7.90851	1.6758			7.79886	5.84901	7.7992	3.0499	7.79841	0.202924
7.9575	0.209235	7.77128	0.71167	0.899689	0.00670908	0.841384	0.00660109	0.838279	0.0199555	7.89897	0.121025	7.9134	0.407917	7.9186	0.264173	7.89666	0.228218	6.93163	0.067392							7.90946	1.6836			7.7997	5.91203	7.80003	3.0682	7.79924	0.203357
7.9585	0.210007	7.77208	0.712503	0.900642	0.00660286	0.842278	0.00660408	0.839169	0.0198689	7.89991	0.121905	7.91435	0.408841	7.91956	0.264697	7.89759	0.228628	6.93255	0.0675074							7.91041	1.69285			7.80053	5.97676	7.80086	3.08749	7.80007	0.204254
7.95949	0.211032	7.77288	0.713344	0.901596	0.00662177	0.843172	0.00662818	0.840059	0.0198621	7.90084	0.122617	7.9153	0.409693	7.92052	0.265145	7.89852	0.228959	6.93346	0.0676804							7.91135	1.70251			7.80136	6.03988	7.80169	3.10698	7.8009	0.20482
7.96049	0.212086	7.77369	0.714128	0.902549	0.00653984	0.844066	0.00664167	0.840948	0.0198182	7.90178	0.123438	7.91625	0.410622	7.92147	0.265563	7.89946	0.229347	6.93438	0.067692							7.9123	1.712			7.8022	6.09757	7.80253	3.12556	7.80174	0.205816
7.96149	0.213017	7.77449	0.714877	0.903503	0.00647427	0.84496	0.00663567	0.841838	0.0196515	7.90271	0.124332	7.91721	0.411651	7.92243	0.265965	7.90039	0.229847	6.9353	0.0678996							7.91325	1.72132			7.80303	6.15587	7.80336	3.14459	7.80257	0.206544
7.96248	0.2138	7.77529	0.715685	0.904456	0.00654904	0.845853	0.00674768	0.842728	0.0195714	7.90365	0.125272	7.91816	0.412521	7.92339	0.266466	7.90132	0.230304	6.93622	0.0680496							7.91419	1.73017			7.80386	6.21903	7.80419	3.1637	7.8034	0.206773
7.96348	0.214483	7.77609	0.716494	0.905409	0.00651658	0.846747	0.00673301	0.843618	0.0195957	7.90458	0.126062	7.91911	0.413424	7.92434	0.267067	7.90226	0.230695	6.93713	0.0681534							7.91514	1.73912			7.80469	6.28484	7.80502	3.1834	7.80423	0.207962
7.96448	0.21535	7.7769	0.717209	0.906363	0.00644257	0.847641	0.00669157	0.844507	0.0196725	7.90552	0.126925	7.92006	0.414382	7.9253	0.267538	7.90319	0.23108	6.93805	0.0682688							7.91609	1.74836			7.80553	6.35108	7.80586	3.20258	7.80506	0.209323
7.96547	0.216356	7.7777	0.717888	0.907316	0.00650022	0.848535	0.00669982	0.845397	0.0196794	7.90646	0.127667	7.92101	0.415361	7.92626	0.268093	7.90412	0.23147	6.93897	0.0683264							7.91703	1.75831			7.80636	6.4186	7.80669	3.22158	7.8059	0.210707
7.96647	0.217213	7.7785	0.718606	0.90827	0.00658177	0.849429	0.00665441	0.846287	0.0197749	7.90739	0.128465	7.92196	0.416393	7.92721	0.2685	7.90506	0.231872	6.93988	0.0684418							7.91798	1.76724			7.80719	6.48592	7.80752	3.24125	7.80673	0.212221
7.96747	0.218068	7.77931	0.719391	0.909223	0.00660337	0.850322	0.00666523	0.847176	0.0198367	7.90833	0.129368	7.92291	0.417316	7.92817	0.268963	7.90599	0.232274	6.9408	0.0685456							7.91893	1.77812			7.80802	6.55413	7.80835	3.25894	7.80756	0.213519
7.96847	0.219054	7.78011	0.720194	0.910176	0.00671125	0.851216	0.00676856	0.848066	0.0197245	7.90926	0.130312	7.92386	0.418072	7.92913	0.269572	7.90693	0.232723	6.94172	0.0686148							7.91987	1.78728			7.80886	6.6232	7.80919	3.27593	7.80839	0.214811
7.96946	0.219849	7.78091	0.720987	0.91113	0.00683626	0.85211	0.00678495	0.848956	0.019716	7.9102	0.131235	7.92481	0.41877	7.93009	0.270096	7.90786	0.233197	6.94264	0.0687071							7.92082	1.79495			7.80969	6.69251	7.81002	3.29421	7.80923	0.215926
7.97046	0.220501	7.78172	0.72175	0.912083	0.00681057	0.853004	0.00677456	0.849846	0.0197081	7.91114	0.132099	7.92576	0.419513	7.93104	0.270647	7.90879	0.233659	6.94355	0.0688455							7.92177	1.80349			7.81052	6.76334	7.81085	3.31355	7.81006	0.216525
7.97146	0.221332	7.78252	0.722485	0.913037	0.00676698	0.853898	0.00673526	0.850735	0.0195988	7.91207	0.133031	7.92671	0.420322	7.932	0.271158	7.90973	0.234109	6.94447	0.0689148							7.92271	1.81313			7.81135	6.83457	7.81168	3.33289	7.81089	0.217105
7.97245	0.22234	7.78332	0.723251	0.91399	0.00683562	0.854791	0.00678581	0.851625	0.0195398	7.91301	0.134102	7.92767	0.421177	7.93295	0.27164	7.91066	0.23457	6.94539	0.0690878							7.92366	1.82289			7.81219	6.90521	7.81252	3.35222	7.81172	0.217449
7.97345	0.22327	7.78412	0.724044	0.914943	0.00693187	0.855685	0.00668847	0.852515	0.0193093	7.91394	0.135056	7.92862	0.422025	7.93391	0.272101	7.91159	0.234908	6.9463	0.0693185							7.92461	1.83084			7.81302	6.97598	7.81335	3.37226	7.81255	0.217783
7.97445	0.224211	7.78493	0.724816	0.915897	0.00701674	0.856579	0.00670571	0.853404	0.0191956	7.91488	0.135953	7.92957	0.422881	7.93487	0.272599	7.91253	0.235259	6.94722	0.0694569							7.92555	1.84043			7.81385	7.04723	7.81418	3.39169	7.81339	0.21815
7.97544	0.225031	7.78573	0.725553	0.91685	0.00713498	0.857473	0.00668922	0.854294	0.0191324	7.91582	0.13683	7.93052	0.423816	7.93583	0.273208	7.91346	0.23566	6.94814	0.069653							7.9265	1.85085			7.81468	7.11908	7.81501	3.41141	7.81422	0.218586
7.97644	0.225581	7.78653	0.726303	0.917803	0.0072178	0.858367	0.00668258	0.855184	0.0191444	7.91675	0.137743	7.93147	0.424733	7.93678	0.273805	7.91439	0.236136	6.94906	0.0698722							7.92745	1.86134			7.81552	7.19135	7.81585	3.43026	7.81505	0.218789
7.97744	0.2262	7.78734	0.727059	0.918757	0.00727545	0.85926	0.00678741	0.856074	0.0190672	7.91769	0.138689	7.93242	0.425671	7.93774	0.274397	7.91533	0.236583	6.94997	0.0699991							7.92839	1.87023			7.81635	7.26409	7.81668	3.44898	7.81589	0.219479
7.97844	0.226987	7.78814	0.727782	0.91971	0.00738423	0.860154	0.00686184	0.856963	0.0190134	7.91862	0.139644	7.93337	0.426707	7.9387	0.275032	7.91626	0.236998	6.95089	0.070126							7.92934	1.87824			7.81718	7.33688	7.81751	3.46729	7.81672	0.220753
7.97943	0.227797	7.78894	0.728568	0.920664	0.00735457	0.861048	0.00684352	0.857853	0.0190892	7.91956	0.140537	7.93432	0.427601	7.93965	0.27552	7.91719	0.237464	6.95181	0.0701722							7.93029	1.88669			7.81801	7.41006	7.81834	3.48598	7.81755	0.222209
7.98043	0.228676	7.78974	0.729272	0.921617	0.00735649	0.861942	0.00679427	0.858743	0.0191687	7.92049	0.141415	7.93527	0.428344	7.94061	0.276088	7.91813	0.237888	6.95272	0.0702414							7.93123	1.89588			7.81885	7.48474	7.81918	3.505	7.81838	0.222957
7.98143	0.229616	7.79055	0.730009	0.92257	0.00735751	0.862836	0.00679009	0.859632	0.0191497	7.92143	0.142352	7.93622	0.429131	7.94157	0.276736	7.91906	0.238376	6.95364	0.0704144							7.93218	1.90514			7.81968	7.5603	7.82001	3.52399	7.81921	0.223618
7.98242	0.230388	7.79135	0.730822	0.923524	0.00733003	0.86373	0.00679309	0.860522	0.0191925	7.92237	0.143258	7.93717	0.429976	7.94252	0.277307	7.91999	0.238852	6.95456	0.0706221							7.93313	1.91385			7.82051	7.63534	7.82084	3.5432	7.82005	0.224418
7.98342	0.231105	7.79215	0.731581	0.924477	0.00732249	0.864623	0.00681386	0.861412	0.0191655	7.9233	0.144125	7.93813	0.430833	7.94348	0.277713	7.92093	0.239349	6.95547	0.0707489							7.93407	1.9236			7.82134	7.7114	7.82167	3.56311	7.82088	0.224907
7.98442	0.23198	7.79296	0.73233	0.925431	0.00729718	0.865517	0.00679662	0.862302	0.0192115	7.92424	0.144994	7.93907	0.431642	7.94444	0.278196	7.92186	0.239702	6.95639	0.0708528							7.93502	1.93226			7.82218	7.78832	7.82251	3.58222	7.82171	0.225656
7.98541	0.232941	7.79376	0.733095	0.926384	0.00727711	0.866411	0.00676771	0.863191	0.0192951	7.92517	0.145925	7.94003	0.432388	7.9454	0.278696	7.92279	0.240149	6.95731	0.0710489							7.93597	1.94189			7.82301	7.86568	7.82334	3.60151	7.82254	0.226377
7.98641	0.233996	7.79456	0.733914	0.927337	0.00717319	0.867305	0.00682114	0.864081	0.0193251	7.92611	0.146886	7.94098	0.43319	7.94635	0.279066	7.92373	0.240588	6.95822	0.0712335							7.93691	1.95058			7.82384	7.94337	7.82417	3.62018	7.82338	0.22719
7.98741	0.235032	7.79537	0.734678	0.928291	0.00718904	0.868199	0.00688261	0.864971	0.0192656	7.92705	0.147879	7.94193	0.434225	7.94731	0.27953	7.92466	0.241106	6.95914	0.0713257							7.93786	1.96034			7.82468	8.02116	7.825	3.63934	7.82421	0.228459
7.9884	0.235896	7.79617	0.735488	0.929244	0.00715376	0.869092	0.00694986	0.865861	0.0192041	7.92798	0.148815	7.94288	0.435038	7.94827	0.28008	7.9256	0.241572	6.96006	0.0713834							7.93881	1.96971			7.82551	8.09953	7.82584	3.65908	7.82504	0.229621
7.9894	0.236893	7.79697	0.736313	0.930198	0.00724771	0.869986	0.00685873	0.86675	0.0191473	7.92892	0.149809	7.94383	0.435868	7.94922	0.280704	7.92653	0.242051	6.96098	0.071418							7.93975	1.97893			7.82634	8.17897	7.82667	3.67809	7.82587	0.230739
7.9904	0.237981	7.79777	0.737086	0.931151	0.00718419	0.87088	0.00677959	0.86764	0.0190686	7.92985	0.150744	7.94478	0.436725	7.95018	0.281204	7.92746	0.24262	6.96189	0.0715449							7.9407	1.98839			7.82717	8.2587	7.8275	3.69711	7.8267	0.231415
7.99139	0.238864	7.79858	0.737877	0.932104	0.00728427	0.871774	0.00679041	0.86853	0.0191064	7.93079	0.15167	7.94573	0.437524	7.95114	0.281784	7.9284	0.243147	6.96281	0.0716718							7.94165	1.99694			7.82801	8.33847	7.82833	3.71709	7.82754	0.231023
7.99239	0.239823	7.79938	0.73864	0.933058	0.00722189	0.872668	0.00678227	0.869419	0.0191561	7.93173	0.152598	7.94668	0.438392	7.95209	0.282328	7.92933	0.243582	6.96373	0.0717295							7.94259	2.00615			7.82884	8.41838	7.82917	3.73635	7.82837	0.23032
7.99339	0.24074	7.80018	0.739406	0.934011	0.0072054	0.873561	0.00671374	0.870309	0.0191189	7.93266	0.153544	7.94763	0.439182	7.95305	0.282671	7.93026	0.243968	6.96464	0.0717987							7.94354	2.01537			7.82967	8.49787	7.83	3.7564	7.8292	0.229918
7.99439	0.241748	7.80098	0.740157	0.934965	0.00714264	0.874455	0.00665366	0.871199	0.0190785	7.9336	0.15439	7.94858	0.439966	7.95401	0.283109	7.9312	0.244488	6.96556	0.0718218							7.94449	2.02508			7.8305	8.57924	7.83083	3.77651	7.83003	0.230358
7.99538	0.242982	7.80179	0.740984	0.935918	0.00723263	0.875349	0.00659648	0.872089	0.0190736	7.93453	0.15519	7.94954	0.440667	7.95496	0.283617	7.93213	0.244924	6.96648	0.0719141							7.94543	2.03486			7.83134	8.6615	7.83166	3.79654	7.83087	0.231735
7.99638	0.244017	7.80259	0.741782	0.936871	0.00723225	0.876243	0.00660976	0.872978	0.0190317	7.93547	0.156125	7.95049	0.441379	7.95592	0.284075	7.93306	0.245447	6.9674	0.0721102							7.94638	2.04498			7.83217	8.74372	7.8325	3.81629	7.8317	0.232387
7.99738	0.244989	7.80339	0.742603	0.937825	0.00709279	0.877137	0.00658909	0.873868	0.0190265	7.9364	0.157147	7.95144	0.442141	7.95688	0.284575	7.934	0.245949	6.96831	0.0722486							7.94733	2.05525			7.833	8.82672	7.83333	3.83482	7.83253	0.232693
7.99837	0.246107	7.8042	0.743393	0.938778	0.00705777	0.87803	0.00656221	0.874758	0.0191007	7.93734	0.158158	7.95239	0.442948	7.95783	0.285211	7.93493	0.246538	6.96923	0.0723986							7.94827	2.06509			7.83383	8.91038	7.83416	3.85486	7.83336	0.233578
7.99937	0.247201	7.805	0.744195	0.939731	0.00702441	0.878924	0.00656832	0.875647	0.0190965	7.93828	0.159204	7.95334	0.44379	7.95879	0.285819	7.93586	0.247002	6.97015	0.0724793							7.94922	2.07489			7.83467	8.99493	7.83499	3.87447	7.8342	0.234506
8.00037	0.248152	7.8058	0.745007	0.940685	0.00704103	0.879818	0.00654347	0.876537	0.0190738	7.93921	0.160221	7.95429	0.444687	7.95975	0.286213	7.9368	0.247478	6.97106	0.0725601							7.95017	2.0849			7.8355	9.07913	7.83583	3.89442	7.83503	0.235515
8.00136	0.249179	7.80661	0.745791	0.941638	0.00709803	0.880712	0.00650503	0.877427	0.0191126	7.94015	0.161099	7.95524	0.445478	7.9607	0.286794	7.93773	0.24789	6.97198	0.0727446							7.95111	2.09561			7.83633	9.16304	7.83666	3.91392	7.83586	0.236095
8.00236	0.250398	7.80741	0.746575	0.942592	0.007102	0.881606	0.00650342	0.878317	0.0191276	7.94109	0.161952	7.95619	0.446162	7.96166	0.287196	7.93866	0.248343	6.9729	0.0728139							7.95206	2.10594			7.83716	9.24767	7.83749	3.933	7.83669	0.235877
8.00336	0.251331	7.80821	0.747334	0.943545	0.00713983	0.882499	0.00650589	0.879206	0.0191831	7.94202	0.162915	7.95714	0.446766	7.96262	0.287699	7.9396	0.248807	6.97382	0.0729638							7.95301	2.1165			7.838	9.3332	7.83832	3.95328	7.83753	0.236275
8.00436	0.252037	7.80901	0.748118	0.944498	0.00712667	0.883393	0.00646648	0.880096	0.0193545	7.94296	0.163873	7.95809	0.447502	7.96357	0.288266	7.94053	0.24922	6.97473	0.0731138							7.95395	2.12695			7.83883	9.41938	7.83916	3.97313	7.83836	0.238215
8.00535	0.252825	7.80982	0.748914	0.945452	0.007006	0.884287	0.00639302	0.880986	0.0194919	7.94389	0.164825	7.95904	0.448219	7.96453	0.288677	7.94146	0.249682	6.97565	0.0732637							7.9549	2.1366			7.83966	9.50634	7.83999	3.99321	7.83919	0.239425
8.00635	0.253751	7.81062	0.749679	0.946405	0.007051	0.885181	0.00635972	0.881875	0.0195864	7.94483	0.165769	7.96	0.449043	7.96549	0.289131	7.9424	0.250108	6.97657	0.0734483							7.95585	2.14772			7.84049	9.595	7.84082	4.01376	7.84002	0.240261
8.00735	0.254748	7.81142	0.750434	0.947359	0.00705036	0.886075	0.00628679	0.882765	0.019649	7.94576	0.166618	7.96095	0.449931	7.96645	0.289572	7.94333	0.250553	6.97748	0.0735291							7.95679	2.15879			7.84133	9.68253	7.84165	4.034	7.84086	0.24114
8.00834	0.255836	7.81223	0.751179	0.948312	0.00715287	0.886968	0.00625424	0.883655	0.0196862	7.9467	0.167549	7.9619	0.450762	7.9674	0.29001	7.94426	0.251043	6.9784	0.0737021							7.95774	2.16819			7.84216	9.7707	7.84249	4.05362	7.84169	0.241745
8.00934	0.256851	7.81303	0.751921	0.949265	0.00707094	0.887862	0.00626227	0.884545	0.0197439	7.94764	0.168579	7.96285	0.451518	7.96836	0.290518	7.9452	0.251498	6.97932	0.0738521							7.95869	2.17847			7.84299	9.85931	7.84332	4.07245	7.84252	0.242771
8.01034	0.25791	7.81383	0.752675	0.950219	0.00708014	0.888756	0.00624867	0.885434	0.0197722	7.94857	0.169566	7.9638	0.452246	7.96932	0.291147	7.94613	0.252063	6.98024	0.0739905							7.95963	2.18988			7.84383	9.94883	7.84415	4.09195	7.84335	0.243562
8.01133	0.259196	7.81463	0.753417	0.951172	0.00709982	0.88965	0.00627726	0.886324	0.0197921	7.94951	0.170416	7.96475	0.452976	7.97027	0.291666	7.94707	0.252496	6.98115	0.0740943							7.96058	2.20113			7.84466	10.0376	7.84499	4.11144	7.84418	0.243589
8.01233	0.260503	7.81544	0.754181	0.952126	0.00715121	0.890544	0.00622811	0.887214	0.0198599	7.95044	0.171322	7.9657	0.453794	7.97123	0.292012	7.948	0.252969	6.98207	0.0742097							7.96153	2.21197			7.84549	10.128	7.84582	4.13169	7.84502	0.243915
8.01333	0.261734	7.81624	0.754939	0.953079	0.00721295	0.891437	0.00610636	0.888103	0.0197959	7.95138	0.172348	7.96665	0.454662	7.97219	0.292357	7.94893	0.25345	6.98299	0.0743135							7.96247	2.22299			7.84632	10.2178	7.84665	4.15088	7.84585	0.24501
8.01432	0.262865	7.81704	0.755703	0.954032	0.00715658	0.892331	0.00609608	0.888993	0.0196692	7.95232	0.173389	7.9676	0.455469	7.97314	0.292878	7.94987	0.253922	6.9839	0.0743827							7.96342	2.23414			7.84716	10.3095	7.84748	4.16961	7.84668	0.246483
8.01532	0.264027	7.81785	0.756493	0.954986	0.00714469	0.893225	0.00609029	0.889883	0.0196717	7.95325	0.174455	7.96855	0.456196	7.9741	0.293412	7.9508	0.254443	6.98482	0.0745096							7.96437	2.24487			7.84799	10.4004	7.84832	4.1903	7.84751	0.247446
8.01632	0.265218	7.81865	0.757303	0.955939	0.00714124	0.894119	0.00612221	0.890773	0.019615	7.95419	0.175481	7.9695	0.456846	7.97506	0.293974	7.95173	0.254848	6.98574	0.0747288							7.96531	2.25594			7.84882	10.4915	7.84915	4.20983	7.84835	0.247463
8.01731	0.266657	7.81945	0.758043	0.956893	0.00719927	0.895013	0.00614812	0.891662	0.0196449	7.95512	0.176421	7.97046	0.457557	7.97602	0.294634	7.95267	0.255297	6.98665	0.0754325							7.96626	2.26695			7.84965	10.5834	7.84998	4.22971	7.84918	0.247689
8.01831	0.267978	7.82026	0.758779	0.957846	0.00717473	0.895906	0.00615198	0.892552	0.0196696	7.95606	0.177297	7.97141	0.458347	7.97697	0.295242	7.9536	0.255759	6.98757	0.0764246							7.96721	2.27903			7.85049	10.6756	7.85081	4.24852	7.85001	0.247728
8.01931	0.269051	7.82106	0.759524	0.958799	0.00715492	0.8968	0.00608612	0.893442	0.0196815	7.957	0.178238	7.97236	0.45908	7.97793	0.295738	7.95453	0.256156	6.98849	0.0765399							7.96815	2.2908			7.85132	10.7686	7.85165	4.26763	7.85084	0.248311
8.02031	0.270391	7.82186	0.760319	0.959753	0.00712322	0.897694	0.0060284	0.894331	0.0197568	7.95793	0.179293	7.97331	0.459776	7.97889	0.296193	7.95547	0.256521	6.98941	0.076736							7.9691	2.302			7.85215	10.8618	7.85248	4.28706	7.85168	0.248967
8.0213	0.271913	7.82266	0.761138	0.960706	0.00710161	0.898588	0.00600473	0.895221	0.0198656	7.95887	0.180277	7.97426	0.46053	7.97984	0.296701	7.9564	0.256972	6.99032	0.0769783							7.97005	2.31326			7.85298	10.9557	7.85331	4.30651	7.85251	0.249862
8.0223	0.272999	7.82347	0.761898	0.961659	0.00709931	0.899482	0.00595633	0.896111	0.0200025	7.9598	0.181223	7.97521	0.461338	7.9808	0.29724	7.95733	0.257439	6.99124	0.0770936							7.97099	2.32463			7.85382	11.0507	7.85414	4.32616	7.85334	0.251114
8.0233	0.274254	7.82427	0.762691	0.962613	0.00708781	0.900375	0.00592549	0.897001	0.0200354	7.96074	0.182232	7.97616	0.462212	7.98176	0.297841	7.95827	0.25799	6.99216	0.0772205							7.97194	2.33641			7.85465	11.1451	7.85497	4.34574	7.85417	0.252253
8.02429	0.275707	7.82507	0.763513	0.963566	0.00704627	0.901269	0.0059347	0.89789	0.0200442	7.96167	0.183257	7.97711	0.463055	7.98271	0.298312	7.9592	0.258487	6.99307	0.0773243							7.97289	2.34861			7.85548	11.2328	7.85581	4.36526	7.855	0.254208
8.02529	0.277086	7.82588	0.764263	0.96452	0.00695104	0.902163	0.00588309	0.89878	0.019981	7.96261	0.184327	7.97806	0.463739	7.98367	0.298847	7.96014	0.258909	6.99399	0.077382							7.97383	2.35996			7.85632	11.3185	7.85664	4.38462	7.85584	0.255528
8.02629	0.2786	7.82668	0.765029	0.965473	0.00691321	0.903057	0.00588866	0.89967	0.0200587	7.96355	0.185397	7.97901	0.464379	7.98463	0.299454	7.96107	0.259368	6.99491	0.0774628							7.97478	2.37122			7.85715	11.4094	7.85747	4.40451	7.85667	0.256586
8.02728	0.280183	7.82748	0.765791	0.966426	0.00694337	0.903951	0.0059135	0.900559	0.0200958	7.96448	0.186459	7.97996	0.465054	7.98558	0.300013	7.962	0.259799	6.99582	0.0774974							7.97573	2.38361			7.85798	11.5052	7.8583	4.42522	7.8575	0.257215
8.02828	0.28152	7.82829	0.766535	0.96738	0.00697788	0.904844	0.00588116	0.901449	0.020094	7.96542	0.187553	7.98092	0.465741	7.98654	0.30041	7.96294	0.260269	6.99674	0.0776127							7.97667	2.3958			7.85881	11.603	7.85914	4.44566	7.85833	0.258377
8.02928	0.282785	7.82909	0.767269	0.968333	0.00707733	0.905738	0.00589829	0.902339	0.0200955	7.96636	0.188605	7.98186	0.466562	7.9875	0.301025	7.96387	0.2608	6.99766	0.0777281							7.97762	2.40702			7.85965	11.702	7.85997	4.46568	7.85917	0.259325
8.03027	0.284097	7.82989	0.768005	0.969287	0.00706953	0.906632	0.00590847	0.903229	0.0200245	7.96729	0.189748	7.98282	0.467385	7.98845	0.301561	7.9648	0.261242	6.99858	0.0776704							7.97857	2.41848			7.86048	11.8012	7.8608	4.48581	7.86	0.260325
8.03127	0.285435	7.83069	0.768667	0.97024	0.00703809	0.907526	0.00589037	0.904118	0.0200361	7.96823	0.190849	7.98377	0.468134	7.98941	0.302142	7.96574	0.261656	6.99949	0.0777396							7.97951	2.4308			7.86131	11.9007	7.86163	4.50582	7.86083	0.261569
8.03227	0.286729	7.8315	0.769305	0.971193	0.00705368	0.90842	0.00581156	0.905008	0.0201089	7.96916	0.191967	7.98472	0.468842	7.99037	0.302674	7.96667	0.262085	7.00041	0.0779011							7.98046	2.4425			7.86214	12	7.86247	4.52561	7.86166	0.262884
8.03327	0.288137	7.8323	0.770067	0.972147	0.00710161	0.909313	0.00572107	0.905898	0.0201591	7.9701	0.193121	7.98567	0.46947	7.99132	0.303299	7.9676	0.262539	7.00133	0.0810619							7.98141	2.45384			7.86298	12.0993	7.8633	4.54521	7.8625	0.264082
8.03426	0.289266	7.8331	0.770817	0.9731	0.00702364	0.910207	0.00563476	0.906788	0.0200378	7.97103	0.194302	7.98662	0.470076	7.99228	0.304004	7.96854	0.263044	7.00224	0.0853994							7.98235	2.4645			7.86381	12.1996	7.86413	4.56523	7.86333	0.265411
8.03526	0.29036	7.83391	0.771564	0.974054	0.00697648	0.911101	0.00563337	0.907677	0.0199672	7.97197	0.195399	7.98757	0.470757	7.99324	0.304458	7.96947	0.263526	7.00316	0.0853071							7.9833	2.47569			7.86464	12.3008	7.86496	4.58584	7.86416	0.266383
8.03626	0.291724	7.83471	0.772301	0.975007	0.0070579	0.911995	0.00563679	0.908567	0.0201497	7.97291	0.196461	7.98852	0.471513	7.9942	0.305158	7.9704	0.264022	7.00408	0.0852148							7.98425	2.48765			7.86547	12.4027	7.8658	4.60643	7.86499	0.267216
8.03725	0.293305	7.83551	0.773096	0.97596	0.00711887	0.912889	0.00559417	0.909457	0.020152	7.97384	0.19743	7.98947	0.472222	7.99515	0.305656	7.97134	0.264494	7.005	0.0851341							7.98519	2.49969			7.86631	12.505	7.86663	4.62613	7.86583	0.267953
8.03825	0.294855	7.83631	0.773833	0.976914	0.00725704	0.913782	0.0055915	0.910346	0.0201508	7.97478	0.198452	7.99042	0.472896	7.99611	0.306153	7.97227	0.264938	7.00591	0.0850879							7.98614	2.51237			7.86714	12.6077	7.86746	4.64559	7.86666	0.268627
8.03925	0.296378	7.83712	0.774557	0.977867	0.00722304	0.914676	0.00551247	0.911236	0.0202176	7.97571	0.199534	7.99137	0.473744	7.99707	0.306603	7.97321	0.265381	7.00683	0.0850879							7.98709	2.52488			7.86797	12.711	7.86829	4.66555	7.86749	0.269317
8.04025	0.29754	7.83792	0.775331	0.978821	0.00721474	0.91557	0.00558539	0.912126	0.0202388	7.97665	0.200596	7.99233	0.474466	7.99802	0.307193	7.97414	0.265744	7.00775	0.084961							7.98803	2.53725			7.86881	12.8144	7.86913	4.68573	7.86832	0.270015
8.04124	0.298863	7.83872	0.776088	0.979774	0.00721921	0.916464	0.00563273	0.913015	0.0201979	7.97759	0.201608	7.99328	0.475179	7.99898	0.307803	7.97507	0.266136	7.00866	0.0850302							7.98898	2.55021			7.86964	12.9183	7.86996	4.70467	7.86915	0.27196
8.04224	0.300458	7.83953	0.776866	0.980727	0.00736109	0.917358	0.00562052	0.913905	0.0201661	7.97852	0.202783	7.99423	0.475856	7.99994	0.308336	7.976	0.266556	7.00958	0.0849264							7.98993	2.56299			7.87047	13.0227	7.87079	4.72386	7.86999	0.273896
8.04324	0.301955	7.84033	0.777608	0.981681	0.0073276	0.918251	0.00566378	0.914795	0.0202503	7.97946	0.20387	7.99518	0.476512	8.00089	0.308958	7.97694	0.267014	7.0105	0.0849149							7.99087	2.57514			7.8713	13.1285	7.87162	4.74317	7.87082	0.274866
8.04423	0.30338	7.84113	0.778369	0.982634	0.0073005	0.919145	0.00564236	0.915685	0.0202659	7.98039	0.205092	7.99613	0.477242	8.00185	0.309552	7.97787	0.267514	7.01142	0.0849149							7.99182	2.5875			7.87214	13.234	7.87246	4.76224	7.87165	0.275788
8.04523	0.304687	7.84194	0.779108	0.983588	0.00727967	0.920039	0.00557212	0.916574	0.0203228	7.98133	0.206217	7.99708	0.478087	8.00281	0.31008	7.97881	0.267969	7.01233	0.0849149							7.99277	2.60066			7.87297	13.3396	7.87329	4.7809	7.87248	0.276291
8.04623	0.306066	7.84274	0.779916	0.984541	0.00729373	0.920933	0.00553871	0.917464	0.0204545	7.98226	0.207312	7.99803	0.478741	8.00376	0.310501	7.97974	0.268402	7.01325	0.0849264							7.99371	2.61323			7.8738	13.4461	7.87412	4.79989	7.87332	0.276609
8.04722	0.307431	7.84354	0.780699	0.985494	0.00715913	0.921827	0.00554459	0.918354	0.0205441	7.9832	0.208368	7.99898	0.479519	8.00472	0.31105	7.98067	0.268822	7.01417	0.084961							7.99466	2.62569			7.87463	13.5535	7.87495	4.81947	7.87415	0.277621
8.04822	0.308826	7.84434	0.781462	0.986448	0.00718917	0.92272	0.0055371	0.919244	0.0205516	7.98414	0.209431	7.99993	0.48039	8.00568	0.311437	7.98161	0.269245	7.01508	0.0850302							7.99561	2.63882			7.87547	13.6617	7.87579	4.8389	7.87498	0.279027
8.04922	0.310118	7.84515	0.782242	0.987401	0.00734	0.923614	0.00548955	0.920133	0.0206874	7.98507	0.210503	8.00088	0.481137	8.00664	0.311933	7.98254	0.269682	7.016	0.0850649							7.99655	2.65208			7.8763	13.7703	7.87662	4.85856	7.87581	0.279628
8.05021	0.311615	7.84595	0.782992	0.988354	0.00744801	0.924508	0.00551054	0.921023	0.0207986	7.98601	0.211505	8.00183	0.481823	8.00759	0.312551	7.98347	0.270181	7.01692	0.0851341							7.9975	2.66483			7.87713	13.8789	7.87745	4.87832	7.87664	0.279613
8.05121	0.313271	7.84675	0.783768	0.989308	0.00749888	0.925402	0.00557875	0.921913	0.0208786	7.98695	0.212666	8.00278	0.482581	8.00855	0.31304	7.98441	0.270719	7.01783	0.0852033							7.99845	2.67783			7.87796	13.9879	7.87828	4.89735	7.87748	0.280742
8.05221	0.31463	7.84755	0.78456	0.990261	0.00753659	0.926296	0.00558411	0.922802	0.0208648	7.98788	0.213828	8.00374	0.483326	8.00951	0.313677	7.98534	0.271194	7.01875	0.0852494							7.99939	2.69125			7.8788	14.098	7.87912	4.91667	7.87831	0.282929
8.05321	0.31596	7.84836	0.785395	0.991215	0.00756675	0.927189	0.00558839	0.923692	0.0208564	7.98882	0.214945	8.00469	0.484232	8.01046	0.314292	7.98627	0.271641	7.01967	0.0851341							8.00034	2.70455			7.87963	14.2079	7.87995	4.93617	7.87914	0.283792
8.0542	0.317628	7.84916	0.786188	0.992168	0.00754375	0.928083	0.00553838	0.924582	0.0207504	7.98975	0.216112	8.00564	0.48518	8.01142	0.314802	7.98721	0.272091	7.02059	0.0851341							8.00129	2.71825			7.88046	14.3189	7.88078	4.95491	7.87997	0.28377
8.0552	0.319376	7.84996	0.78693	0.993122	0.00754336	0.928977	0.00548506	0.925472	0.0206468	7.99069	0.217145	8.00659	0.486137	8.01238	0.315404	7.98814	0.272535	7.0215	0.0851456							8.00223	2.73183			7.88129	14.4306	7.88162	4.97449	7.88081	0.284623
8.0562	0.321067	7.85077	0.787665	0.994075	0.00755257	0.929871	0.00535034	0.926361	0.0205635	7.99162	0.218256	8.00754	0.486892	8.01333	0.316008	7.98907	0.273022	7.02242	0.0851456							8.00318	2.74571			7.88213	14.5416	7.88245	4.9934	7.88164	0.285891
8.05719	0.322547	7.85157	0.788425	0.995028	0.00752483	0.930765	0.00533835	0.927251	0.020507	7.99256	0.21938	8.00849	0.487615	8.01429	0.316606	7.99001	0.273538	7.02334	0.0851456							8.00413	2.75949			7.88296	14.6537	7.88328	5.01278	7.88247	0.28702
8.05819	0.323978	7.85237	0.789218	0.995982	0.00760664	0.931658	0.0053874	0.928141	0.0204752	7.9935	0.220417	8.00944	0.488193	8.01525	0.317217	7.99094	0.274047	7.02425	0.0851341							8.00507	2.77278			7.88379	14.7665	7.88411	5.0318	7.8833	0.288469
8.05919	0.325293	7.85318	0.789983	0.996935	0.00777242	0.932552	0.00539532	0.92903	0.0204727	7.99443	0.221448	8.01039	0.488971	8.0162	0.317763	7.99188	0.27451	7.02517	0.085111							8.00602	2.78541			7.88462	14.8793	7.88495	5.05136	7.88414	0.289103
8.06018	0.326755	7.85398	0.790728	0.997888	0.00776501	0.933446	0.00545561	0.92992	0.0205052	7.99537	0.222613	8.01134	0.489845	8.01716	0.318179	7.99281	0.274954	7.02609	0.0850302							8.00697	2.79785			7.88546	14.9923	7.88578	5.07113	7.88497	0.289831
8.06118	0.328256	7.85478	0.791479	0.998842	0.00780578	0.93434	0.00544726	0.93081	0.0205656	7.9963	0.223822	8.01229	0.490653	8.01812	0.318604	7.99374	0.275434	7.027	0.084961							8.00791	2.8117			7.88629	15.1064	7.88661	5.09041	7.8858	0.291793
8.06218	0.329691	7.85558	0.792231	0.999795	0.00788337	0.935234	0.00540978	0.9317	0.020553	7.99724	0.224923	8.01324	0.491361	8.01907	0.31928	7.99468	0.275898	7.02792	0.0849034							8.00886	2.82588			7.88712	15.2202	7.88744	5.1085	7.88663	0.293678
8.06317	0.331188	7.85639	0.792989	1.00075	0.00793156	0.936127	0.00546867	0.932589	0.0206804	7.99818	0.226054	8.0142	0.492071	8.02003	0.319886	7.99561	0.276353	7.02884	0.0849726							8.00981	2.83924			7.88796	15.3353	7.88828	5.12714	7.88746	0.294993
8.06417	0.332814	7.85719	0.793754	1.0017	0.00799943	0.937021	0.00548934	0.933479	0.0207918	7.99911	0.227076	8.01515	0.492785	8.02099	0.320397	7.99654	0.276761	7.02976	0.0849149							8.01075	2.85317			7.88879	15.451	7.88911	5.14682	7.8883	0.295634
8.06517	0.334152	7.85799	0.79452	1.00266	0.00808175	0.937915	0.00545025	0.934369	0.0207733	8.00005	0.228234	8.0161	0.493564	8.02195	0.321048	7.99748	0.277153	7.03067	0.0849495							8.0117	2.86724			7.88962	15.567	7.88994	5.16581	7.88913	0.296321
8.06616	0.335385	7.8588	0.795297	1.00361	0.00799892	0.938809	0.00540464	0.935258	0.0208226	8.00098	0.229376	8.01705	0.494296	8.0229	0.321585	7.99841	0.277663	7.03159	0.0848341							8.01265	2.88066			7.89045	15.6842	7.89077	5.18483	7.88996	0.297499
8.06716	0.336756	7.8596	0.796104	1.00456	0.0079699	0.939703	0.00536759	0.936148	0.0208802	8.00192	0.230618	8.018	0.495096	8.02386	0.322035	7.99934	0.278201	7.03251	0.084788							8.01359	2.89427			7.89129	15.801	7.89161	5.20426	7.89079	0.298989
8.06816	0.338194	7.8604	0.7969	1.00552	0.00805593	0.940597	0.00531436	0.937038	0.0208926	8.00286	0.231842	8.01895	0.495923	8.02482	0.322534	8.00028	0.278734	7.03343	0.0848803							8.01454	2.90861			7.89212	15.9182	7.89244	5.22311	7.89163	0.301028
8.06916	0.340074	7.8612	0.797668	1.00647	0.00808034	0.94149	0.00526682	0.937928	0.020898	8.00379	0.233015	8.0199	0.496629	8.02577	0.323046	8.00121	0.279279	7.03434	0.0849495							8.01549	2.92326			7.89295	16.036	7.89327	5.2408	7.89246	0.302571
8.07015	0.341849	7.86201	0.798407	1.00742	0.00799559	0.942384	0.00523844	0.938817	0.0208351	8.00473	0.234182	8.02085	0.497644	8.02673	0.323669	8.00214	0.279805	7.03526	0.0850649							8.01643	2.93775			7.89378	16.1531	7.8941	5.2596	7.89329	0.303789
8.07115	0.343397	7.86281	0.799162	1.00838	0.00794817	0.943278	0.00525151	0.939707	0.0206301	8.00566	0.23538	8.0218	0.498358	8.02769	0.324217	8.00308	0.280288	7.03618	0.0852379							8.01738	2.9516			7.89462	16.2718	7.89494	5.27871	7.89412	0.304471
8.07215	0.345073	7.86361	0.799924	1.00933	0.00795597	0.944172	0.00532111	0.940597	0.0205884	8.0066	0.236591	8.02275	0.499047	8.02864	0.324854	8.00401	0.2807	7.03709	0.0852148							8.01833	2.96625			7.89545	16.3906	7.89577	5.29786	7.89496	0.305683
8.07314	0.346599	7.86442	0.800652	1.01028	0.0079607	0.945065	0.00536759	0.941486	0.0206585	8.00754	0.237762	8.0237	0.499749	8.0296	0.325392	8.00494	0.281127	7.03801	0.085111							8.01927	2.98019			7.89628	16.5114	7.8966	5.31675	7.89579	0.306846
8.07414	0.34818	7.86522	0.801379	1.01124	0.00803611	0.945959	0.00537347	0.942376	0.0207046	8.00847	0.239042	8.02465	0.500438	8.03056	0.326158	8.00588	0.281491	7.03893	0.0851687							8.02022	2.99353			7.89712	16.632	7.89743	5.33608	7.89662	0.307535
8.07514	0.349922	7.86602	0.802159	1.01219	0.00812636	0.946853	0.00540496	0.943266	0.0207168	8.00941	0.240247	8.02561	0.50118	8.03151	0.326697	8.00681	0.282021	7.03984	0.0851917							8.02117	3.0078			7.89795	16.7537	7.89827	5.35569	7.89745	0.308258
8.07613	0.351663	7.86683	0.802935	1.01314	0.00812674	0.947747	0.0053874	0.944156	0.020718	8.01034	0.241524	8.02656	0.501994	8.03247	0.327143	8.00774	0.282546	7.04076	0.0852725							8.02211	3.02155			7.89878	16.8752	7.8991	5.37452	7.89829	0.310101
8.07713	0.35325	7.86763	0.803701	1.0141	0.00815103	0.948641	0.00534628	0.945045	0.0206942	8.01128	0.242659	8.02751	0.502768	8.03343	0.327619	8.00868	0.282921	7.04168	0.0852956							8.02306	3.0352			7.89961	16.9961	7.89993	5.39253	7.89912	0.311861
8.07813	0.354928	7.86843	0.804439	1.01505	0.00821187	0.949535	0.0052817	0.945935	0.0207479	8.01221	0.243837	8.02846	0.503714	8.03439	0.328133	8.00961	0.28346	7.0426	0.0853186							8.02401	3.04853			7.90045	17.1192	7.90076	5.41154	7.89995	0.312285
8.07912	0.356655	7.86923	0.805216	1.016	0.00817915	0.950428	0.00527549	0.946825	0.0207924	8.01315	0.24507	8.02941	0.5044	8.03534	0.328682	8.01055	0.283979	7.04351	0.0853532							8.02495	3.06189			7.90128	17.2411	7.9016	5.43038	7.90078	0.313325
8.08012	0.358354	7.87004	0.805992	1.01696	0.0080581	0.951322	0.0053179	0.947714	0.0207328	8.01409	0.246252	8.03036	0.505061	8.0363	0.329209	8.01148	0.284366	7.04443	0.0854571							8.0259	3.07571			7.90211	17.3642	7.90243	5.44886	7.90161	0.314821
8.08112	0.359814	7.87084	0.80681	1.01791	0.00798256	0.952216	0.00528406	0.948604	0.0207075	8.01502	0.247402	8.03131	0.505842	8.03726	0.329697	8.01241	0.284894	7.04535	0.0855609							8.02685	3.08983			7.90294	17.4882	7.90326	5.46694	7.90245	0.315875
8.08212	0.361679	7.87164	0.807574	1.01886	0.00794651	0.95311	0.00528395	0.949494	0.0207395	8.01596	0.248602	8.03226	0.506596	8.03821	0.330301	8.01335	0.285431	7.04626	0.0856532							8.02779	3.1044			7.90378	17.6122	7.90409	5.48369	7.90328	0.315455
8.08311	0.363494	7.87245	0.808318	1.01982	0.00795763	0.954004	0.00535859	0.950384	0.020831	8.01689	0.249763	8.03321	0.507511	8.03917	0.330861	8.01428	0.28596	7.04718	0.0857339							8.02874	3.11928			7.90461	17.7368	7.90493	5.50115	7.90411	0.315806
8.08411	0.365478	7.87325	0.809093	1.02077	0.00811575	0.954897	0.00551911	0.951273	0.0208926	8.01783	0.250999	8.03416	0.50827	8.04013	0.331352	8.01521	0.286401	7.0481	0.0857801							8.02969	3.13355			7.90544	17.8618	7.90576	5.51966	7.90494	0.317128
8.08511	0.367562	7.87405	0.809877	1.02172	0.00812035	0.955791	0.00556034	0.952163	0.0210149	8.01877	0.252269	8.03511	0.509138	8.04108	0.331943	8.01615	0.286877	7.04901	0.0858262							8.03063	3.14737			7.90627	17.9868	7.90659	5.53807	7.90578	0.319201
8.0861	0.369401	7.87486	0.810612	1.02268	0.00819896	0.956685	0.0055749	0.953053	0.0209168	8.0197	0.253564	8.03607	0.509752	8.04204	0.332502	8.01708	0.287362	7.04993	0.0859646							8.03158	3.16171			7.90711	18.1112	7.90742	5.55658	7.90661	0.321167
8.0871	0.370842	7.87566	0.811369	1.02363	0.0083503	0.957579	0.00556098	0.953942	0.0209379	8.02064	0.254887	8.03702	0.510333	8.043	0.333177	8.01801	0.287817	7.05085	0.0860223							8.03253	3.1759			7.90794	18.2365	7.90826	5.57563	7.90744	0.322804
8.0881	0.372477	7.87646	0.812166	1.02458	0.00829623	0.958473	0.00553035	0.954832	0.0209407	8.02157	0.25622	8.03797	0.511156	8.04395	0.333757	8.01895	0.288244	7.05177	0.0861492							8.03347	3.19062			7.90877	18.3535	7.90909	5.59445	7.90827	0.324648
8.08909	0.374317	7.87726	0.812936	1.02554	0.0083177	0.959366	0.00547413	0.955722	0.020842	8.02251	0.257551	8.03892	0.511728	8.04491	0.334367	8.01988	0.288698	7.05268	0.0861492							8.03442	3.2052			7.9096	18.4667	7.90992	5.61312	7.90911	0.325985
8.09009	0.376225	7.87807	0.813741	1.02649	0.00830748	0.96026	0.00549459	0.956612	0.0208598	8.02345	0.258846	8.03987	0.512376	8.04587	0.334831	8.02081	0.289213	7.0536	0.08623							8.03537	3.21836			7.91044	18.5862	7.91075	5.63154	7.90994	0.326819
8.09109	0.378256	7.87887	0.8145	1.02744	0.00830019	0.961154	0.00550433	0.957501	0.0209659	8.02438	0.26017	8.04082	0.513035	8.04682	0.335359	8.02175	0.289719	7.05452	0.0862992							8.03631	3.23138			7.91127	18.7123	7.91159	5.65041	7.91077	0.327837
8.09209	0.380017	7.87967	0.81529	1.0284	0.00827923	0.962048	0.00551151	0.958391	0.0209738	8.02532	0.261533	8.04177	0.513713	8.04778	0.335714	8.02268	0.290129	7.05543	0.0863107							8.03726	3.24509			7.9121	18.8406	7.91242	5.66966	7.9116	0.328595
8.09308	0.38184	7.88047	0.816122	1.02935	0.00823615	0.962942	0.00549459	0.959281	0.0209787	8.02625	0.262789	8.04272	0.514529	8.04874	0.336291	8.02361	0.290633	7.05635	0.0863915							8.03821	3.259			7.91293	18.9686	7.91325	5.68868	7.91244	0.329705
8.09408	0.383676	7.88128	0.816912	1.0303	0.00814872	0.963835	0.00548891	0.960171	0.0210371	8.02719	0.264072	8.04367	0.515254	8.04969	0.336776	8.02455	0.291148	7.05727	0.0865299							8.03915	3.27328			7.91377	19.097	7.91408	5.70743	7.91327	0.331044
8.09508	0.385544	7.88208	0.817688	1.03126	0.0080535	0.964729	0.00550155	0.96106	0.0209659	8.02813	0.265377	8.04462	0.515908	8.05065	0.337439	8.02548	0.291649	7.05819	0.0866337							8.0401	3.28787			7.9146	19.2269	7.91492	5.72653	7.9141	0.332601
8.09607	0.387505	7.88288	0.818404	1.03221	0.00798818	0.965623	0.00549116	0.96195	0.0207879	8.02906	0.266669	8.04557	0.516618	8.05161	0.338175	8.02642	0.292141	7.0591	0.0866914							8.04105	3.30256			7.91543	19.3574	7.91575	5.74563	7.91493	0.33363
8.09707	0.389525	7.88369	0.819067	1.03316	0.00796568	0.966517	0.00545925	0.96284	0.0207783	8.03	0.267928	8.04653	0.517322	8.05257	0.338741	8.02735	0.292624	7.06002	0.0867721							8.04199	3.31739			7.91627	19.4876	7.91658	5.76442	7.91576	0.334686
8.09807	0.391714	7.88449	0.819754	1.03412	0.00799777	0.967411	0.0054147	0.963729	0.0207821	8.03093	0.269279	8.04748	0.517901	8.05352	0.33927	8.02828	0.293097	7.06094	0.0867837							8.04294	3.33244			7.9171	19.6181	7.91741	5.78309	7.9166	0.335246
8.09906	0.39365	7.88529	0.820435	1.03507	0.0079979	0.968304	0.00540003	0.964619	0.0206153	8.03187	0.270599	8.04843	0.518591	8.05448	0.339781	8.02922	0.293568	7.06185	0.0869106							8.04389	3.34606			7.91793	19.749	7.91825	5.80207	7.91743	0.336574
8.10006	0.395452	7.8861	0.821164	1.03602	0.00791417	0.969198	0.00546717	0.965509	0.0205595	8.0328	0.271917	8.04938	0.519234	8.05544	0.340314	8.03015	0.294099	7.06277	0.0868529							8.04483	3.36069			7.91876	19.88	7.91908	5.82104	7.91826	0.339283
8.10106	0.397362	7.8869	0.821887	1.03698	0.00780744	0.970092	0.00542038	0.966399	0.0204766	8.03374	0.273203	8.05033	0.519886	8.05639	0.340882	8.03108	0.294536	7.06369	0.086876							8.04578	3.37491			7.9196	20.0119	7.91991	5.83995	7.91909	0.340546
8.10206	0.399532	7.8877	0.822626	1.03793	0.00772717	0.970986	0.00540174	0.967288	0.0204291	8.03468	0.274513	8.05128	0.520694	8.05735	0.341402	8.03202	0.294945	7.06461	0.086876							8.04673	3.39001			7.92043	20.1447	7.92074	5.8592	7.91993	0.340991
8.10305	0.40154	7.88851	0.823326	1.03888	0.00766709	0.97188	0.00539757	0.968178	0.0203526	8.03561	0.275728	8.05223	0.521407	8.05831	0.341936	8.03295	0.295438	7.06552	0.0868529							8.04767	3.40513			7.92126	20.2775	7.92158	5.87783	7.92076	0.342398
8.10405	0.403626	7.88931	0.824049	1.03984	0.00762415	0.972773	0.00537819	0.969068	0.0202711	8.03655	0.277117	8.05318	0.521927	8.05926	0.342578	8.03388	0.295917	7.06644	0.0869452							8.04862	3.42058			7.92209	20.4097	7.92241	5.89622	7.92159	0.34406
8.10505	0.405632	7.89011	0.824787	1.04079	0.00757698	0.973667	0.00537926	0.969957	0.0201627	8.03749	0.278401	8.05413	0.522435	8.06022	0.343095	8.03482	0.29642	7.06736	0.0870029							8.04957	3.43523			7.92293	20.5417	7.92324	5.91441	7.92242	0.345344
8.10604	0.407467	7.89091	0.825518	1.04174	0.00752841	0.974561	0.00548409	0.970847	0.0201948	8.03842	0.279707	8.05508	0.523086	8.06118	0.343702	8.03575	0.296949	7.06827	0.087049							8.05051	3.45002			7.92376	20.6746	7.92407	5.93296	7.92326	0.34619
8.10704	0.409529	7.89172	0.826275	1.0427	0.00756343	0.975455	0.00558507	0.971737	0.0204268	8.03936	0.281004	8.05603	0.523756	8.06213	0.344255	8.03668	0.297405	7.06919	0.0871759							8.05146	3.46498			7.92459	20.8083	7.92491	5.95093	7.92409	0.347244
8.10804	0.411611	7.89252	0.826988	1.04365	0.00762248	0.976349	0.00564707	0.972627	0.0204416	8.04029	0.282296	8.05699	0.524527	8.06309	0.344817	8.03762	0.297902	7.07011	0.0872797							8.05241	3.4806			7.92542	20.9424	7.92574	5.96887	7.92492	0.348289
8.10903	0.413908	7.89332	0.827702	1.04461	0.00764102	0.977242	0.00558946	0.973516	0.020342	8.04123	0.283643	8.05794	0.52524	8.06405	0.345542	8.03855	0.298418	7.07102	0.0872797							8.05335	3.49585			7.92626	21.0765	7.92657	5.98738	7.92575	0.349324
8.11003	0.416168	7.89412	0.828418	1.04556	0.00758785	0.978136	0.00555038	0.974406	0.0203518	8.04217	0.284984	8.05889	0.525957	8.065	0.346243	8.03948	0.298937	7.07194	0.0872913							8.0543	3.51147			7.92709	21.2122	7.9274	6.00532	7.92658	0.350285
8.11103	0.418207	7.89493	0.829176	1.04651	0.00753224	0.97903	0.00553464	0.975296	0.0203115	8.0431	0.286245	8.05984	0.526654	8.06596	0.346893	8.04042	0.299425	7.07286	0.0873374							8.05525	3.52638			7.92792	21.3481	7.92824	6.02289	7.92742	0.351189
8.11202	0.420272	7.89573	0.829951	1.04747	0.00748942	0.979924	0.00557265	0.976185	0.0202063	8.04404	0.287464	8.06079	0.527268	8.06692	0.347391	8.04135	0.299919	7.07378	0.0874643							8.05619	3.54155			7.92875	21.4847	7.92907	6.04148	7.92825	0.351985
8.11302	0.422319	7.89653	0.830676	1.04842	0.00743574	0.980818	0.00561795	0.977075	0.0202049	8.04497	0.288813	8.06174	0.527925	8.06788	0.348044	8.04228	0.300399	7.07469	0.0874643							8.05714	3.55737			7.92959	21.6214	7.9299	6.05981	7.92908	0.352438
8.11402	0.424288	7.89734	0.831396	1.04937	0.00742168	0.981711	0.00563551	0.977965	0.0201848	8.04591	0.289981	8.06269	0.528573	8.06883	0.348629	8.04322	0.300907	7.07561	0.0874528							8.05809	3.5729			7.93042	21.7572	7.93073	6.07817	7.92991	0.353509
8.11501	0.426297	7.89814	0.832131	1.05032	0.0073786	0.982605	0.00568305	0.978855	0.0201774	8.04684	0.291225	8.06364	0.529145	8.06979	0.349179	8.04415	0.301506	7.07653	0.0875566							8.05903	3.58867			7.93125	21.8941	7.93157	6.09543	7.93075	0.355288
8.11601	0.428621	7.89894	0.832859	1.05128	0.00727865	0.983499	0.00584507	0.979744	0.0201895	8.04778	0.292467	8.06459	0.529911	8.07075	0.349791	8.04509	0.302015	7.07744	0.0876719							8.05998	3.60466			7.93208	22.0319	7.9324	6.11217	7.93158	0.35685
8.11701	0.430683	7.89975	0.8336	1.05223	0.00725986	0.984393	0.005788	0.980634	0.0200856	8.04872	0.293742	8.06554	0.530518	8.0717	0.350418	8.04602	0.302444	7.07836	0.0878334							8.06093	3.62038			7.93292	22.17	7.93323	6.1289	7.93241	0.358112
8.11801	0.432702	7.90055	0.834357	1.05319	0.00735317	0.985287	0.00572385	0.981524	0.0200561	8.04965	0.295039	8.06649	0.531126	8.07266	0.350972	8.04695	0.302905	7.07928	0.0879719							8.06187	3.63575			7.93375	22.3076	7.93406	6.14647	7.93324	0.359267
8.119	0.434302	7.90135	0.835125	1.05414	0.007459	0.98618	0.00571132	0.982413	0.0200445	8.05059	0.296325	8.06745	0.531865	8.07362	0.351521	8.04789	0.303331	7.08019	0.088018							8.06282	3.65152			7.93458	22.4471	7.9349	6.16489	7.93407	0.360643
8.12	0.436104	7.90215	0.835918	1.05509	0.00748303	0.987074	0.00576669	0.983303	0.0200041	8.05152	0.297687	8.0684	0.532475	8.07457	0.352109	8.04882	0.30382	7.08111	0.0880642							8.06377	3.6674			7.93541	22.5873	7.93573	6.18257	7.93491	0.361972
8.121	0.438207	7.90296	0.836711	1.05604	0.00747741	0.987968	0.00584143	0.984193	0.0200799	8.05246	0.299067	8.06935	0.533177	8.07553	0.35273	8.04975	0.304323	7.08203	0.0882026							8.06471	3.68305			7.93625	22.7273	7.93656	6.20013	7.93574	0.363203
8.12199	0.440203	7.90376	0.8375	1.057	0.00754733	0.988862	0.00582408	0.985083	0.0200461	8.0534	0.300383	8.0703	0.533864	8.07649	0.353269	8.05069	0.304828	7.08295	0.0882603							8.06566	3.69925			7.93708	22.8666	7.93739	6.21775	7.93657	0.363921
8.12299	0.4425	7.90456	0.838293	1.05795	0.00759117	0.989756	0.00576401	0.985972	0.0200962	8.05433	0.30159	8.07125	0.534581	8.07744	0.353785	8.05162	0.305309	7.08386	0.0883756							8.06661	3.71621			7.93791	23.0047	7.93823	6.23582	7.93741	0.365363
8.12399	0.444657	7.90537	0.839072	1.0589	0.0076028	0.990649	0.00572664	0.986862	0.0200692	8.05527	0.302847	8.0722	0.535199	8.0784	0.35429	8.05255	0.30578	7.08478	0.0885256							8.06755	3.73334			7.93875	23.1439	7.93906	6.25378	7.93824	0.366379
8.12498	0.446476	7.90617	0.83984	1.05986	0.00763846	0.991543	0.00567449	0.987752	0.020059	8.0562	0.304065	8.07315	0.535852	8.07936	0.354766	8.05349	0.306272	7.0857	0.0885833							8.0685	3.74993			7.93958	23.2852	7.93989	6.27076	7.93907	0.367424
8.12598	0.448447	7.90697	0.840642	1.06081	0.00761021	0.992437	0.0056459	0.988642	0.0200695	8.05714	0.305326	8.0741	0.53648	8.08032	0.355329	8.05442	0.306717	7.08662	0.0886063							8.06945	3.76627			7.94041	23.4256	7.94072	6.28855	7.9399	0.368081
8.12698	0.450386	7.90777	0.841437	1.06177	0.00759309	0.993331	0.00564343	0.989531	0.0201164	8.05808	0.30663	8.07505	0.537073	8.08127	0.355917	8.05535	0.307243	7.08753	0.0886986							8.07039	3.78283			7.94124	23.5674	7.94156	6.30677	7.94073	0.36941
8.12797	0.452459	7.90858	0.84226	1.06272	0.00769138	0.994225	0.00566945	0.990421	0.0199909	8.05901	0.307897	8.076	0.537512	8.08223	0.356545	8.05629	0.307769	7.08845	0.0888371							8.07134	3.80017			7.94208	23.7095	7.94239	6.32538	7.94157	0.370971
8.12897	0.454864	7.90938	0.84309	1.06367	0.00773177	0.995118	0.00565757	0.991311	0.0197215	8.05995	0.309171	8.07695	0.537939	8.08319	0.357109	8.05722	0.308173	7.08937	0.0889063							8.07229	3.8177			7.94291	23.8514	7.94322	6.34363	7.9424	0.371775
8.12997	0.456808	7.91018	0.843902	1.06463	0.00773343	0.996012	0.0056082	0.9922	0.0195619	8.06088	0.310498	8.07791	0.53853	8.08414	0.357573	8.05815	0.308576	7.09028	0.0889755							8.07324	3.83404			7.94374	23.9938	7.94405	6.36107	7.94323	0.371981
8.13096	0.459077	7.91099	0.844679	1.06558	0.00771196	0.996906	0.00557511	0.99309	0.0196082	8.06182	0.311821	8.07886	0.53914	8.0851	0.358164	8.05909	0.309022	7.0912	0.0890908							8.07418	3.85087			7.94457	24.1356	7.94489	6.37807	7.94406	0.3736
8.13196	0.461383	7.91179	0.845455	1.06653	0.00780105	0.9978	0.0056081	0.99398	0.0194762	8.06275	0.313193	8.07981	0.539693	8.08606	0.358825	8.06002	0.309464	7.09212	0.0892293							8.07513	3.86759			7.94541	24.2783	7.94572	6.39633	7.9449	0.375825
8.13296	0.463577	7.91259	0.846229	1.06749	0.00788247	0.998694	0.00563412	0.994869	0.019259	8.06369	0.314533	8.08076	0.540168	8.08701	0.359402	8.06095	0.309901	7.09303	0.0894369							8.07607	3.88383			7.94624	24.4207	7.94655	6.41316	7.94573	0.377347
8.13396	0.465677	7.9134	0.846975	1.06844	0.00791686	0.999587	0.00555038	0.995759	0.0192134	8.06463	0.31576	8.08171	0.540771	8.08797	0.35999	8.06189	0.310349	7.09395	0.0895638							8.07702	3.90072			7.94707	24.5651	7.94738	6.43059	7.94656	0.378145
8.13495	0.467732	7.9142	0.847718	1.06939	0.00793526	1.00048	0.00549127	0.996649	0.0192085	8.06556	0.317088	8.08266	0.541309	8.08893	0.360553	8.06282	0.310806	7.09487	0.0895753							8.07797	3.91704			7.94791	24.7082	7.94822	6.44756	7.94739	0.37937
8.13595	0.469703	7.915	0.848513	1.07035	0.00779019	1.00137	0.00553025	0.997539	0.0193395	8.0665	0.318448	8.08361	0.541882	8.08988	0.361078	8.06376	0.311289	7.09579	0.0895984							8.07892	3.93392			7.94874	24.8524	7.94905	6.46359	7.94822	0.379511
8.13695	0.471844	7.9158	0.849299	1.0713	0.00776884	1.00227	0.00550797	0.998428	0.0194566	8.06743	0.319803	8.08456	0.542528	8.09084	0.361595	8.06469	0.311764	7.0967	0.089633							8.07986	3.95064			7.94957	24.9967	7.94988	6.48102	7.94906	0.380089
8.13794	0.47436	7.91661	0.850048	1.07225	0.00777319	1.00316	0.00545175	0.999318	0.0194272	8.06837	0.32113	8.08551	0.543098	8.0918	0.362218	8.06562	0.312236	7.09762	0.0896792							8.08081	3.96775			7.9504	25.141	7.95071	6.49904	7.94989	0.380148
8.13894	0.476564	7.91741	0.850816	1.07321	0.00772564	1.00406	0.0054056	1.00021	0.0194921	8.06931	0.322503	8.08646	0.543548	8.09275	0.362825	8.06656	0.312762	7.09854	0.0897945							8.08175	3.98501			7.95124	25.2858	7.95155	6.516	7.95072	0.380428
8.13994	0.478568	7.91821	0.851563	1.07416	0.00767489	1.00495	0.00534285	1.0011	0.0194871	8.07024	0.323945	8.08741	0.544095	8.09371	0.363481	8.06749	0.313212	7.09945	0.0898868							8.0827	4.00174			7.95207	25.4297	7.95238	6.53348	7.95155	0.382018
8.14094	0.480627	7.91902	0.852322	1.07511	0.00765994	1.00584	0.0052922	1.00199	0.0193774	8.07118	0.325258	8.08837	0.544603	8.09467	0.364135	8.06842	0.313613	7.10037	0.0899445							8.08365	4.0187			7.9529	25.5751	7.95321	6.55087	7.95239	0.38259
8.14193	0.482795	7.91982	0.853106	1.07607	0.00759488	1.00674	0.00526296	1.00288	0.0194208	8.07211	0.326567	8.08932	0.545074	8.09563	0.364883	8.06936	0.314105	7.10129	0.0900022							8.08459	4.03545			7.95373	25.7202	7.95404	6.56752	7.95322	0.384451
8.14293	0.484909	7.92062	0.853855	1.07702	0.00760497	1.00763	0.00525997	1.00377	0.0193945	8.07305	0.327969	8.09027	0.545579	8.09658	0.365571	8.07029	0.314601	7.1022	0.0900483							8.08554	4.05229			7.95457	25.8671	7.95488	6.58472	7.95405	0.386099
8.14393	0.487271	7.92143	0.85462	1.07797	0.00764038	1.00852	0.00529916	1.00466	0.0193855	8.07399	0.32939	8.09122	0.54606	8.09754	0.36632	8.07122	0.315073	7.10312	0.090106							8.08649	4.06882			7.9554	26.0128	7.95571	6.60199	7.95488	0.386808
8.14492	0.489649	7.92223	0.855406	1.07893	0.0076956	1.00942	0.00530291	1.00555	0.0193699	8.07492	0.330691	8.09217	0.546469	8.09849	0.366821	8.07216	0.315583	7.10404	0.0901983							8.08743	4.08573			7.95623	26.1584	7.95654	6.6192	7.95572	0.387163
8.14592	0.491913	7.92303	0.8562	1.07988	0.00772679	1.01031	0.00528567	1.00644	0.0195052	8.07586	0.332144	8.09312	0.546994	8.09945	0.367235	8.07309	0.316045	7.10496	0.0903367							8.08838	4.10242			7.95707	26.305	7.95737	6.63528	7.95655	0.389478
8.14692	0.494044	7.92383	0.857002	1.08083	0.00776922	1.01121	0.00534735	1.00733	0.0194756	8.07679	0.333599	8.09407	0.547516	8.10041	0.36773	8.07402	0.316511	7.10587	0.0903598							8.08933	4.11691			7.9579	26.4521	7.95821	6.65088	7.95738	0.391293
8.14791	0.495981	7.92464	0.857775	1.08179	0.00781562	1.0121	0.00535259	1.00822	0.0194669	8.07773	0.334844	8.09502	0.548118	8.10137	0.368349	8.07496	0.317038	7.10679	0.0904059							8.09027	4.13341			7.95873	26.5995	7.95904	6.66692	7.95821	0.391795
8.14891	0.498069	7.92544	0.858553	1.08274	0.00783748	1.013	0.0053164	1.0091	0.0195877	8.07867	0.336382	8.09597	0.548689	8.10232	0.368956	8.07589	0.317577	7.10771	0.0904982							8.09122	4.15023			7.95956	26.7476	7.95987	6.6829	7.95904	0.392853
8.14991	0.500605	7.92624	0.859334	1.08369	0.00779977	1.01389	0.00525675	1.00999	0.0196656	8.0796	0.337745	8.09692	0.549271	8.10328	0.369564	8.07682	0.318051	7.10862	0.0906136							8.09217	4.16766			7.9604	26.8957	7.9607	6.69831	7.95988	0.393023
8.1509	0.503056	7.92704	0.860108	1.08465	0.00780425	1.01478	0.00523726	1.01088	0.0196483	8.08054	0.339099	8.09787	0.549823	8.10424	0.370081	8.07776	0.318499	7.10954	0.090752							8.09311	4.18412			7.96123	27.0427	7.96154	6.71462	7.96071	0.393547
8.1519	0.505245	7.92785	0.86088	1.0856	0.00782086	1.01568	0.00530869	1.01177	0.019737	8.08147	0.340474	8.09882	0.550253	8.10519	0.370657	8.07869	0.31909	7.11046	0.0908904							8.09406	4.20063			7.96206	27.1813	7.96237	6.73093	7.96154	0.393848
8.1529	0.507371	7.92865	0.861669	1.08655	0.00783722	1.01657	0.00530965	1.01266	0.0196807	8.08241	0.341905	8.09977	0.550705	8.10615	0.371222	8.07963	0.3196	7.11137	0.0909481							8.09501	4.21645			7.96289	27.3137	7.9632	6.74646	7.96237	0.394894
8.15389	0.509834	7.92945	0.862467	1.08751	0.00792223	1.01746	0.00527228	1.01355	0.0197165	8.08334	0.343309	8.10073	0.551316	8.10711	0.371702	8.08056	0.320176	7.11229	0.0911096							8.09595	4.23272			7.96373	27.4517	7.96403	6.76346	7.96321	0.395434
8.15489	0.511869	7.93026	0.863244	1.08846	0.00804404	1.01836	0.00529884	1.01444	0.0197831	8.08428	0.344802	8.10168	0.551958	8.10806	0.372377	8.08149	0.320722	7.11321	0.0913057							8.0969	4.24965			7.96456	27.5984	7.96487	6.781	7.96404	0.396078
8.15589	0.514326	7.93106	0.864018	1.08941	0.00813978	1.01925	0.00529177	1.01533	0.0197344	8.08522	0.3461	8.10263	0.552504	8.10902	0.372906	8.08243	0.321234	7.11413	0.0914557							8.09785	4.26662			7.96539	27.7492	7.9657	6.7977	7.96487	0.396823
8.15689	0.516561	7.93186	0.864801	1.09037	0.00820088	1.02015	0.00530119	1.01622	0.0196133	8.08615	0.347465	8.10358	0.553002	8.10998	0.373375	8.08336	0.321811	7.11504	0.0916633							8.09879	4.28331			7.96622	27.9001	7.96653	6.81414	7.9657	0.397546
8.15788	0.518894	7.93267	0.865614	1.09132	0.00821289	1.02104	0.00531747	1.01711	0.0195687	8.08709	0.348883	8.10453	0.553489	8.11093	0.373856	8.08429	0.322346	7.11596	0.0918133							8.09974	4.30056			7.96706	28.0499	7.96737	6.83051	7.96654	0.397969
8.15888	0.521084	7.93347	0.866422	1.09227	0.00812393	1.02193	0.00535677	1.018	0.0196779	8.08802	0.350262	8.10548	0.553928	8.11189	0.374324	8.08523	0.322777	7.11688	0.0918133							8.10069	4.31801			7.96789	28.2	7.9682	6.84642	7.96737	0.398356
8.15988	0.523146	7.93427	0.867256	1.09323	0.00804902	1.02283	0.00533139	1.01889	0.0195934	8.08896	0.351653	8.10643	0.554341	8.11285	0.374856	8.08616	0.323227	7.1178	0.0919748							8.10163	4.33581			7.96872	28.35	7.96903	6.86289	7.9682	0.400386
8.16087	0.525516	7.93508	0.868052	1.09418	0.00811242	1.02372	0.00531212	1.01978	0.0196304	8.0899	0.35312	8.10738	0.554796	8.11381	0.375381	8.08709	0.323667	7.11871	0.0921478							8.10258	4.35308			7.96955	28.5004	7.96986	6.88051	7.96903	0.401036
8.16187	0.527671	7.93588	0.868852	1.09513	0.00814693	1.02461	0.00532893	1.02067	0.0196711	8.09083	0.354577	8.10833	0.555301	8.11476	0.375937	8.08803	0.324204	7.11963	0.0922978							8.10353	4.36953			7.97039	28.6509	7.9707	6.89755	7.96987	0.401904
8.16287	0.529905	7.93668	0.869655	1.09609	0.00811383	1.02551	0.00529648	1.02156	0.0197423	8.09177	0.356009	8.10928	0.555857	8.11572	0.376385	8.08896	0.324762	7.12055	0.0924131							8.10447	4.38717			7.97122	28.8016	7.97153	6.9144	7.9707	0.402584
8.16386	0.532267	7.93748	0.870366	1.09704	0.00808903	1.0264	0.00524658	1.02245	0.0197755	8.0927	0.357424	8.11023	0.556437	8.11668	0.376951	8.08989	0.325161	7.12146	0.0925862							8.10542	4.40453			7.97205	28.9537	7.97236	6.93076	7.97153	0.402912
8.16486	0.534587	7.93829	0.871081	1.098	0.00816726	1.0273	0.0052424	1.02334	0.0197861	8.09364	0.358744	8.11119	0.557046	8.11763	0.377421	8.09083	0.325646	7.12238	0.0927246							8.10637	4.4222			7.97288	29.1055	7.97319	6.94733	7.97236	0.403186
8.16586	0.536987	7.93909	0.871828	1.09895	0.00821698	1.02819	0.00512761	1.02423	0.019781	8.09458	0.360147	8.11214	0.557577	8.11859	0.377907	8.09176	0.326111	7.1233	0.0928284							8.10731	4.44001			7.97372	29.2575	7.97403	6.96451	7.97319	0.403804
8.16685	0.539409	7.93989	0.872572	1.0999	0.00821212	1.02908	0.00507214	1.02512	0.0198094	8.09551	0.361528	8.11309	0.558066	8.11955	0.378488	8.09269	0.326685	7.12422	0.0929553							8.10826	4.45835			7.97455	29.4107	7.97486	6.98142	7.97403	0.404652
8.16785	0.541721	7.94069	0.873318	1.10085	0.00831502	1.02998	0.00511615	1.02601	0.0198805	8.09645	0.362852	8.11404	0.558719	8.1205	0.379042	8.09363	0.327124	7.12513	0.093163							8.10921	4.47682			7.97538	29.5634	7.97569	6.99765	7.97486	0.404805
8.16885	0.544348	7.9415	0.874094	1.10181	0.0083007	1.03087	0.00516198	1.0269	0.0199199	8.09738	0.364238	8.11499	0.559294	8.12146	0.379567	8.09456	0.327604	7.12605	0.0933706							8.11015	4.49489			7.97621	29.7147	7.97652	7.01322	7.97569	0.405863
8.16985	0.54665	7.9423	0.874859	1.10276	0.00828831	1.03176	0.0052061	1.02779	0.0198487	8.09832	0.365587	8.11594	0.559898	8.12242	0.380081	8.09549	0.328167	7.12697	0.0934514							8.1111	4.51313			7.97705	29.8666	7.97736	7.0291	7.97652	0.40687
8.17084	0.548766	7.9431	0.875591	1.10372	0.00818388	1.03266	0.00520653	1.02868	0.0197945	8.09926	0.366882	8.11689	0.560405	8.12337	0.380622	8.09643	0.328621	7.12788	0.0936013							8.11205	4.53121			7.97788	30.0198	7.97819	7.04525	7.97736	0.408612
8.17184	0.550862	7.94391	0.876303	1.10467	0.00802129	1.03355	0.0052681	1.02957	0.0197229	8.10019	0.368153	8.11784	0.561024	8.12433	0.381217	8.09736	0.329113	7.1288	0.0936013							8.11299	4.54824			7.97871	30.1735	7.97902	7.06101	7.97819	0.409969
8.17284	0.553006	7.94471	0.877034	1.10562	0.00794587	1.03445	0.0053617	1.03046	0.0195614	8.10113	0.369445	8.11879	0.5616	8.12529	0.381859	8.0983	0.329627	7.12972	0.0937744							8.11394	4.56565			7.97955	30.3276	7.97985	7.07619	7.97902	0.411394
8.17383	0.554901	7.94551	0.877756	1.10658	0.0079483	1.03534	0.00544019	1.03135	0.0195988	8.10206	0.370851	8.11974	0.56219	8.12625	0.382504	8.09923	0.330102	7.13063	0.0938667							8.11489	4.58398			7.98038	30.4818	7.98069	7.09163	7.97985	0.411955
8.17483	0.55758	7.94632	0.878494	1.10753	0.00798102	1.03623	0.00548848	1.03224	0.0195376	8.103	0.372235	8.12069	0.562698	8.1272	0.383206	8.10016	0.330679	7.13155	0.0939474							8.11583	4.60193			7.98121	30.6362	7.98152	7.10783	7.98069	0.412257
8.17583	0.560024	7.94712	0.879253	1.10848	0.00796211	1.03713	0.00554128	1.03313	0.0193712	8.10393	0.37361	8.12165	0.563148	8.12816	0.38386	8.1011	0.331124	7.13247	0.0941435							8.11678	4.62009			7.98204	30.7894	7.98235	7.1233	7.98152	0.413672
8.17682	0.562527	7.94792	0.880026	1.10943	0.00791647	1.03802	0.00558903	1.03402	0.0193123	8.10487	0.375	8.1226	0.563757	8.12912	0.384426	8.10203	0.331609	7.13338	0.0942358							8.11773	4.63885			7.98288	30.9434	7.98318	7.13853	7.98235	0.414392
8.17782	0.564807	7.94872	0.880793	1.11039	0.00790995	1.03892	0.00556516	1.03491	0.0194381	8.10581	0.376503	8.12355	0.564386	8.13007	0.384952	8.10296	0.332053	7.1343	0.0942819							8.11867	4.65739			7.98371	31.0982	7.98402	7.15375	7.98318	0.415929
8.17882	0.56684	7.94953	0.881529	1.11134	0.00786586	1.03981	0.00551408	1.0358	0.0196836	8.10674	0.377951	8.1245	0.564922	8.13103	0.385616	8.1039	0.332505	7.13522	0.0943512							8.11962	4.67524			7.98454	31.2529	7.98485	7.16901	7.98402	0.416699
8.17981	0.569151	7.95033	0.882263	1.1123	0.0078564	1.0407	0.00548067	1.03669	0.0197423	8.10768	0.379464	8.12545	0.565479	8.13199	0.386304	8.10483	0.332977	7.13614	0.0945357							8.12057	4.69322			7.98537	31.4073	7.98568	7.1845	7.98485	0.417818
8.18081	0.571662	7.95113	0.883004	1.11325	0.00792926	1.0416	0.00545861	1.03758	0.0198001	8.10862	0.380911	8.1264	0.56603	8.13294	0.386782	8.10576	0.33342	7.13705	0.0947664							8.12151	4.71124			7.98621	31.5618	7.98651	7.20032	7.98568	0.417863
8.18181	0.573748	7.95194	0.883766	1.1142	0.00784144	1.04249	0.00547842	1.03847	0.019959	8.10955	0.382311	8.12735	0.566621	8.1339	0.38723	8.1067	0.333811	7.13797	0.0949164							8.12246	4.72914			7.98704	31.716	7.98735	7.2156	7.98651	0.418222
8.18281	0.575907	7.95274	0.88453	1.11516	0.0078008	1.04338	0.00543847	1.03936	0.0201545	8.11049	0.383773	8.1283	0.567266	8.13486	0.387846	8.10763	0.334292	7.13889	0.0950318							8.12341	4.74803			7.98787	31.8699	7.98818	7.23087	7.98735	0.419002
8.1838	0.578075	7.95354	0.885314	1.11611	0.00768486	1.04428	0.00547146	1.04025	0.0201141	8.11142	0.385241	8.12925	0.567857	8.13581	0.388388	8.10856	0.334725	7.1398	0.0951471							8.12435	4.76715			7.98871	32.024	7.98901	7.24576	7.98818	0.419697
8.1848	0.580353	7.95434	0.886121	1.11706	0.00762568	1.04517	0.00545058	1.04113	0.0199953	8.11236	0.38661	8.1302	0.568417	8.13677	0.388998	8.1095	0.335285	7.14072	0.0952279							8.1253	4.78621			7.98954	32.1792	7.98984	7.26036	7.98901	0.419679
8.1858	0.582703	7.95515	0.886914	1.11802	0.00766633	1.04607	0.00541556	1.04202	0.0198339	8.1133	0.388009	8.13115	0.568972	8.13773	0.389601	8.11043	0.335763	7.14164	0.0953778							8.12625	4.80415			7.99037	32.3346	7.99068	7.2757	7.98984	0.420622
8.18679	0.585131	7.95595	0.88769	1.11897	0.007725	1.04696	0.00531608	1.04291	0.0196516	8.11423	0.389403	8.13211	0.569466	8.13868	0.390203	8.11136	0.336199	7.14256	0.0954701							8.12719	4.82189			7.9912	32.4893	7.99151	7.29	7.99067	0.421961
8.18779	0.587428	7.95675	0.888476	1.11992	0.00779236	1.04785	0.00538536	1.0438	0.0196024	8.11517	0.390791	8.13306	0.569975	8.13964	0.390739	8.1123	0.336705	7.14347	0.0956086							8.12814	4.83983			7.99203	32.6456	7.99234	7.30423	7.99151	0.422946
8.18879	0.589667	7.95756	0.889269	1.12088	0.00772973	1.04875	0.00546685	1.04469	0.0195269	8.1161	0.392249	8.13401	0.570666	8.1406	0.391266	8.11323	0.337209	7.14439	0.0959316							8.12909	4.85891			7.99287	32.8027	7.99317	7.31974	7.99234	0.424182
8.18978	0.591971	7.95836	0.890052	1.12183	0.00774059	1.04964	0.00550358	1.04558	0.0195668	8.11704	0.393681	8.13496	0.571335	8.14156	0.391823	8.11416	0.337768	7.14531	0.0961161							8.13003	4.87716			7.9937	32.9587	7.99401	7.33492	7.99317	0.425676
8.19078	0.594328	7.95916	0.890826	1.12278	0.0077705	1.05053	0.00553945	1.04647	0.01955	8.11797	0.395134	8.13591	0.571765	8.14251	0.392308	8.1151	0.338298	7.14622	0.0962892							8.13098	4.89632			7.99453	33.1138	7.99484	7.3498	7.994	0.426326
8.19178	0.596732	7.95997	0.89162	1.12374	0.007844	1.05143	0.00547563	1.04736	0.0194952	8.11891	0.396576	8.13686	0.572192	8.14347	0.392819	8.11603	0.338807	7.14714	0.0964968							8.13193	4.91455			7.99536	33.2687	7.99567	7.36453	7.99484	0.426406
8.19277	0.598913	7.96077	0.892373	1.12469	0.00782598	1.05232	0.00545807	1.04825	0.0194901	8.11984	0.397997	8.13781	0.572692	8.14443	0.393383	8.11697	0.339288	7.14806	0.0967737							8.13287	4.93321			7.9962	33.4255	7.9965	7.37879	7.99567	0.426826
8.19377	0.601249	7.96157	0.893112	1.12564	0.00786662	1.05322	0.00549116	1.04914	0.0194232	8.12078	0.399481	8.13876	0.573219	8.14538	0.393937	8.1179	0.339761	7.14898	0.097039							8.13382	4.95109			7.99703	33.5829	7.99734	7.39359	7.9965	0.427132
8.19477	0.603355	7.96237	0.893873	1.1266	0.00789078	1.05411	0.005522	1.05003	0.0194137	8.12172	0.40097	8.13971	0.573884	8.14634	0.394491	8.11883	0.340187	7.14989	0.0973274							8.13477	4.96934			7.99786	33.7398	7.99817	7.40798	7.99733	0.428751
8.19576	0.605491	7.96318	0.894633	1.12755	0.00789398	1.055	0.00555616	1.05092	0.0194201	8.12265	0.402404	8.14066	0.574566	8.1473	0.395207	8.11977	0.340582	7.15081	0.0976042							8.13571	4.98755			7.9987	33.8962	7.999	7.42205	7.99816	0.428818
8.19676	0.607916	7.96398	0.895419	1.1285	0.00789053	1.0559	0.00562127	1.05181	0.0193762	8.12359	0.403853	8.14161	0.575089	8.14825	0.395796	8.1207	0.341037	7.15173	0.0979503							8.13666	5.00638			7.99953	34.0534	7.99983	7.43594	7.999	0.429053
8.19776	0.610261	7.96478	0.896158	1.12946	0.00791801	1.05679	0.00568862	1.0527	0.0193685	8.12453	0.405244	8.14257	0.575516	8.14921	0.396407	8.12163	0.341515	7.15264	0.0982272							8.13761	5.02427			8.00036	34.2114	8.00067	7.44984	7.99983	0.430549
8.19876	0.612645	7.96559	0.896908	1.13041	0.00795917	1.05768	0.00575812	1.05359	0.0194361	8.12546	0.406684	8.14352	0.575983	8.15017	0.397022	8.12257	0.341985	7.15356	0.0984925							8.13856	5.0432			8.00119	34.3679	8.0015	7.46427	8.00066	0.432643
8.19975	0.614985	7.96639	0.897665	1.13136	0.00803509	1.05858	0.00581605	1.05448	0.0194198	8.1264	0.408239	8.14447	0.576456	8.15112	0.397542	8.1235	0.342482	7.15448	0.0988732							8.1395	5.06185			8.00203	34.5249	8.00233	7.47957	8.00149	0.43353
8.20075	0.617223	7.96719	0.898423	1.13232	0.00812802	1.05947	0.00584882	1.05537	0.0194147	8.12733	0.409872	8.14542	0.576911	8.15208	0.398021	8.12443	0.342957	7.1554	0.099127							8.14045	5.08056			8.00286	34.6819	8.00316	7.49437	8.00233	0.434434
8.20175	0.619349	7.968	0.899158	1.13327	0.00819691	1.06037	0.00590033	1.05626	0.0193606	8.12827	0.411442	8.14637	0.577439	8.15304	0.398522	8.12537	0.343379	7.15631	0.0993							8.14139	5.09922			8.00369	34.8389	8.004	7.50932	8.00316	0.4357
8.20274	0.621881	7.9688	0.899893	1.13422	0.00823296	1.06126	0.00591254	1.05715	0.0193658	8.12921	0.412954	8.14732	0.577971	8.154	0.398995	8.1263	0.343826	7.15723	0.0995538							8.14234	5.11684			8.00452	34.9959	8.00483	7.52405	8.00399	0.435939
8.20374	0.624038	7.9696	0.900601	1.13518	0.00825456	1.06215	0.00591714	1.05804	0.0194266	8.13014	0.414322	8.14827	0.578451	8.15495	0.399605	8.12723	0.344318	7.15815	0.0998076							8.14329	5.13282			8.00536	35.1529	8.00566	7.53814	8.00482	0.437267
8.20474	0.626479	7.9704	0.901346	1.13613	0.00829367	1.06305	0.00595901	1.05893	0.0195425	8.13108	0.415803	8.14922	0.578876	8.15591	0.400138	8.12817	0.344734	7.15906	0.100119							8.14424	5.15144			8.00619	35.3097	8.00649	7.55207	8.00566	0.439674
8.20574	0.628664	7.97121	0.902088	1.13708	0.00825891	1.06394	0.00602422	1.05982	0.0195383	8.13201	0.417322	8.15017	0.579446	8.15686	0.400699	8.1291	0.345194	7.15998	0.100442							8.14518	5.17078			8.00702	35.4667	8.00733	7.56608	8.00649	0.44116
8.20673	0.63097	7.97201	0.902798	1.13804	0.00815384	1.06483	0.00605956	1.06071	0.0195319	8.13295	0.418829	8.15112	0.580048	8.15782	0.401331	8.13003	0.345647	7.1609	0.100777							8.14613	5.18927			8.00785	35.6237	8.00816	7.58056	8.00732	0.442331
8.20773	0.633082	7.97281	0.903511	1.13899	0.00818784	1.06573	0.00601833	1.0616	0.0195518	8.13388	0.420337	8.15207	0.580638	8.15878	0.401801	8.13097	0.346045	7.16181	0.101134							8.14707	5.20749			8.00869	35.7813	8.00899	7.59457	8.00815	0.443889
8.20873	0.635295	7.97361	0.904258	1.13994	0.00825776	1.06662	0.00599435	1.06249	0.0195742	8.13482	0.421837	8.15303	0.581223	8.15974	0.402267	8.1319	0.346474	7.16273	0.10163							8.14802	5.22501			8.00952	35.9395	8.00982	7.60845	8.00898	0.446101
8.20972	0.637706	7.97442	0.904963	1.1409	0.00834493	1.06752	0.00598814	1.06338	0.0195703	8.13576	0.42334	8.15398	0.581794	8.16069	0.402771	8.13284	0.346926	7.16365	0.102253							8.14897	5.2429			8.01035	36.0984	8.01066	7.62099	8.00982	0.446975
8.21072	0.640048	7.97522	0.905662	1.14185	0.00830313	1.06841	0.00605667	1.06427	0.019512	8.13669	0.424805	8.15493	0.582196	8.16165	0.403496	8.13377	0.347424	7.16457	0.102795							8.14992	5.26164			8.01119	36.2559	8.01149	7.63317	8.01065	0.447359
8.21172	0.642162	7.97602	0.906382	1.1428	0.00836551	1.0693	0.00612103	1.06516	0.0194234	8.13763	0.426322	8.15588	0.582747	8.16261	0.404075	8.1347	0.34794	7.16548	0.103361							8.15086	5.2795			8.01202	36.4149	8.01232	7.64596	8.01148	0.448302
8.21271	0.644542	7.97683	0.907105	1.14376	0.00836027	1.0702	0.00612553	1.06605	0.0193505	8.13856	0.427733	8.15683	0.583279	8.16356	0.404568	8.13564	0.3484	7.1664	0.104041							8.15181	5.29654			8.01285	36.5733	8.01315	7.65937	8.01231	0.449151
8.21371	0.646777	7.97763	0.90783	1.14471	0.0083811	1.07109	0.00618549	1.06694	0.0193841	8.1395	0.429267	8.15778	0.583757	8.16452	0.405096	8.13657	0.348876	7.16732	0.104791							8.15276	5.31442			8.01368	36.7317	8.01399	7.6733	8.01315	0.450517
8.21471	0.649105	7.97843	0.908549	1.14566	0.00831783	1.07198	0.00614791	1.06783	0.0194367	8.14044	0.430749	8.15873	0.584235	8.16548	0.405659	8.1375	0.349429	7.16823	0.105622							8.1537	5.33245			8.01452	36.8902	8.01482	7.68721	8.01398	0.452225
8.2157	0.650964	7.97924	0.909289	1.14662	0.00836551	1.07288	0.00610539	1.06872	0.0194718	8.14137	0.432224	8.15968	0.584786	8.16643	0.406146	8.13844	0.349855	7.16915	0.106487							8.15465	5.35001			8.01535	37.0396	8.01565	7.70032	8.01481	0.45296
8.2167	0.652853	7.98004	0.910019	1.14757	0.00837024	1.07377	0.00611824	1.06961	0.0194829	8.14231	0.433785	8.16063	0.58527	8.16739	0.406478	8.13937	0.350293	7.17007	0.107444							8.15559	5.36741			8.01618	37.1812	8.01648	7.71359	8.01564	0.453663
8.2177	0.655135	7.98084	0.910739	1.14852	0.00834876	1.07467	0.00618688	1.07049	0.0194937	8.14324	0.43529	8.16158	0.585747	8.16835	0.406921	8.1403	0.350671	7.17098	0.108529							8.15654	5.38501			8.01701	37.3256	8.01732	7.72753	8.01648	0.454427
8.2187	0.65724	7.98164	0.911447	1.14948	0.00837893	1.07556	0.00617211	1.07139	0.0195622	8.14418	0.436718	8.16254	0.58617	8.1693	0.407523	8.14124	0.351183	7.1719	0.109717							8.15749	5.40309			8.01785	37.4793	8.01815	7.74127	8.01731	0.454697
8.21969	0.65924	7.98245	0.91215	1.15043	0.00843913	1.07645	0.00610539	1.07228	0.019604	8.14512	0.438199	8.16349	0.586502	8.17026	0.407995	8.14217	0.351621	7.17282	0.110893							8.15844	5.42191			8.01868	37.6387	8.01898	7.75551	8.01814	0.455326
8.22069	0.661479	7.98325	0.912908	1.15139	0.00845179	1.07735	0.00604864	1.07316	0.019675	8.14605	0.439721	8.16444	0.587026	8.17122	0.408493	8.1431	0.352052	7.17374	0.112128							8.15938	5.44123			8.01951	37.7981	8.01981	7.76956	8.01897	0.455474
8.22169	0.663681	7.98405	0.913706	1.15234	0.00847799	1.07824	0.00605003	1.07405	0.0197709	8.14699	0.44135	8.16539	0.587454	8.17217	0.409039	8.14404	0.352547	7.17465	0.113558							8.16033	5.4603			8.02035	37.9568	8.02065	7.78306	8.0198	0.456284
8.22268	0.665722	7.98486	0.914446	1.15329	0.008518	1.07914	0.00597968	1.07494	0.0198287	8.14792	0.44294	8.16634	0.587831	8.17313	0.409556	8.14497	0.35299	7.17557	0.11515							8.16127	5.47819			8.02118	38.115	8.02148	7.79638	8.02064	0.456476
8.22368	0.667874	7.98566	0.91519	1.15424	0.00868839	1.08003	0.00588523	1.07583	0.0199107	8.14886	0.444493	8.16729	0.588219	8.17409	0.410049	8.14591	0.353379	7.17649	0.116684							8.16222	5.4972			8.02201	38.2732	8.02231	7.80939	8.02147	0.457349
8.22468	0.669665	7.98646	0.915938	1.1552	0.0087059	1.08092	0.00583854	1.07672	0.0200185	8.14979	0.446111	8.16824	0.588707	8.17505	0.410512	8.14684	0.353802	7.1774	0.11853							8.16317	5.51667			8.02284	38.4318	8.02314	7.82262	8.0223	0.458701
8.22567	0.671599	7.98726	0.916639	1.15615	0.00871906	1.08182	0.00588919	1.07761	0.0200643	8.15073	0.447636	8.16919	0.58931	8.176	0.411053	8.14777	0.354236	7.17832	0.120214							8.16412	5.53586			8.02368	38.5906	8.02398	7.83636	8.02313	0.458844
8.22667	0.673412	7.98807	0.917341	1.15711	0.00863726	1.08271	0.00584978	1.0785	0.0200968	8.15167	0.449047	8.17014	0.589764	8.17696	0.411665	8.1487	0.35472	7.17924	0.121818							8.16506	5.55397			8.02451	38.7495	8.02481	7.8502	8.02397	0.460463
8.22767	0.675462	7.98887	0.918068	1.15806	0.00860581	1.0836	0.00588726	1.07939	0.0201421	8.1526	0.450413	8.17109	0.590249	8.17792	0.412268	8.14964	0.35519	7.18016	0.123606							8.16601	5.57273			8.02534	38.9078	8.02564	7.86308	8.0248	0.460921
8.22866	0.677518	7.98967	0.918787	1.15901	0.0086696	1.0845	0.00594991	1.08028	0.020117	8.15354	0.451704	8.17204	0.590902	8.17887	0.412752	8.15057	0.355619	7.18107	0.125371							8.16695	5.59207			8.02617	39.0659	8.02647	7.87622	8.02563	0.462489
8.22966	0.679732	7.99048	0.919478	1.15996	0.00865144	1.08539	0.00604907	1.08117	0.0200555	8.15447	0.453176	8.17299	0.591408	8.17983	0.413205	8.15151	0.356041	7.18199	0.127124							8.1679	5.61095			8.02701	39.2246	8.02731	7.8896	8.02646	0.463905
8.23066	0.681786	7.99128	0.92013	1.16092	0.00864697	1.08629	0.00612799	1.08206	0.0199558	8.15541	0.454775	8.17394	0.591934	8.18079	0.413774	8.15244	0.356489	7.18291	0.128889							8.16885	5.63028			8.02784	39.3837	8.02814	7.90243	8.0273	0.465414
8.23165	0.683893	7.99208	0.920816	1.16187	0.0086145	1.08718	0.00618924	1.08295	0.0198404	8.15635	0.45628	8.1749	0.592439	8.18174	0.414337	8.15337	0.356971	7.18382	0.130677							8.1698	5.64959			8.02867	39.5438	8.02897	7.91569	8.02813	0.466995
8.23265	0.686033	7.99289	0.921543	1.16282	0.00856734	1.08807	0.00618796	1.08384	0.0197874	8.15728	0.457812	8.17585	0.592846	8.1827	0.414812	8.15431	0.357457	7.18474	0.132512							8.17074	5.66738			8.0295	39.7034	8.0298	7.92961	8.02896	0.468147
8.23365	0.688279	7.99369	0.92226	1.16378	0.00871957	1.08897	0.006101	1.08473	0.0197559	8.15822	0.459294	8.1768	0.593383	8.18366	0.415286	8.15524	0.357888	7.18566	0.134415							8.17169	5.68634			8.03034	39.8623	8.03064	7.94316	8.02979	0.468936
8.23465	0.690477	7.99449	0.922965	1.16473	0.00878885	1.08986	0.00607295	1.08562	0.0197995	8.15915	0.460841	8.17775	0.593909	8.18461	0.41586	8.15617	0.358323	7.18658	0.136307							8.17263	5.70536			8.03117	40.0219	8.03147	7.95684	8.03063	0.470143
8.23564	0.69261	7.99529	0.923661	1.16569	0.00890006	1.09075	0.00611107	1.08651	0.0197489	8.16009	0.462443	8.1787	0.594417	8.18557	0.416408	8.15711	0.358706	7.18749	0.138129							8.17358	5.72513			8.032	40.181	8.0323	7.97062	8.03146	0.470677
8.23664	0.694619	7.9961	0.924359	1.16664	0.00887794	1.09165	0.00616322	1.0874	0.019858	8.16103	0.464033	8.17965	0.594875	8.18653	0.416954	8.15804	0.359142	7.18841	0.14001							8.17453	5.74485			8.03283	40.3399	8.03313	7.98394	8.03229	0.470891
8.23764	0.696531	7.9969	0.925046	1.16759	0.00879857	1.09254	0.00623229	1.08829	0.0199122	8.16196	0.46553	8.1806	0.595507	8.18749	0.417442	8.15897	0.359553	7.18933	0.141821							8.17548	5.76343			8.03367	40.4984	8.03397	7.99716	8.03312	0.472063
8.23863	0.698364	7.9977	0.925709	1.16855	0.00877722	1.09344	0.00630018	1.08918	0.0200616	8.1629	0.466967	8.18155	0.59594	8.18844	0.417992	8.15991	0.359932	7.19024	0.143551							8.17642	5.78168			8.0345	40.6567	8.0348	8.00957	8.03396	0.473084
8.23963	0.700355	7.99851	0.926361	1.1695	0.00884727	1.09433	0.00633113	1.09007	0.0200388	8.16383	0.468396	8.1825	0.59633	8.1894	0.41849	8.16084	0.360319	7.19116	0.145316							8.17737	5.80009			8.03533	40.8153	8.03563	8.02185	8.03479	0.47275
8.24063	0.702272	7.99931	0.927043	1.17045	0.00891616	1.09522	0.00633455	1.09096	0.0199832	8.16477	0.469906	8.18345	0.5968	8.19036	0.419043	8.16177	0.360702	7.19208	0.147							8.17831	5.81915			8.03616	40.9743	8.03646	8.03441	8.03562	0.474364
8.24163	0.704201	8.00011	0.9277	1.17141	0.00901395	1.09612	0.00636582	1.09185	0.0199973	8.16571	0.471441	8.1844	0.597502	8.19131	0.419601	8.16271	0.361137	7.19299	0.14865							8.17926	5.83796			8.037	41.1331	8.0373	8.04744	8.03645	0.476683
8.24262	0.706191	8.00092	0.928329	1.17236	0.00894748	1.09701	0.00639859	1.09274	0.0200179	8.16664	0.472803	8.18536	0.598073	8.19227	0.420064	8.16364	0.361539	7.19391	0.15023							8.18021	5.85629			8.03783	41.292	8.03813	8.06102	8.03728	0.478332
8.24362	0.707955	8.00172	0.929008	1.17331	0.00898685	1.09791	0.00637632	1.09363	0.020066	8.16758	0.47424	8.18631	0.5986	8.19323	0.420523	8.16457	0.362027	7.19483	0.151811							8.18116	5.8756			8.03866	41.4505	8.03896	8.0738	8.03812	0.479903
8.24462	0.709853	8.00252	0.929705	1.17427	0.00909447	1.0988	0.00634333	1.09452	0.0200261	8.16851	0.475697	8.18726	0.599051	8.19418	0.421099	8.16551	0.362336	7.19575	0.153403							8.1821	5.89476			8.0395	41.609	8.03979	8.08572	8.03895	0.48026
8.24561	0.711841	8.00332	0.930342	1.17522	0.00907581	1.09969	0.00633712	1.09541	0.0199059	8.16945	0.477269	8.18821	0.599428	8.19514	0.421712	8.16644	0.362796	7.19666	0.154995							8.18305	5.91265			8.04033	41.7665	8.04063	8.0976	8.03978	0.48066
8.24661	0.713781	8.00413	0.931003	1.17617	0.00906674	1.10059	0.00633894	1.0963	0.0198618	8.17038	0.478875	8.18916	0.59992	8.1961	0.42225	8.16738	0.363331	7.19758	0.156448							8.18399	5.93043			8.04116	41.9247	8.04146	8.11044	8.04061	0.482016
8.24761	0.715719	8.00493	0.93161	1.17713	0.00917666	1.10148	0.00626088	1.09719	0.0198859	8.17132	0.480434	8.19011	0.600429	8.19705	0.422727	8.16831	0.363793	7.1985	0.157856							8.18494	5.94898			8.04199	42.0827	8.04229	8.12346	8.04145	0.482901
8.2486	0.717563	8.00573	0.932316	1.17808	0.00926767	1.10238	0.00613859	1.09808	0.0197434	8.17226	0.481942	8.19106	0.600884	8.19801	0.423263	8.16924	0.364166	7.19941	0.15939							8.18589	5.96769			8.04283	42.2399	8.04312	8.13617	8.04228	0.483201
8.2496	0.71929	8.00653	0.933007	1.17903	0.0093096	1.10327	0.00606984	1.09897	0.0198142	8.17319	0.483422	8.19201	0.60135	8.19897	0.423847	8.17018	0.364567	7.20033	0.160878							8.18684	5.98643			8.04366	42.3982	8.04396	8.14794	8.04311	0.484188
8.2506	0.720884	8.00734	0.933707	1.17999	0.00926077	1.10416	0.00617575	1.09986	0.019918	8.17413	0.484913	8.19296	0.60182	8.19992	0.424505	8.17111	0.364957	7.20125	0.162216							8.18778	6.00522			8.04449	42.5565	8.04479	8.15908	8.04394	0.484616
8.25159	0.722725	8.00814	0.934345	1.18094	0.00923827	1.10506	0.00616525	1.10075	0.0199274	8.17507	0.486402	8.19391	0.602334	8.20088	0.425201	8.17204	0.365387	7.20216	0.163727							8.18873	6.02376			8.04532	42.7149	8.04562	8.1712	8.04477	0.485719
8.25259	0.72439	8.00894	0.935015	1.18189	0.00916529	1.10595	0.00614876	1.10163	0.019865	8.176	0.48794	8.19486	0.602851	8.20184	0.425885	8.17298	0.365823	7.20308	0.165112							8.18967	6.04267			8.04616	42.8716	8.04645	8.18376	8.04561	0.486992
8.25359	0.726155	8.00975	0.935663	1.18285	0.00912502	1.10684	0.00612135	1.10252	0.0198457	8.17694	0.489554	8.19581	0.603447	8.2028	0.426506	8.17391	0.366141	7.204	0.16645							8.19062	6.0611			8.04699	43.0288	8.04729	8.19626	8.04644	0.48814
8.25458	0.727937	8.01055	0.936354	1.1838	0.00912911	1.10774	0.0062188	1.10342	0.0197328	8.17787	0.491072	8.19677	0.603995	8.20375	0.427052	8.17484	0.366477	7.20492	0.167869							8.19157	6.07939			8.04782	43.1854	8.04812	8.20899	8.04727	0.487959
8.25558	0.729915	8.01135	0.937029	1.18475	0.00909524	1.10863	0.00617371	1.10431	0.0197847	8.17881	0.492664	8.19772	0.604328	8.20471	0.427581	8.17578	0.366837	7.20583	0.169126							8.19252	6.09828			8.04865	43.3416	8.04895	8.22188	8.0481	0.488936
8.25658	0.731711	8.01216	0.937717	1.18571	0.00907147	1.10953	0.00621034	1.10519	0.0198746	8.17975	0.49419	8.19867	0.604741	8.20567	0.42814	8.17671	0.367241	7.20675	0.170245							8.19346	6.11744			8.04949	43.4982	8.04978	8.23438	8.04894	0.488962
8.25757	0.733453	8.01296	0.938409	1.18666	0.00914151	1.11042	0.00622361	1.10608	0.0198948	8.18068	0.495722	8.19962	0.605122	8.20662	0.428774	8.17764	0.367659	7.20767	0.171502							8.19441	6.13618			8.05032	43.6551	8.05062	8.24618	8.04977	0.489276
8.25857	0.735346	8.01376	0.939098	1.18761	0.00917232	1.11131	0.00630254	1.10697	0.0198537	8.18162	0.497262	8.20057	0.605559	8.20758	0.429391	8.17858	0.368085	7.20859	0.17261							8.19535	6.15401			8.05115	43.8124	8.05145	8.25777	8.0506	0.490024
8.25957	0.73704	8.01456	0.939768	1.18857	0.00909588	1.11221	0.00624225	1.10786	0.0198844	8.18255	0.498737	8.20152	0.606004	8.20854	0.429929	8.17951	0.368581	7.2095	0.173567							8.1963	6.17097			8.05199	43.9694	8.05228	8.26966	8.05143	0.490929
8.26057	0.738469	8.01537	0.940466	1.18952	0.00902123	1.1131	0.00625188	1.10875	0.0199751	8.18349	0.500229	8.20247	0.606476	8.20949	0.430359	8.18045	0.368991	7.21042	0.174548							8.19725	6.18821			8.05282	44.126	8.05311	8.28144	8.05227	0.49306
8.26156	0.740107	8.01617	0.941165	1.19047	0.00913333	1.11399	0.00620991	1.10964	0.0200736	8.18442	0.501749	8.20342	0.606962	8.21045	0.430878	8.18138	0.369468	7.21134	0.175517							8.1982	6.2072			8.05365	44.2818	8.05395	8.29376	8.0531	0.494616
8.26256	0.741716	8.01697	0.94184	1.19143	0.00931688	1.11489	0.00620616	1.11053	0.0201948	8.18536	0.50329	8.20437	0.607415	8.21141	0.43153	8.18231	0.36992	7.21225	0.176394							8.19914	6.22648			8.05448	44.4371	8.05478	8.30605	8.05393	0.496716
8.26356	0.743162	8.01778	0.942497	1.19238	0.00932263	1.11578	0.00622993	1.11142	0.0202024	8.1863	0.504898	8.20532	0.607727	8.21236	0.432077	8.18324	0.37036	7.21317	0.177224							8.20009	6.2449			8.05532	44.5934	8.05561	8.31826	8.05476	0.498739
8.26455	0.744689	8.01858	0.943202	1.19333	0.00926141	1.11668	0.00614341	1.11231	0.0201613	8.18723	0.506418	8.20627	0.608242	8.21332	0.432653	8.18418	0.370832	7.21409	0.177928							8.20103	6.26322			8.05615	44.7506	8.05644	8.33026	8.0556	0.498624
8.26555	0.746572	8.01938	0.943859	1.19429	0.00928838	1.11757	0.00628861	1.1132	0.0201245	8.18817	0.507984	8.20723	0.60864	8.21428	0.433219	8.18511	0.371357	7.215	0.178516							8.20198	6.28157			8.05698	44.9081	8.05728	8.34299	8.05643	0.499496
8.26655	0.748283	8.02018	0.944526	1.19524	0.00941134	1.11846	0.00624567	1.11409	0.0201524	8.1891	0.509549	8.20818	0.609111	8.21523	0.43391	8.18605	0.371742	7.21592	0.179012							8.20293	6.3003			8.05781	45.0641	8.05811	8.3553	8.05726	0.500392
8.26755	0.749764	8.02099	0.945189	1.19619	0.0095012	1.11936	0.00617693	1.11498	0.0202359	8.19004	0.511091	8.20913	0.609613	8.21619	0.434476	8.18698	0.372171	7.21684	0.179278							8.20388	6.3192			8.05865	45.2198	8.05894	8.36685	8.05809	0.50245
8.26854	0.75125	8.02179	0.945828	1.19715	0.00950721	1.12025	0.0061161	1.11587	0.020298	8.19097	0.512594	8.21008	0.610093	8.21715	0.434921	8.18791	0.372583	7.21776	0.179404							8.20482	6.33734			8.05948	45.3766	8.05977	8.37891	8.05893	0.504573
8.26954	0.752943	8.02259	0.946426	1.1981	0.00945979	1.12115	0.00610775	1.11676	0.0203902	8.19191	0.514143	8.21103	0.610522	8.2181	0.435549	8.18885	0.37298	7.21867	0.179647							8.20577	6.35464			8.06031	45.5337	8.06061	8.39072	8.05976	0.506071
8.27054	0.754587	8.0234	0.947076	1.19905	0.00943371	1.12204	0.00610657	1.11765	0.0204367	8.19285	0.515654	8.21198	0.610898	8.21906	0.436116	8.18978	0.373421	7.21959	0.179843							8.20672	6.3731			8.06114	45.6894	8.06144	8.40203	8.06059	0.506999
8.27153	0.756094	8.0242	0.947674	1.20001	0.00934232	1.12293	0.00610968	1.11854	0.0204095	8.19378	0.517134	8.21293	0.611212	8.22002	0.436612	8.19071	0.373899	7.22051	0.179797							8.20766	6.3923			8.06198	45.8452	8.06227	8.41374	8.06142	0.507772
8.27253	0.757537	8.025	0.948271	1.20096	0.00934155	1.12383	0.00609233	1.11943	0.0203298	8.19472	0.518605	8.21388	0.611698	8.22098	0.437084	8.19165	0.374333	7.22142	0.179589							8.20861	6.41055			8.06281	46.0015	8.06311	8.42599	8.06225	0.50788
8.27353	0.759231	8.02581	0.948905	1.20191	0.00939485	1.12472	0.00613559	1.12032	0.0202541	8.19566	0.520047	8.21483	0.612206	8.22193	0.437512	8.19258	0.374808	7.22234	0.179381							8.20955	6.42796			8.06364	46.1568	8.06394	8.43743	8.06309	0.508559
8.27452	0.760757	8.02661	0.949541	1.20287	0.00929208	1.12561	0.0061811	1.12121	0.0202799	8.19659	0.521444	8.21578	0.612705	8.22289	0.437954	8.19351	0.375239	7.22326	0.17907							8.2105	6.44595			8.06447	46.3127	8.06477	8.44792	8.06392	0.510471
8.27552	0.762257	8.02741	0.950144	1.20382	0.00920044	1.12651	0.00612103	1.1221	0.020398	8.19753	0.522901	8.21673	0.613235	8.22385	0.438453	8.19445	0.375675	7.22417	0.178735							8.21145	6.46512			8.06531	46.4689	8.0656	8.45821	8.06475	0.511817
8.27652	0.763745	8.02821	0.950773	1.20477	0.0092825	1.1274	0.00606074	1.12299	0.0205285	8.19846	0.524472	8.21769	0.613767	8.2248	0.438946	8.19538	0.376108	7.22509	0.178309							8.2124	6.48406			8.06614	46.6249	8.06644	8.46877	8.06558	0.511986
8.27751	0.7652	8.02902	0.951354	1.20573	0.00932647	1.1283	0.00613966	1.12388	0.0205699	8.1994	0.526003	8.21864	0.614164	8.22576	0.439406	8.19631	0.376478	7.22601	0.177951							8.21334	6.5024			8.06697	46.7805	8.06727	8.47988	8.06642	0.512668
8.27851	0.766604	8.02982	0.951972	1.20668	0.00939166	1.12919	0.00605635	1.12477	0.0206265	8.20034	0.527491	8.21959	0.614483	8.22672	0.43988	8.19725	0.376917	7.22693	0.177524							8.21429	6.52097			8.0678	46.9347	8.0681	8.49138	8.06725	0.513716
8.27951	0.767906	8.03062	0.952534	1.20764	0.00942144	1.13008	0.00610721	1.12566	0.0206805	8.20127	0.528988	8.22054	0.614989	8.22767	0.440408	8.19818	0.377378	7.22784	0.17712							8.21523	6.54001			8.06864	47.0834	8.06893	8.50272	8.06808	0.514738
8.2805	0.76924	8.03143	0.953131	1.20859	0.00939204	1.13098	0.00611064	1.12655	0.0207661	8.20221	0.530465	8.22149	0.61551	8.22863	0.440985	8.19912	0.377849	7.22876	0.176613							8.21618	6.55878			8.06947	47.2229	8.06977	8.51458	8.06891	0.515465
8.2815	0.770695	8.03223	0.953762	1.20954	0.00953149	1.13187	0.00608226	1.12744	0.0208634	8.20314	0.531913	8.22244	0.615938	8.22959	0.441556	8.20005	0.378275	7.22968	0.176059							8.21713	6.57785			8.0703	47.3621	8.0706	8.52626	8.06974	0.517048
8.2825	0.772206	8.03303	0.954373	1.2105	0.00954683	1.13276	0.00612542	1.12833	0.0209071	8.20408	0.533319	8.22339	0.616443	8.23054	0.442119	8.20098	0.37875	7.23059	0.175459							8.21808	6.5965			8.07114	47.5102	8.07143	8.53722	8.07058	0.518116
8.2835	0.773686	8.03383	0.954952	1.21145	0.00951028	1.13366	0.00624642	1.12922	0.0209138	8.20501	0.534744	8.22434	0.616932	8.2315	0.442707	8.20191	0.379221	7.23151	0.174825							8.21902	6.61472			8.07197	47.6656	8.07226	8.54805	8.07141	0.519561
8.28449	0.774996	8.03464	0.955578	1.2124	0.00943384	1.13455	0.00633894	1.13011	0.0209402	8.20595	0.536039	8.22529	0.617377	8.23246	0.443344	8.20285	0.379679	7.23243	0.17426							8.21997	6.63312			8.0728	47.8209	8.0731	8.55903	8.07224	0.519981
8.28549	0.776274	8.03544	0.956102	1.21335	0.0094006	1.13545	0.00634323	1.131	0.0209973	8.20689	0.537291	8.22624	0.617835	8.23342	0.443932	8.20378	0.380126	7.23335	0.173752							8.22091	6.65168			8.07363	47.9749	8.07393	8.57001	8.07307	0.521302
8.28649	0.777708	8.03624	0.956697	1.21431	0.00948394	1.13634	0.00639645	1.13189	0.020944	8.20782	0.538684	8.2272	0.618279	8.23437	0.444535	8.20472	0.380544	7.23426	0.173279							8.22186	6.67093			8.07447	48.1294	8.07476	8.58127	8.07391	0.521529
8.28748	0.779021	8.03705	0.957267	1.21526	0.00959246	1.13723	0.0063716	1.13278	0.0208211	8.20876	0.540137	8.22815	0.618695	8.23533	0.445132	8.20565	0.380954	7.23518	0.172898							8.22281	6.6891			8.0753	48.2838	8.07559	8.59247	8.07474	0.52231
8.28848	0.780444	8.03785	0.957847	1.21622	0.00964781	1.13813	0.00640062	1.13366	0.0207739	8.20969	0.54163	8.2291	0.619146	8.23629	0.44571	8.20658	0.381401	7.2361	0.172495							8.22376	6.70763			8.07613	48.4371	8.07643	8.60347	8.07557	0.522658
8.28948	0.782004	8.03865	0.958439	1.21717	0.00969766	1.13902	0.00632427	1.13455	0.0207889	8.21063	0.543092	8.23005	0.619601	8.23724	0.446337	8.20752	0.381791	7.23701	0.172022							8.2247	6.72617			8.07696	48.5908	8.07726	8.61475	8.0764	0.524787
8.29047	0.783408	8.03945	0.958992	1.21812	0.00977627	1.13991	0.0063852	1.13545	0.0207896	8.21157	0.544509	8.231	0.620192	8.2382	0.446929	8.20845	0.38223	7.23793	0.171641							8.22565	6.74491			8.0778	48.7451	8.07809	8.62594	8.07723	0.525817
8.29147	0.784706	8.04026	0.959576	1.21907	0.00979864	1.14081	0.00635811	1.13633	0.0208211	8.2125	0.546028	8.23195	0.620721	8.23916	0.447476	8.20938	0.382619	7.23885	0.171295							8.22659	6.76366			8.07863	48.8979	8.07892	8.63743	8.07807	0.525774
8.29247	0.785903	8.04106	0.960187	1.22003	0.00984478	1.1417	0.00633273	1.13722	0.0208391	8.21344	0.547616	8.2329	0.621132	8.24011	0.448039	8.21032	0.38307	7.23977	0.170926							8.22754	6.78299			8.07946	49.0513	8.07976	8.64785	8.0789	0.525417
8.29346	0.787121	8.04186	0.960776	1.22098	0.00974738	1.1426	0.00624642	1.13811	0.0208294	8.21437	0.549134	8.23385	0.621535	8.24107	0.448554	8.21125	0.383445	7.24068	0.17051							8.22849	6.801			8.08029	49.2047	8.08059	8.65835	8.07973	0.526645
8.29446	0.788358	8.04267	0.961341	1.22194	0.00986025	1.14349	0.00611685	1.139	0.020866	8.21531	0.550572	8.2348	0.621866	8.24203	0.449019	8.21218	0.383825	7.2416	0.170107							8.22944	6.81966			8.08113	49.3569	8.08142	8.66982	8.08056	0.527007
8.29546	0.78963	8.04347	0.961872	1.22289	0.00994551	1.14438	0.00605067	1.13989	0.0209418	8.21625	0.551941	8.23575	0.622333	8.24298	0.44948	8.21312	0.384248	7.24252	0.169795							8.23038	6.83906			8.08196	49.5098	8.08225	8.68196	8.0814	0.528833
8.29645	0.790978	8.04427	0.96239	1.22384	0.00983238	1.14528	0.00608847	1.14078	0.0209866	8.21718	0.553382	8.2367	0.622827	8.24394	0.449964	8.21405	0.384622	7.24343	0.16953							8.23133	6.85768			8.08279	49.6628	8.08309	8.69377	8.08223	0.529033
8.29745	0.792064	8.04508	0.962916	1.2248	0.0098807	1.14617	0.00614791	1.14167	0.0209877	8.21812	0.554856	8.23766	0.623355	8.2449	0.450573	8.21498	0.384971	7.24435	0.169265							8.23227	6.876			8.08362	49.8152	8.08392	8.70492	8.08306	0.530548
8.29845	0.793025	8.04588	0.96344	1.22575	0.00995484	1.14707	0.0061947	1.14256	0.0209256	8.21905	0.556345	8.2386	0.623803	8.24585	0.451151	8.21592	0.38537	7.24527	0.168965							8.23322	6.89399			8.08446	49.9678	8.08475	8.71561	8.0839	0.531178
8.29945	0.794127	8.04668	0.963943	1.2267	0.0098977	1.14796	0.0062687	1.14345	0.0208872	8.21999	0.557822	8.23956	0.624256	8.24681	0.45174	8.21685	0.38578	7.24618	0.168745							8.23417	6.91229			8.08529	50.1193	8.08558	8.72648	8.08473	0.531532
8.30044	0.795112	8.04748	0.964458	1.22766	0.00986063	1.14885	0.00628262	1.14434	0.0209407	8.22092	0.559295	8.24051	0.624677	8.24777	0.452248	8.21778	0.386148	7.2471	0.168572							8.23512	6.93038			8.08612	50.2701	8.08641	8.73811	8.08556	0.533715
8.30144	0.796074	8.04829	0.965063	1.22861	0.00989003	1.14975	0.00624846	1.14523	0.021084	8.22186	0.560825	8.24146	0.625064	8.24873	0.452681	8.21872	0.386522	7.24802	0.168319							8.23606	6.94857			8.08695	50.421	8.08725	8.74921	8.08639	0.534743
8.30244	0.7972	8.04909	0.965624	1.22956	0.010035	1.15064	0.00620509	1.14612	0.0212181	8.2228	0.562279	8.24241	0.625503	8.24968	0.453175	8.21965	0.386913	7.24894	0.168157							8.23701	6.9661			8.08779	50.5727	8.08808	8.75989	8.08722	0.53466
8.30343	0.798329	8.04989	0.966206	1.23052	0.0100037	1.15153	0.00614769	1.14701	0.0212416	8.22373	0.563783	8.24336	0.625852	8.25064	0.453628	8.22058	0.387313	7.24985	0.167961							8.23795	6.9839			8.08862	50.7239	8.08891	8.77078	8.08806	0.535442
8.30443	0.7994	8.05069	0.966778	1.23147	0.0100334	1.15243	0.00608076	1.1479	0.0211797	8.22467	0.565312	8.24431	0.626106	8.2516	0.454055	8.22152	0.387744	7.25077	0.167788							8.2389	7.00168			8.08945	50.8736	8.08975	8.78113	8.08889	0.536675
8.30543	0.800508	8.0515	0.967307	1.23242	0.0100469	1.15332	0.0060209	1.14879	0.0210935	8.2256	0.566864	8.24526	0.62656	8.25255	0.454611	8.22245	0.388204	7.25169	0.167673							8.23985	7.01992			8.09028	51.0249	8.09058	8.79157	8.08972	0.537191
8.30643	0.80159	8.0523	0.967834	1.23338	0.0101292	1.15421	0.00600152	1.14968	0.0211067	8.22654	0.56842	8.24621	0.626963	8.25351	0.455183	8.22339	0.38863	7.2526	0.167523							8.2408	7.03864			8.09112	51.1772	8.09141	8.80198	8.09055	0.5388
8.30742	0.802551	8.0531	0.968339	1.23433	0.0102761	1.15511	0.00588266	1.15057	0.0211622	8.22748	0.569943	8.24716	0.62739	8.25447	0.455647	8.22432	0.389019	7.25352	0.167257							8.24174	7.05652			8.09195	51.3283	8.09224	8.81314	8.09139	0.539633
8.30842	0.803295	8.05391	0.968843	1.23528	0.0103668	1.156	0.00587506	1.15146	0.0212049	8.22841	0.571528	8.24812	0.627789	8.25542	0.456081	8.22525	0.389404	7.25444	0.167073							8.24269	7.07366			8.09278	51.479	8.09308	8.82472	8.09222	0.539923
8.30942	0.804228	8.05471	0.969304	1.23624	0.0103898	1.1569	0.00590547	1.15235	0.0211654	8.22935	0.573119	8.24906	0.628148	8.25638	0.45653	8.22619	0.389761	7.25535	0.16705							8.24363	7.09105			8.09362	51.6293	8.09391	8.83578	8.09305	0.539559
8.31041	0.805262	8.05551	0.969819	1.23719	0.0104205	1.15779	0.00589776	1.15324	0.021058	8.23028	0.574709	8.25002	0.628748	8.25734	0.456932	8.22712	0.39014	7.25627	0.166957							8.24458	7.10806			8.09445	51.779	8.09474	8.84622	8.09388	0.539668
8.31141	0.806183	8.05632	0.970289	1.23814	0.0104792	1.15868	0.00587399	1.15413	0.0209163	8.23122	0.576258	8.25097	0.629215	8.25829	0.457344	8.22805	0.390539	7.25719	0.166761							8.24553	7.12529			8.09528	51.9292	8.09557	8.85633	8.09471	0.539468
8.31241	0.807145	8.05712	0.970771	1.2391	0.0104967	1.15958	0.00591029	1.15502	0.0208404	8.23216	0.577738	8.25192	0.629639	8.25925	0.457719	8.22899	0.390838	7.25811	0.166484							8.24648	7.14305			8.09611	52.0793	8.09641	8.8665	8.09555	0.540035
8.3134	0.808108	8.05792	0.971252	1.24005	0.0104287	1.16047	0.0059196	1.15591	0.0208821	8.23309	0.579239	8.25287	0.630159	8.26021	0.458206	8.22992	0.391098	7.25902	0.166231							8.24742	7.16136			8.09695	52.2284	8.09724	8.8769	8.09638	0.539905
8.3144	0.809011	8.05873	0.971747	1.241	0.0103484	1.16137	0.0058787	1.1568	0.0210221	8.23403	0.580708	8.25382	0.630615	8.26117	0.458687	8.23085	0.391493	7.25994	0.166011							8.24837	7.17884			8.09778	52.3762	8.09807	8.88788	8.09721	0.540918
8.3154	0.809805	8.05953	0.972254	1.24196	0.0103359	1.16226	0.00592667	1.15769	0.0211479	8.23496	0.582176	8.25477	0.631029	8.26212	0.45919	8.23179	0.391834	7.26086	0.165838							8.24931	7.19473			8.09861	52.5231	8.0989	8.89888	8.09804	0.542282
8.31639	0.810685	8.06033	0.97276	1.24291	0.0103466	1.16315	0.00590943	1.15858	0.0210743	8.2359	0.58373	8.25572	0.631407	8.26308	0.459561	8.23272	0.392122	7.26178	0.165723							8.25026	7.21056			8.09944	52.6714	8.09974	8.90969	8.09888	0.541993
8.31739	0.811528	8.06113	0.973258	1.24386	0.0102752	1.16405	0.00598846	1.15947	0.0208659	8.23683	0.585252	8.25667	0.631747	8.26403	0.460075	8.23366	0.39251	7.26269	0.165573							8.25121	7.22767			8.10028	52.8202	8.10057	8.9213	8.09971	0.541519
8.31839	0.812389	8.06194	0.973748	1.24482	0.0101766	1.16494	0.00612681	1.16036	0.0207646	8.23777	0.586658	8.25762	0.632211	8.26499	0.460561	8.23459	0.392885	7.26361	0.165538							8.25216	7.24556			8.10111	52.9679	8.1014	8.93258	8.10054	0.5415
8.31939	0.813269	8.06274	0.97428	1.24577	0.0101306	1.16583	0.00612649	1.16125	0.0207514	8.23871	0.58812	8.25857	0.632805	8.26595	0.460995	8.23552	0.393256	7.26453	0.165446							8.2531	7.26262			8.10194	53.1143	8.10223	8.94285	8.10137	0.542176
8.32038	0.814035	8.06354	0.974786	1.24672	0.0101006	1.16673	0.00619749	1.16214	0.0207479	8.23964	0.589629	8.25953	0.633333	8.26691	0.461393	8.23645	0.393754	7.26544	0.165296							8.25405	7.279			8.10278	53.2616	8.10307	8.9535	8.1022	0.542261
8.32138	0.814962	8.06434	0.975311	1.24768	0.0101549	1.16762	0.00622704	1.16303	0.0208433	8.24058	0.591073	8.26048	0.633882	8.26786	0.46179	8.23739	0.394143	7.26636	0.165192							8.25499	7.29594			8.10361	53.4088	8.1039	8.96407	8.10304	0.543414
8.32237	0.815839	8.06515	0.975797	1.24863	0.0102055	1.16852	0.00620948	1.16392	0.0209723	8.24151	0.592581	8.26143	0.634387	8.26882	0.462316	8.23832	0.394462	7.26728	0.164996							8.25594	7.31349			8.10444	53.5544	8.10473	8.97443	8.10387	0.545165
8.32337	0.816346	8.06595	0.976259	1.24958	0.0102125	1.16941	0.00625103	1.16481	0.0210354	8.24245	0.594189	8.26238	0.634713	8.26978	0.46281	8.23926	0.394802	7.26819	0.16495							8.25689	7.33104			8.10527	53.6996	8.10556	8.98522	8.1047	0.546604
8.32437	0.816895	8.06675	0.976754	1.25054	0.010267	1.1703	0.00625381	1.16569	0.0209956	8.24339	0.595817	8.26333	0.635081	8.27073	0.463311	8.24019	0.395215	7.26911	0.164927							8.25784	7.348			8.10611	53.8441	8.1064	8.99554	8.10553	0.546781
8.32537	0.817565	8.06756	0.977229	1.25149	0.0102513	1.1712	0.00623539	1.16658	0.0209998	8.24432	0.597295	8.26428	0.635406	8.27169	0.463704	8.24112	0.395651	7.27003	0.164766							8.25878	7.36431			8.10694	53.989	8.10723	9.00595	8.10637	0.547761
8.32636	0.818243	8.06836	0.9777	1.25244	0.0104871	1.17209	0.00626752	1.16748	0.020915	8.24526	0.598661	8.26523	0.635594	8.27265	0.46417	8.24206	0.3961	7.27095	0.164696							8.25973	7.38113			8.10777	54.1338	8.10806	9.01728	8.1072	0.548881
8.32736	0.818948	8.06916	0.97819	1.2534	0.0106023	1.17298	0.00628401	1.16836	0.020943	8.2462	0.600153	8.26618	0.635917	8.2736	0.464663	8.24299	0.396439	7.27186	0.164593							8.26068	7.39784			8.1086	54.278	8.10889	9.02842	8.10803	0.549311
8.32836	0.819613	8.06997	0.978613	1.25435	0.0106453	1.17388	0.00631785	1.16925	0.0209883	8.24713	0.601563	8.26713	0.636435	8.27456	0.465245	8.24392	0.396876	7.27278	0.164558							8.26162	7.4143			8.10944	54.4229	8.10973	9.03865	8.10886	0.549572
8.32935	0.820322	8.07077	0.979064	1.2553	0.0106084	1.17477	0.00632695	1.17014	0.0209446	8.24807	0.602975	8.26808	0.636862	8.27552	0.465689	8.24486	0.397218	7.2737	0.164373							8.26257	7.43044			8.11027	54.5675	8.11056	9.04804	8.1097	0.55021
8.33035	0.820907	8.07157	0.979456	1.25626	0.0106811	1.17567	0.00620873	1.17103	0.0209142	8.249	0.604437	8.26903	0.637241	8.27647	0.466106	8.24579	0.397627	7.27461	0.164293							8.26351	7.44797			8.1111	54.712	8.11139	9.05778	8.11053	0.550436
8.33135	0.821362	8.07237	0.979819	1.25721	0.0106299	1.17656	0.00611182	1.17192	0.0209055	8.24994	0.606012	8.26999	0.637647	8.27743	0.466608	8.24672	0.397968	7.27553	0.164258							8.26446	7.46509			8.11194	54.8564	8.11222	9.06829	8.11136	0.550443
8.33235	0.821722	8.07318	0.980206	1.25816	0.0106451	1.17745	0.00614437	1.17281	0.0210448	8.25088	0.607556	8.27094	0.638003	8.27839	0.467132	8.24766	0.398445	7.27645	0.164281							8.26541	7.48186			8.11277	54.9991	8.11306	9.07935	8.11219	0.551363
8.33334	0.822037	8.07398	0.980611	1.25912	0.0106936	1.17835	0.00613388	1.1737	0.0211356	8.25181	0.609066	8.27189	0.638346	8.27935	0.467587	8.24859	0.398693	7.27736	0.164304							8.26636	7.499			8.1136	55.1408	8.11389	9.09061	8.11303	0.551525
8.33434	0.822506	8.07478	0.980976	1.26007	0.0106529	1.17924	0.00604928	1.17459	0.0212022	8.25275	0.610546	8.27284	0.6387	8.2803	0.467953	8.24952	0.39904	7.27828	0.164281							8.2673	7.51584			8.11443	55.2828	8.11472	9.10149	8.11386	0.553014
8.33534	0.823144	8.07559	0.981457	1.26103	0.0106957	1.18013	0.00605442	1.17548	0.0211566	8.25368	0.612003	8.27379	0.639143	8.28126	0.468315	8.25046	0.399386	7.2792	0.1642							8.26825	7.5322			8.11527	55.4249	8.11555	9.11187	8.11469	0.553949
8.33633	0.823594	8.07639	0.981865	1.26198	0.0107783	1.18103	0.00604907	1.17637	0.021259	8.25462	0.613564	8.27474	0.639608	8.28222	0.468742	8.25139	0.399758	7.28012	0.16405							8.2692	7.54904			8.1161	55.5662	8.11639	9.12199	8.11552	0.555982
8.33733	0.824057	8.07719	0.982284	1.26293	0.0108634	1.18192	0.0059967	1.17726	0.021351	8.25555	0.615101	8.27569	0.640088	8.28317	0.469188	8.25233	0.400138	7.28103	0.163866							8.27014	7.56677			8.11693	55.7077	8.11722	9.13154	8.11636	0.557
8.33833	0.824526	8.07799	0.98268	1.26388	0.0108319	1.18282	0.00602433	1.17815	0.0213362	8.25649	0.616631	8.27664	0.640512	8.28413	0.469624	8.25326	0.400556	7.28195	0.163727							8.27109	7.58394			8.11776	55.8506	8.11805	9.14094	8.11719	0.558497
8.33932	0.824825	8.0788	0.983131	1.26484	0.0107453	1.18371	0.00601469	1.17904	0.0214098	8.25742	0.618205	8.27759	0.640916	8.28509	0.470017	8.25419	0.400902	7.28287	0.163635							8.27204	7.60141			8.11859	55.992	8.11888	9.15094	8.11802	0.559075
8.34032	0.825162	8.0796	0.983473	1.26579	0.0107512	1.1846	0.00603547	1.17993	0.0214628	8.25836	0.619714	8.27854	0.641329	8.28604	0.470338	8.25512	0.401314	7.28378	0.163554							8.27298	7.61859			8.11943	56.1334	8.11972	9.16121	8.11885	0.559255
8.34132	0.825428	8.0804	0.9839	1.26675	0.0107781	1.1855	0.005909	1.18082	0.0213922	8.2593	0.621147	8.27949	0.641719	8.287	0.470794	8.25606	0.401693	7.2847	0.163554							8.27393	7.63587			8.12026	56.2743	8.12055	9.17149	8.11968	0.559451
8.34231	0.825932	8.08121	0.984319	1.2677	0.0107523	1.18639	0.00586263	1.18171	0.0213269	8.26023	0.622481	8.28044	0.642133	8.28796	0.471271	8.25699	0.402039	7.28562	0.163543							8.27488	7.65354			8.12109	56.4143	8.12138	9.18197	8.12052	0.560543
8.34331	0.826438	8.08201	0.984731	1.26865	0.0107648	1.18729	0.00583104	1.1826	0.0213546	8.26117	0.623887	8.28139	0.642634	8.28891	0.471649	8.25793	0.402387	7.28653	0.163439							8.27582	7.67099			8.12193	56.5501	8.12221	9.19252	8.12135	0.560211
8.34431	0.82684	8.08281	0.985092	1.26961	0.010836	1.18818	0.00591917	1.18349	0.0214025	8.26211	0.625443	8.28235	0.643131	8.28987	0.472134	8.25886	0.402652	7.28745	0.163381							8.27677	7.68807			8.12276	56.6774	8.12305	9.20272	8.12218	0.561376
8.3453	0.827138	8.08361	0.985459	1.27056	0.0109175	1.18907	0.00604992	1.18438	0.0214531	8.26304	0.626853	8.2833	0.643622	8.29083	0.472546	8.25979	0.403014	7.28837	0.163335							8.27772	7.70523			8.12359	56.8031	8.12388	9.21252	8.12301	0.561491
8.3463	0.827102	8.08442	0.985811	1.27151	0.0108639	1.18997	0.00601684	1.18527	0.0214002	8.26398	0.628194	8.28425	0.644033	8.29178	0.472998	8.26073	0.403339	7.28929	0.163231							8.27866	7.72222			8.12442	56.9361	8.12471	9.22242	8.12385	0.562991
8.3473	0.827158	8.08522	0.98616	1.27246	0.0108395	1.19086	0.00595644	1.18616	0.0214169	8.26491	0.62965	8.2852	0.644347	8.29274	0.473324	8.26166	0.403697	7.2902	0.16322							8.27961	7.73927			8.12526	57.0756	8.12554	9.23264	8.12468	0.56293
8.3483	0.827486	8.08602	0.986523	1.27342	0.0109012	1.19175	0.00590033	1.18705	0.0214709	8.26585	0.630923	8.28615	0.644683	8.2937	0.473743	8.26259	0.404031	7.29112	0.163185							8.28056	7.75602			8.12609	57.2138	8.12638	9.244	8.12551	0.564047
8.34929	0.827465	8.08683	0.986918	1.27437	0.0109186	1.19265	0.00586927	1.18794	0.0214571	8.26679	0.632276	8.2871	0.645079	8.29466	0.474056	8.26353	0.404437	7.29204	0.163093							8.2815	7.77295			8.12692	57.3515	8.12721	9.25492	8.12634	0.565457
8.35029	0.827744	8.08763	0.987281	1.27533	0.0108322	1.19354	0.00586531	1.18883	0.0214467	8.26772	0.633538	8.28805	0.645536	8.29561	0.474435	8.26446	0.404712	7.29296	0.163001							8.28245	7.79051			8.12775	57.4896	8.12804	9.26551	8.12717	0.566001
8.35129	0.828131	8.08843	0.987613	1.27628	0.0108185	1.19444	0.00585032	1.18972	0.0213067	8.26866	0.6349	8.289	0.646052	8.29657	0.474938	8.26539	0.405074	7.29387	0.162828							8.2834	7.80725			8.12859	57.6276	8.12887	9.27629	8.12801	0.566913
8.35228	0.828383	8.08924	0.98799	1.27723	0.010766	1.19533	0.00594691	1.19061	0.0212474	8.26959	0.636321	8.28995	0.646486	8.29753	0.475367	8.26633	0.405384	7.29479	0.162793							8.28434	7.82423			8.12942	57.7652	8.1297	9.28809	8.12884	0.568998
8.35328	0.828404	8.09004	0.988327	1.27819	0.0107328	1.19622	0.00598268	1.1915	0.0213276	8.27053	0.637724	8.2909	0.646865	8.29848	0.475862	8.26726	0.405683	7.29571	0.162724							8.28529	7.84015			8.13025	57.9012	8.13054	9.29893	8.12967	0.569965
8.35428	0.828458	8.09084	0.988648	1.27914	0.0107206	1.19712	0.00601416	1.19239	0.0214545	8.27146	0.639128	8.29185	0.647278	8.29944	0.476421	8.26819	0.406096	7.29662	0.162608							8.28624	7.85632			8.13108	58.0376	8.13137	9.30958	8.1305	0.570162
8.35527	0.828292	8.09164	0.988957	1.28009	0.0107769	1.19801	0.0060873	1.19328	0.0215485	8.2724	0.640439	8.29281	0.647691	8.3004	0.476881	8.26913	0.406477	7.29754	0.162378							8.28718	7.87156			8.13192	58.1741	8.1322	9.32054	8.13134	0.571209
8.35627	0.82825	8.09245	0.989284	1.28105	0.0107706	1.19891	0.00613548	1.19417	0.0216017	8.27334	0.641706	8.29376	0.648084	8.30135	0.477218	8.27006	0.406801	7.29846	0.162193							8.28813	7.88746			8.13275	58.3103	8.13304	9.33145	8.13217	0.571414
8.35727	0.82848	8.09325	0.989649	1.282	0.0108009	1.1998	0.00616665	1.19506	0.0216343	8.27427	0.643016	8.29471	0.648472	8.30231	0.477658	8.27099	0.40711	7.29938	0.162158							8.28908	7.90402			8.13358	58.4458	8.13387	9.34178	8.133	0.571817
8.35826	0.82876	8.09405	0.989954	1.28295	0.0108025	1.20069	0.00619631	1.19595	0.0216471	8.27521	0.644317	8.29566	0.648884	8.30327	0.4782	8.27193	0.407415	7.30029	0.162124							8.29002	7.92062			8.13442	58.5805	8.1347	9.35234	8.13383	0.572693
8.35926	0.828755	8.09486	0.990269	1.28391	0.0108066	1.20159	0.00616258	1.19684	0.0216339	8.27614	0.645628	8.29661	0.649324	8.30422	0.478726	8.27286	0.407743	7.30121	0.161939							8.29097	7.9371			8.13525	58.7152	8.13553	9.36289	8.13467	0.574483
8.36026	0.828634	8.09566	0.990516	1.28486	0.0108116	1.20248	0.00616097	1.19772	0.021674	8.27708	0.646995	8.29756	0.649665	8.30518	0.479274	8.27379	0.40803	7.30213	0.16172							8.29192	7.95388			8.13608	58.8498	8.13637	9.37363	8.1355	0.574259
8.36126	0.828618	8.09646	0.990829	1.28581	0.0108094	1.20337	0.00617639	1.19861	0.0217396	8.27802	0.64838	8.29851	0.650053	8.30614	0.479725	8.27473	0.408325	7.30304	0.161709							8.29286	7.96944			8.13691	58.9839	8.1372	9.38475	8.13633	0.575479
8.36225	0.828439	8.09727	0.991105	1.28677	0.0107953	1.20427	0.00615497	1.1995	0.0217321	8.27895	0.649749	8.29946	0.650516	8.3071	0.480187	8.27566	0.408656	7.30396	0.161662							8.29381	7.9852			8.13775	59.1176	8.13803	9.39524	8.13716	0.575681
8.36325	0.828255	8.09807	0.991402	1.28772	0.0108142	1.20516	0.00608376	1.20039	0.0216956	8.27989	0.651289	8.30041	0.650948	8.30805	0.48067	8.2766	0.409015	7.30488	0.161616							8.29476	8.00088			8.13858	59.2506	8.13886	9.40584	8.138	0.576892
8.36425	0.828279	8.09887	0.991631	1.28867	0.0108294	1.20606	0.00602829	1.20128	0.0215417	8.28082	0.652775	8.30136	0.651329	8.30901	0.4811	8.27753	0.409292	7.30579	0.161547							8.2957	8.0168			8.13941	59.3847	8.1397	9.41645	8.13883	0.578184
8.36524	0.828201	8.09967	0.991903	1.28963	0.0108602	1.20695	0.00600848	1.20217	0.0213789	8.28176	0.65418	8.30232	0.651764	8.30997	0.481531	8.27846	0.409574	7.30671	0.161524							8.29665	8.03311			8.14024	59.519	8.14053	9.42671	8.13966	0.578861
8.36624	0.828173	8.10048	0.992175	1.29058	0.0109065	1.20784	0.00600698	1.20306	0.0213674	8.2827	0.655467	8.30327	0.652254	8.31092	0.482024	8.2794	0.409943	7.30763	0.161432							8.2976	8.04907			8.14108	59.6515	8.14136	9.43697	8.14049	0.58114
8.36724	0.828188	8.10128	0.992444	1.29153	0.0109849	1.20874	0.00597079	1.20395	0.021502	8.28363	0.656925	8.30422	0.652693	8.31188	0.482523	8.28033	0.410358	7.30854	0.161351							8.29854	8.06475			8.14191	59.7827	8.14219	9.4467	8.14133	0.582402
8.36824	0.828246	8.10208	0.992702	1.29249	0.0110657	1.20963	0.00589294	1.20484	0.0216268	8.28457	0.658349	8.30517	0.652994	8.31284	0.483012	8.28126	0.410721	7.30946	0.161282							8.29949	8.0804			8.14274	59.9146	8.14303	9.45664	8.14216	0.583157
8.36923	0.828109	8.10289	0.992943	1.29344	0.0111277	1.21053	0.00586456	1.20573	0.0216387	8.2855	0.659817	8.30612	0.653254	8.31379	0.483459	8.2822	0.411067	7.31038	0.161201							8.30044	8.09644			8.14358	60.0465	8.14386	9.46756	8.14299	0.583121
8.37023	0.827775	8.10369	0.993192	1.29439	0.0111884	1.21142	0.00588202	1.20662	0.0216191	8.28644	0.661143	8.30707	0.653619	8.31475	0.483914	8.28313	0.411371	7.3113	0.161074							8.30138	8.11155			8.14441	60.1774	8.14469	9.47876	8.14382	0.585659
8.37123	0.827463	8.10449	0.993414	1.29535	0.0112177	1.21231	0.00592057	1.20751	0.0215182	8.28737	0.662544	8.30802	0.653991	8.31571	0.484401	8.28406	0.411652	7.31221	0.160959							8.30233	8.12678			8.14524	60.3068	8.14552	9.48977	8.14465	0.586478
8.37222	0.827356	8.10529	0.993644	1.2963	0.0112589	1.21321	0.00590868	1.2084	0.0214258	8.28831	0.664063	8.30897	0.654289	8.31666	0.484738	8.285	0.411972	7.31313	0.160924							8.30328	8.14064			8.14607	60.437	8.14636	9.50064	8.14549	0.586963
8.37322	0.82723	8.1061	0.993902	1.29725	0.0113136	1.2141	0.00584786	1.20929	0.0214108	8.28925	0.665357	8.30992	0.654686	8.31762	0.485131	8.28593	0.412295	7.31405	0.160913							8.30422	8.15497			8.14691	60.568	8.14719	9.51126	8.14632	0.587395
8.37422	0.826954	8.1069	0.994125	1.29821	0.0113512	1.21499	0.00578393	1.21018	0.0214391	8.29018	0.666745	8.31087	0.655158	8.31858	0.485612	8.28686	0.412643	7.31496	0.160763							8.30517	8.17067			8.14774	60.6984	8.14802	9.52171	8.14715	0.587723
8.37521	0.826592	8.1077	0.994307	1.29916	0.0113961	1.21589	0.00573467	1.21107	0.0214377	8.29112	0.668088	8.31182	0.655572	8.31953	0.486032	8.2878	0.412997	7.31588	0.160751							8.30612	8.18576			8.14857	60.8278	8.14885	9.53296	8.14798	0.588648
8.37621	0.826289	8.10851	0.994507	1.30011	0.0113661	1.21678	0.0057095	1.21196	0.0214784	8.29205	0.669516	8.31278	0.656183	8.32049	0.486426	8.28873	0.413319	7.3168	0.160763							8.30706	8.20123			8.1494	60.9568	8.14969	9.54378	8.14882	0.589541
8.37721	0.825837	8.10931	0.994716	1.30107	0.0112466	1.21768	0.00568359	1.21285	0.0215222	8.29299	0.6709	8.31372	0.656686	8.32145	0.486824	8.28966	0.413675	7.31772	0.160636							8.30801	8.21531			8.15024	61.0854	8.15052	9.55426	8.14965	0.590763
8.3782	0.825436	8.11011	0.994895	1.30202	0.0111818	1.21857	0.00567652	1.21374	0.0214952	8.29393	0.672286	8.31468	0.657014	8.3224	0.487152	8.2906	0.414009	7.31863	0.160486							8.30896	8.23075			8.15107	61.213	8.15135	9.56502	8.15048	0.591225
8.3792	0.825169	8.11092	0.995117	1.30297	0.0111884	1.21946	0.00563026	1.21463	0.021527	8.29486	0.673713	8.31563	0.65733	8.32336	0.487469	8.29153	0.414297	7.31955	0.160394							8.3099	8.24493			8.1519	61.3399	8.15218	9.57617	8.15131	0.591806
8.3802	0.824861	8.11172	0.995333	1.30393	0.0111424	1.22036	0.0056973	1.21552	0.0216235	8.2958	0.675066	8.31658	0.657704	8.32432	0.487814	8.29247	0.41463	7.32047	0.160336							8.31085	8.25945			8.15273	61.4669	8.15302	9.58712	8.15215	0.592806
8.38119	0.824516	8.11252	0.995593	1.30488	0.0111105	1.22125	0.00580759	1.21641	0.0216383	8.29673	0.676463	8.31753	0.658083	8.32527	0.488103	8.2934	0.415015	7.32138	0.160267							8.3118	8.27519			8.15357	61.5931	8.15385	9.59705	8.15298	0.593361
8.38219	0.824177	8.11332	0.995854	1.30583	0.0111553	1.22214	0.00582558	1.2173	0.0215879	8.29767	0.67783	8.31848	0.658535	8.32623	0.488443	8.29433	0.415337	7.3223	0.160163							8.31274	8.28997			8.1544	61.7184	8.15468	9.60653	8.15381	0.594043
8.38319	0.823935	8.11413	0.996091	1.30679	0.0111782	1.22304	0.00574773	1.21819	0.0214621	8.29861	0.679147	8.31943	0.658831	8.32719	0.488862	8.29527	0.415642	7.32322	0.160036							8.31369	8.30511			8.15523	61.8446	8.15551	9.61622	8.15464	0.594057
8.38419	0.82335	8.11493	0.996309	1.30774	0.0111224	1.22393	0.00566796	1.21908	0.0214034	8.29954	0.680575	8.32038	0.659029	8.32815	0.489276	8.2962	0.415966	7.32414	0.159909							8.31464	8.32002			8.15606	61.9711	8.15635	9.627	8.15547	0.594183
8.38518	0.822735	8.11573	0.996519	1.30869	0.0109855	1.22483	0.00564879	1.21997	0.0213234	8.30048	0.682036	8.32133	0.659386	8.3291	0.489639	8.29713	0.416281	7.32505	0.159851							8.31558	8.33535			8.1569	62.0969	8.15718	9.63802	8.15631	0.595173
8.38618	0.822347	8.11654	0.996733	1.30965	0.0110356	1.22572	0.00558497	1.22086	0.0214022	8.30141	0.683352	8.32228	0.659664	8.33006	0.489904	8.29807	0.41661	7.32597	0.159863							8.31653	8.34995			8.15773	62.2218	8.15801	9.6494	8.15714	0.595472
8.38718	0.822005	8.11734	0.996946	1.3106	0.0111029	1.22661	0.00558861	1.22175	0.021403	8.30235	0.684647	8.32324	0.660072	8.33102	0.490188	8.299	0.416924	7.32689	0.159886							8.31748	8.3648			8.15856	62.3461	8.15884	9.66113	8.15797	0.596958
8.38817	0.821566	8.11814	0.997156	1.31156	0.0110274	1.22751	0.00560681	1.22264	0.0213227	8.30329	0.685909	8.32418	0.660354	8.33197	0.490496	8.29993	0.417217	7.3278	0.159851							8.31842	8.37857			8.15939	62.4698	8.15968	9.67203	8.1588	0.597797
8.38917	0.820942	8.11894	0.997389	1.31251	0.010977	1.2284	0.00559246	1.22353	0.0212964	8.30422	0.687119	8.32514	0.660716	8.33293	0.490908	8.30087	0.417519	7.32872	0.159828							8.31937	8.39274			8.16023	62.5927	8.16051	9.68247	8.15964	0.598295
8.39017	0.820309	8.11975	0.99751	1.31346	0.0109408	1.2293	0.00558015	1.22442	0.0213588	8.30516	0.688297	8.32609	0.661112	8.33389	0.491419	8.3018	0.417853	7.32964	0.159851							8.32032	8.40801			8.16106	62.7156	8.16134	9.69377	8.16047	0.59981
8.39116	0.820036	8.12055	0.997684	1.31441	0.0109244	1.23019	0.00559214	1.22531	0.0214769	8.30609	0.689496	8.32704	0.661563	8.33484	0.491821	8.30273	0.418145	7.33055	0.159805							8.32126	8.42227			8.16189	62.8388	8.16217	9.70494	8.1613	0.600633
8.39216	0.819297	8.12135	0.99778	1.31537	0.0108106	1.23108	0.00565778	1.2262	0.0216195	8.30703	0.690807	8.32799	0.661973	8.3358	0.492198	8.30367	0.418494	7.33147	0.159678							8.32221	8.43751			8.16272	62.9612	8.16301	9.71619	8.16213	0.601226
8.39316	0.81866	8.12216	0.997857	1.31632	0.0107739	1.23198	0.00577279	1.22709	0.0216252	8.30796	0.69216	8.32894	0.662321	8.33676	0.492601	8.3046	0.418866	7.33239	0.15969							8.32315	8.45208			8.16356	63.0834	8.16384	9.72796	8.16297	0.603467
8.39415	0.81809	8.12296	0.997968	1.31727	0.0107175	1.23287	0.00585728	1.22798	0.02155	8.3089	0.693489	8.32989	0.662594	8.33771	0.49302	8.30554	0.419264	7.33331	0.159667							8.3241	8.46677			8.16439	63.2054	8.16467	9.73972	8.1638	0.603833
8.39515	0.817415	8.12376	0.99815	1.31823	0.0105877	1.23376	0.00589155	1.22887	0.021472	8.30984	0.694797	8.33084	0.66302	8.33867	0.493395	8.30647	0.419631	7.33422	0.159598							8.32505	8.4813			8.16522	63.3258	8.1655	9.751	8.16463	0.605352
8.39615	0.816892	8.12457	0.998352	1.31918	0.0105371	1.23466	0.00593385	1.22975	0.0215135	8.31077	0.695998	8.33179	0.663432	8.33963	0.493864	8.3074	0.419929	7.33514	0.159551							8.326	8.49582			8.16606	63.4454	8.16634	9.7624	8.16546	0.606282
8.39715	0.816396	8.12537	0.998504	1.32014	0.0105537	1.23555	0.00600013	1.23064	0.0216083	8.31171	0.697249	8.33274	0.663795	8.34059	0.49431	8.30833	0.420215	7.33606	0.159436							8.32694	8.51054			8.16689	63.5655	8.16717	9.77346	8.16629	0.606799
8.39814	0.815789	8.12617	0.998644	1.32109	0.0105422	1.23645	0.006033	1.23153	0.0216739	8.31264	0.698531	8.33369	0.664367	8.34154	0.49473	8.30927	0.42053	7.33697	0.15939							8.32789	8.5253			8.16772	63.6857	8.168	9.78362	8.16713	0.606783
8.39914	0.815318	8.12697	0.998751	1.32204	0.010557	1.23734	0.00599992	1.23242	0.021637	8.31358	0.699789	8.33465	0.664835	8.3425	0.495077	8.3102	0.420777	7.33789	0.159332							8.32883	8.53935			8.16855	63.8056	8.16883	9.79374	8.16796	0.607148
8.40014	0.814649	8.12778	0.998852	1.32299	0.0106696	1.23823	0.00602861	1.23331	0.0216428	8.31452	0.701168	8.3356	0.665209	8.34346	0.495486	8.31114	0.421065	7.33881	0.159205							8.32978	8.55383			8.16939	63.9252	8.16967	9.80414	8.16879	0.607674
8.40113	0.814106	8.12858	0.998954	1.32395	0.0108498	1.23913	0.00606085	1.2342	0.0217492	8.31545	0.702531	8.33655	0.665609	8.34441	0.495761	8.31207	0.421408	7.33972	0.159228							8.33073	8.56916			8.17022	64.0442	8.1705	9.81448	8.16962	0.608616
8.40213	0.813522	8.12938	0.999057	1.3249	0.0109374	1.24002	0.0060088	1.23509	0.0217921	8.31639	0.703761	8.3375	0.665898	8.34537	0.496098	8.313	0.421685	7.34064	0.159251							8.33168	8.58422			8.17105	64.1629	8.17133	9.82409	8.17046	0.609084
8.40313	0.813005	8.13019	0.999146	1.32586	0.0109603	1.24091	0.00591307	1.23598	0.0217659	8.31733	0.704939	8.33845	0.666216	8.34633	0.496403	8.31394	0.421973	7.34156	0.159125							8.33262	8.59892			8.17188	64.2813	8.17216	9.83345	8.17129	0.608854
8.40412	0.812332	8.13099	0.999219	1.32681	0.0110599	1.24181	0.00586959	1.23687	0.0216673	8.31826	0.706161	8.3394	0.666453	8.34728	0.496703	8.31487	0.422331	7.34248	0.159113							8.33357	8.61337			8.17272	64.3993	8.173	9.84341	8.17212	0.609369
8.40512	0.811807	8.13179	0.999293	1.32776	0.0111022	1.2427	0.00585814	1.23776	0.0216871	8.3192	0.707425	8.34035	0.666812	8.34824	0.497032	8.3158	0.42261	7.34339	0.159113							8.33452	8.62717			8.17355	64.5162	8.17383	9.8533	8.17295	0.609811
8.40612	0.811127	8.13259	0.99937	1.32872	0.011096	1.2436	0.0058364	1.23865	0.0216622	8.32013	0.708786	8.3413	0.667176	8.3492	0.497426	8.31674	0.42286	7.34431	0.15909							8.33546	8.64105			8.17438	64.633	8.17466	9.86363	8.17379	0.611081
8.40711	0.810244	8.1334	0.999444	1.32967	0.0111515	1.24449	0.00577707	1.23954	0.0214917	8.32107	0.710181	8.34225	0.667502	8.35015	0.497753	8.31767	0.423143	7.34523	0.159032							8.33641	8.65542			8.17521	64.7464	8.17549	9.87544	8.17462	0.612316
8.40811	0.809379	8.1342	0.999488	1.33062	0.0112706	1.24538	0.00571871	1.24043	0.0214711	8.322	0.711596	8.3432	0.667762	8.35111	0.498132	8.3186	0.42343	7.34614	0.159009							8.33736	8.66961			8.17605	64.8531	8.17633	9.88744	8.17545	0.61376
8.40911	0.808555	8.135	0.999534	1.33158	0.0112764	1.24628	0.00565618	1.24132	0.0215719	8.32294	0.712837	8.34415	0.668037	8.35207	0.498528	8.31954	0.423745	7.34706	0.158998							8.3383	8.6835			8.17688	64.9576	8.17716	9.89885	8.17628	0.614937
8.41011	0.80765	8.13581	0.999649	1.33253	0.0112374	1.24717	0.00560713	1.24221	0.0216643	8.32387	0.714069	8.34511	0.668274	8.35302	0.498891	8.32047	0.42409	7.34798	0.158859							8.33925	8.69717			8.17771	65.0666	8.17799	9.9101	8.17711	0.617195
8.4111	0.806824	8.13661	0.999738	1.33348	0.011219	1.24806	0.00562887	1.2431	0.0217691	8.32481	0.715361	8.34606	0.668559	8.35398	0.499371	8.3214	0.424404	7.3489	0.158767							8.3402	8.71172			8.17854	65.1814	8.17882	9.9211	8.17795	0.617291
8.4121	0.806289	8.13741	0.999766	1.33444	0.0111813	1.24896	0.00563969	1.24399	0.0218288	8.32575	0.71662	8.34701	0.66898	8.35494	0.499742	8.32234	0.424685	7.34981	0.158755							8.34114	8.72572			8.17938	65.2964	8.17966	9.93258	8.17878	0.617244
8.4131	0.805521	8.13822	0.999794	1.33539	0.0111822	1.24985	0.00553731	1.24488	0.0218323	8.32668	0.717806	8.34796	0.669323	8.3559	0.500045	8.32327	0.425018	7.35073	0.158686							8.34209	8.73889			8.18021	65.4104	8.18049	9.94392	8.17961	0.617514
8.41409	0.804582	8.13902	0.999828	1.33634	0.0111925	1.25075	0.00555777	1.24577	0.02183	8.32762	0.719045	8.34891	0.669578	8.35685	0.500332	8.3242	0.425365	7.35165	0.158709							8.34304	8.75166			8.18104	65.5236	8.18132	9.95471	8.18044	0.617556
8.41509	0.803761	8.13982	0.999879	1.3373	0.0111966	1.25164	0.00556066	1.24666	0.0218718	8.32855	0.720407	8.34986	0.669709	8.35781	0.500683	8.32514	0.425687	7.35256	0.158652							8.34398	8.76502			8.18187	65.6363	8.18216	9.9661	8.18128	0.618134
8.41609	0.80281	8.14062	0.99991	1.33825	0.0112486	1.25253	0.00556997	1.24755	0.0218737	8.32949	0.72172	8.35081	0.669983	8.35877	0.501027	8.32607	0.425996	7.35348	0.158652							8.34493	8.77819			8.18271	65.7499	8.18299	9.9767	8.18211	0.617443
8.41708	0.801984	8.14143	0.999921	1.3392	0.0112283	1.25343	0.00545186	1.24844	0.0218031	8.33043	0.722993	8.35176	0.670263	8.35972	0.501349	8.327	0.426252	7.3544	0.158721							8.34588	8.79111			8.18354	65.8634	8.18382	9.98765	8.18294	0.618422
8.41808	0.800979	8.14223	0.999932	1.34016	0.0112238	1.25432	0.00554106	1.24933	0.0218579	8.33136	0.724254	8.35271	0.670662	8.36068	0.501635	8.32794	0.426472	7.35532	0.158767							8.34682	8.80377			8.18437	65.9756	8.18465	9.99863	8.18377	0.619055
8.41908	0.799936	8.14303	0.99997	1.34111	0.0112129	1.25521	0.00562427	1.25022	0.0219504	8.3323	0.725479	8.35366	0.670967	8.36164	0.501966	8.32887	0.426776	7.35623	0.158755							8.34777	8.81811			8.18521	66.0877	8.18549	10.0091	8.18461	0.620403
8.42007	0.799212	8.14383	1	1.34206	0.0111551	1.25611	0.00566421	1.25111	0.0220906	8.33324	0.726753	8.35461	0.671233	8.36259	0.502354	8.32981	0.427011	7.35715	0.158802							8.34872	8.83045			8.18604	66.1992	8.18632	10.0195	8.18544	0.61997
8.42107	0.79857	8.14464	0.999985	1.34302	0.0111565	1.257	0.00562394	1.252	0.0221641	8.33417	0.727972	8.35557	0.671449	8.36355	0.502729	8.33074	0.427362	7.35807	0.158767							8.34966	8.8433			8.18687	66.3107	8.18715	10.0305	8.18627	0.620373
8.42207	0.797551	8.14544	0.999984	1.34397	0.0111645	1.2579	0.00567845	1.25289	0.0223157	8.33511	0.729217	8.35652	0.671623	8.36451	0.5032	8.33167	0.427701	7.35898	0.158732							8.35061	8.85632			8.1877	66.4224	8.18798	10.0427	8.1871	0.620585
8.42306	0.79671	8.14624	0.999954	1.34492	0.0111275	1.25879	0.00567759	1.25378	0.0224235	8.33604	0.730482	8.35747	0.671974	8.36546	0.503688	8.33261	0.427989	7.3599	0.158663							8.35156	8.86997			8.18854	66.5329	8.18882	10.0543	8.18793	0.621932
8.42406	0.795815	8.14705	0.999928	1.34588	0.0110822	1.25968	0.00566999	1.25467	0.0224675	8.33698	0.731755	8.35842	0.672185	8.36642	0.504033	8.33354	0.428276	7.36082	0.158663							8.3525	8.88235			8.18937	66.6431	8.18965	10.0648	8.18877	0.623973
8.42506	0.794903	8.14785	0.999959	1.34683	0.0109793	1.26058	0.00570672	1.25556	0.0224477	8.33791	0.733081	8.35937	0.672573	8.36738	0.504408	8.33447	0.428517	7.36174	0.158629							8.35345	8.89597			8.1902	66.7528	8.19048	10.0753	8.1896	0.625189
8.42606	0.793919	8.14865	0.999971	1.34778	0.0109269	1.26147	0.00573756	1.25645	0.0223443	8.33885	0.734387	8.36032	0.672749	8.36834	0.504791	8.33541	0.428819	7.36265	0.158617							8.3544	8.90974			8.19103	66.8616	8.19131	10.0858	8.19043	0.625899
8.42705	0.793014	8.14946	0.999958	1.34874	0.0109157	1.26236	0.00573124	1.25734	0.022276	8.33979	0.735662	8.36127	0.673063	8.36929	0.505129	8.33634	0.429005	7.36357	0.158652							8.35534	8.92203			8.19187	66.9714	8.19214	10.0971	8.19126	0.626699
8.42805	0.792325	8.15026	0.999936	1.34969	0.0108739	1.26326	0.00571336	1.25823	0.0221895	8.34072	0.736837	8.36222	0.673335	8.37025	0.505551	8.33727	0.429179	7.36449	0.158698							8.35629	8.9335			8.1927	67.0806	8.19298	10.1083	8.1921	0.62718
8.42905	0.791028	8.15106	0.9999	1.35064	0.0109536	1.26415	0.00570222	1.25911	0.0221887	8.34166	0.737987	8.36317	0.673667	8.3712	0.506002	8.33821	0.42948	7.3654	0.158709							8.35724	8.94568			8.19353	67.1894	8.19381	10.12	8.19293	0.627649
8.43004	0.78985	8.15186	0.999893	1.3516	0.0109416	1.26505	0.00566913	1.26001	0.0220884	8.34259	0.739117	8.36412	0.673862	8.37216	0.506385	8.33914	0.429783	7.36632	0.158721							8.35818	8.95834			8.19437	67.2977	8.19464	10.132	8.19376	0.627853
8.43104	0.788936	8.15267	0.999833	1.35255	0.0109227	1.26594	0.00560617	1.2609	0.0221447	8.34353	0.740172	8.36507	0.674089	8.37312	0.506738	8.34008	0.43005	7.36724	0.158732							8.35913	8.97195			8.1952	67.4056	8.19548	10.1441	8.19459	0.628561
8.43204	0.787852	8.15347	0.999747	1.3535	0.0109535	1.26683	0.00552425	1.26178	0.0221266	8.34447	0.741415	8.36602	0.674387	8.37408	0.507107	8.34101	0.430222	7.36815	0.158755							8.36008	8.98373			8.19603	67.5132	8.19631	10.1564	8.19543	0.628689
8.43304	0.786563	8.15427	0.999653	1.35446	0.0110127	1.26773	0.00545389	1.26267	0.0220566	8.3454	0.742705	8.36698	0.674864	8.37503	0.507447	8.34194	0.43047	7.36907	0.158755							8.36102	8.99616			8.19686	67.6206	8.19714	10.1685	8.19626	0.630787
8.43403	0.785452	8.15508	0.999569	1.35541	0.0109066	1.26862	0.0054555	1.26356	0.0221315	8.34634	0.743862	8.36793	0.675374	8.37599	0.507775	8.34287	0.430791	7.36999	0.158663							8.36197	9.0078			8.1977	67.7262	8.19797	10.1801	8.19709	0.631543
8.43503	0.784374	8.15588	0.999498	1.35636	0.0108875	1.26952	0.0054918	1.26445	0.0221988	8.34727	0.744997	8.36888	0.675748	8.37695	0.508141	8.34381	0.431127	7.37091	0.158594							8.36292	9.01966			8.19853	67.8319	8.19881	10.1912	8.19792	0.632743
8.43603	0.783084	8.15668	0.999393	1.35732	0.0109162	1.27041	0.00550133	1.26534	0.0221248	8.34821	0.746156	8.36983	0.676051	8.3779	0.508557	8.34474	0.431419	7.37182	0.158502							8.36386	9.03077			8.19936	67.9366	8.19964	10.2022	8.19876	0.632942
8.43702	0.781828	8.15748	0.999279	1.35827	0.0108997	1.2713	0.00554395	1.26623	0.0221764	8.34915	0.747411	8.37078	0.676293	8.37886	0.50899	8.34568	0.431676	7.37274	0.158432							8.36481	9.04334			8.20019	68.0411	8.20047	10.2135	8.19959	0.632654
8.43802	0.780744	8.15829	0.999171	1.35922	0.0109895	1.2722	0.00559535	1.26712	0.0221715	8.35008	0.748589	8.37173	0.676583	8.37982	0.509376	8.34661	0.431929	7.37366	0.158363							8.36576	9.0568			8.20103	68.1454	8.2013	10.2249	8.20042	0.633018
8.43902	0.779726	8.15909	0.999028	1.36018	0.0109864	1.27309	0.00556119	1.26801	0.0221905	8.35102	0.749777	8.37268	0.676799	8.38077	0.509677	8.34754	0.432215	7.37457	0.158259							8.3667	9.06882			8.20186	68.249	8.20214	10.2358	8.20125	0.634655
8.44001	0.778851	8.15989	0.998937	1.36113	0.0110054	1.27398	0.00550251	1.2689	0.0220377	8.35195	0.750952	8.37363	0.677107	8.38173	0.509978	8.34848	0.432502	7.37549	0.158179							8.36765	9.08051			8.20269	68.3526	8.20297	10.2465	8.20209	0.634582
8.44101	0.777409	8.1607	0.998879	1.36208	0.0109457	1.27488	0.00549523	1.26979	0.0220306	8.35289	0.75202	8.37458	0.677298	8.38269	0.510314	8.34941	0.432705	7.37641	0.158132							8.3686	9.09202			8.20352	68.455	8.2038	10.258	8.20292	0.636427
8.44201	0.776323	8.1615	0.998782	1.36304	0.0109953	1.27577	0.00548302	1.27068	0.0220211	8.35383	0.753147	8.37553	0.677527	8.38364	0.510671	8.35034	0.432952	7.37732	0.158109							8.36954	9.10355			8.20436	68.5576	8.20463	10.27	8.20375	0.638207
8.443	0.775011	8.1623	0.998707	1.36399	0.0110927	1.27667	0.00542937	1.27157	0.0221726	8.35476	0.754266	8.37648	0.677836	8.3846	0.511042	8.35128	0.433164	7.37824	0.158075							8.37049	9.11506			8.20519	68.6594	8.20547	10.2813	8.20458	0.637376
8.444	0.773839	8.1631	0.998594	1.36494	0.0111512	1.27756	0.00541213	1.27246	0.0221941	8.3557	0.755499	8.37744	0.678101	8.38556	0.511264	8.35221	0.433418	7.37916	0.158121							8.37144	9.12692			8.20602	68.7603	8.2063	10.2924	8.20541	0.639758
8.445	0.772611	8.16391	0.998453	1.3659	0.0110431	1.27845	0.00537219	1.27335	0.0222502	8.35663	0.756745	8.37839	0.678247	8.38652	0.511555	8.35314	0.433693	7.38008	0.158132							8.37238	9.13905			8.20685	68.8619	8.20713	10.3037	8.20625	0.639697
8.44599	0.771089	8.16471	0.998256	1.36685	0.0110225	1.27935	0.00529948	1.27424	0.0221138	8.35757	0.758078	8.37934	0.67841	8.38747	0.511913	8.35408	0.433955	7.38099	0.158121							8.37333	9.15089			8.20769	68.9639	8.20796	10.3149	8.20708	0.639677
8.44699	0.769858	8.16551	0.998144	1.3678	0.0110454	1.28024	0.0052711	1.27513	0.0219761	8.3585	0.759158	8.38029	0.678663	8.38843	0.512306	8.35501	0.434265	7.38191	0.158109							8.37428	9.16264			8.20852	69.0637	8.2088	10.3258	8.20791	0.641551
8.44799	0.768783	8.16632	0.998005	1.36876	0.0110459	1.28113	0.00522291	1.27602	0.0219244	8.35944	0.760209	8.38124	0.678865	8.38939	0.512556	8.35595	0.434592	7.38283	0.158075							8.37522	9.1747			8.20935	69.1622	8.20963	10.3376	8.20874	0.642376
8.44899	0.767652	8.16712	0.997909	1.36971	0.0109844	1.28203	0.00516595	1.27691	0.0219999	8.36038	0.761319	8.38219	0.679046	8.39034	0.51299	8.35688	0.434854	7.38375	0.158063							8.37617	9.18695			8.21018	69.261	8.21046	10.3509	8.20958	0.643408
8.44998	0.766588	8.16792	0.997778	1.37067	0.010955	1.28292	0.00520642	1.2778	0.0219854	8.36131	0.762348	8.38314	0.679298	8.3913	0.513231	8.35781	0.435245	7.38466	0.158086							8.37712	9.19838			8.21102	69.3605	8.21129	10.3636	8.21041	0.644383
8.45098	0.76555	8.16873	0.99764	1.37162	0.0110044	1.28382	0.00513821	1.27869	0.021996	8.36225	0.763481	8.38409	0.679469	8.39226	0.513573	8.35875	0.435531	7.38558	0.157994							8.37806	9.20912			8.21185	69.4593	8.21213	10.3749	8.21124	0.645585
8.45198	0.763892	8.16953	0.997458	1.37257	0.0109189	1.28471	0.00508263	1.27958	0.0220519	8.36318	0.764622	8.38504	0.679752	8.39321	0.514022	8.35968	0.435806	7.3865	0.157879							8.37901	9.22137			8.21268	69.557	8.21296	10.3862	8.21207	0.645638
8.45297	0.762366	8.17033	0.997223	1.37353	0.0107152	1.2856	0.00511904	1.28047	0.0221264	8.36412	0.765757	8.38599	0.680026	8.39417	0.514342	8.36061	0.436111	7.38741	0.157856							8.37996	9.23378			8.21351	69.6549	8.21379	10.3974	8.2129	0.646099
8.45397	0.761063	8.17113	0.997041	1.37448	0.0106775	1.2865	0.00514303	1.28136	0.0222123	8.36506	0.766938	8.38694	0.680409	8.39513	0.514733	8.36155	0.436373	7.38833	0.157902							8.3809	9.24564			8.21435	69.7528	8.21462	10.4095	8.21374	0.647122
8.45497	0.759781	8.17194	0.996842	1.37543	0.0106222	1.28739	0.00509763	1.28225	0.0221809	8.36599	0.767951	8.3879	0.680733	8.39608	0.515252	8.36248	0.436566	7.38925	0.157833							8.38185	9.25907			8.21518	69.8493	8.21546	10.4221	8.21457	0.647771
8.45596	0.758438	8.17274	0.996669	1.37638	0.0105263	1.28829	0.00498112	1.28314	0.0222842	8.36693	0.768847	8.38884	0.680882	8.39704	0.515491	8.36341	0.436864	7.39016	0.157856							8.3828	9.27068			8.21601	69.945	8.21629	10.4342	8.2154	0.64886
8.45696	0.757142	8.17354	0.996498	1.37734	0.0104761	1.28918	0.00490884	1.28403	0.0223946	8.36786	0.769783	8.3898	0.681191	8.398	0.515806	8.36435	0.437229	7.39108	0.15789							8.38374	9.28216			8.21685	70.0409	8.21712	10.4455	8.21623	0.649772
8.45796	0.755626	8.17435	0.996302	1.37829	0.0104388	1.29007	0.00494075	1.28492	0.0223671	8.3688	0.770919	8.39075	0.681614	8.39895	0.516133	8.36528	0.437467	7.392	0.157879							8.38469	9.29362			8.21768	70.1361	8.21795	10.4571	8.21707	0.651203
8.45895	0.754558	8.17515	0.99613	1.37925	0.0104274	1.29097	0.00497105	1.28581	0.022386	8.36974	0.772008	8.3917	0.681943	8.39991	0.516347	8.36621	0.437642	7.39292	0.157833							8.38564	9.30453			8.21851	70.2295	8.21879	10.4688	8.2179	0.651621
8.45995	0.753216	8.17595	0.995911	1.3802	0.0103446	1.29186	0.00496195	1.2867	0.0223982	8.37067	0.77296	8.39265	0.682257	8.40087	0.516737	8.36715	0.437844	7.39383	0.15789							8.38658	9.31611			8.21934	70.3231	8.21962	10.4806	8.21873	0.651917
8.46095	0.752229	8.17675	0.995668	1.38115	0.0102298	1.29276	0.00490006	1.28759	0.0223931	8.37161	0.774051	8.3936	0.682609	8.40183	0.517004	8.36808	0.438078	7.39475	0.157821							8.38753	9.32697			8.22018	70.4173	8.22045	10.4928	8.21956	0.65315
8.46195	0.750613	8.17756	0.995456	1.38211	0.0101689	1.29365	0.00482735	1.28848	0.0224757	8.37254	0.774959	8.39455	0.682703	8.40278	0.517159	8.36901	0.438367	7.39567	0.157786							8.38848	9.33823			8.22101	70.5112	8.22128	10.5048	8.2204	0.655322
8.46294	0.749504	8.17836	0.99522	1.38306	0.0100607	1.29454	0.00486504	1.28937	0.0226588	8.37348	0.776142	8.3955	0.682917	8.40374	0.517536	8.36995	0.438562	7.39658	0.157913							8.38942	9.34988			8.22184	70.6046	8.22212	10.5165	8.22123	0.656128
8.46394	0.748356	8.17916	0.995025	1.38401	0.0100374	1.29544	0.00495735	1.29026	0.0228214	8.37442	0.777213	8.39645	0.683196	8.4047	0.517893	8.37088	0.438726	7.3975	0.157879							8.39037	9.36088			8.22267	70.6974	8.22295	10.5287	8.22206	0.657321
8.46494	0.747246	8.17997	0.99484	1.38497	0.0100419	1.29633	0.00496249	1.29114	0.0226863	8.37535	0.77817	8.3974	0.683558	8.40565	0.518224	8.37181	0.438996	7.39842	0.157856							8.39132	9.37171			8.22351	70.7893	8.22378	10.5408	8.22289	0.658933
8.46593	0.746076	8.18077	0.994611	1.38592	0.00997989	1.29722	0.00498283	1.29204	0.0226361	8.37629	0.779257	8.39836	0.683888	8.40661	0.518455	8.37275	0.439088	7.39933	0.157844							8.39226	9.38319			8.22434	70.8805	8.22461	10.5522	8.22372	0.661272
8.46693	0.744719	8.18157	0.994384	1.38687	0.00998411	1.29812	0.00503691	1.29293	0.0226633	8.37722	0.780334	8.39931	0.684108	8.40757	0.518789	8.37368	0.439255	7.40025	0.157798							8.39321	9.3946			8.22517	70.9715	8.22545	10.5636	8.22456	0.661921
8.46793	0.743483	8.18238	0.99414	1.38783	0.00990217	1.29901	0.00509324	1.29381	0.0226374	8.37816	0.78144	8.40026	0.684353	8.40852	0.5191	8.37462	0.439542	7.40117	0.157683							8.39416	9.40487			8.22601	71.0617	8.22628	10.5763	8.22539	0.662314
8.46893	0.741981	8.18318	0.993858	1.38878	0.00985552	1.29991	0.0050534	1.2947	0.0226335	8.37909	0.782576	8.40121	0.684559	8.40948	0.519419	8.37555	0.439819	7.40209	0.157694							8.3951	9.41471			8.22684	71.152	8.22711	10.5887	8.22622	0.662242
8.46992	0.740309	8.18398	0.993588	1.38973	0.00973626	1.3008	0.00501892	1.29559	0.0226781	8.38003	0.783495	8.40216	0.684829	8.41044	0.51969	8.37648	0.440113	7.403	0.157579							8.39605	9.42487			8.22767	71.2419	8.22794	10.6014	8.22706	0.66304
8.47092	0.738523	8.18478	0.993327	1.39069	0.00969625	1.30169	0.00500618	1.29648	0.0227385	8.38097	0.784494	8.40311	0.68514	8.41139	0.519882	8.37742	0.440257	7.40392	0.157683							8.397	9.43534			8.2285	71.3288	8.22878	10.6136	8.22789	0.663606
8.47191	0.736948	8.18559	0.993076	1.39164	0.00973959	1.30259	0.00496099	1.29737	0.0226223	8.3819	0.785542	8.40406	0.685538	8.41235	0.520221	8.37835	0.440385	7.40484	0.157683							8.39794	9.44524			8.22934	71.4106	8.22961	10.6247	8.22872	0.664141
8.47291	0.735365	8.18639	0.992798	1.39259	0.00974061	1.30348	0.00489042	1.29826	0.0225938	8.38284	0.78653	8.40501	0.685832	8.41331	0.520571	8.37928	0.440484	7.40575	0.15766							8.39889	9.45634			8.23017	71.4891	8.23044	10.6367	8.22955	0.663946
8.47391	0.733954	8.18719	0.992551	1.39355	0.00977768	1.30437	0.00492265	1.29915	0.0225362	8.38377	0.78752	8.40596	0.686093	8.41427	0.520687	8.38022	0.440594	7.40667	0.157636							8.39984	9.46677			8.231	71.5692	8.23127	10.6499	8.23038	0.663889
8.47491	0.732567	8.188	0.992217	1.3945	0.00977729	1.30527	0.00490541	1.30004	0.0224442	8.38471	0.788462	8.40691	0.686234	8.41522	0.521006	8.38115	0.440756	7.40759	0.157648							8.40078	9.4769			8.23183	71.6553	8.23211	10.6633	8.23122	0.663876
8.4759	0.731113	8.1888	0.991923	1.39545	0.00976195	1.30616	0.00496034	1.30093	0.0224187	8.38565	0.789471	8.40786	0.68651	8.41618	0.52126	8.38208	0.440961	7.4085	0.157613							8.40173	9.48749			8.23267	71.7426	8.23294	10.6768	8.23205	0.664618
8.4769	0.729693	8.1896	0.991648	1.39641	0.00979187	1.30706	0.00494471	1.30182	0.0224432	8.38658	0.790456	8.40881	0.686667	8.41714	0.521586	8.38302	0.441205	7.40942	0.157625							8.40268	9.49752			8.2335	71.8284	8.23377	10.6893	8.23288	0.665147
8.4779	0.728091	8.19041	0.991356	1.39736	0.0098398	1.30795	0.00497887	1.30271	0.022526	8.38752	0.791475	8.40977	0.686964	8.41809	0.521905	8.38395	0.441453	7.41034	0.157717							8.40362	9.50703			8.23433	71.9147	8.2346	10.7026	8.23371	0.665936
8.47889	0.727022	8.19121	0.991085	1.39831	0.00988505	1.30884	0.00497598	1.3036	0.0225174	8.38845	0.792549	8.41072	0.6871	8.41905	0.522182	8.38488	0.441663	7.41126	0.15774							8.40457	9.5167			8.23517	72	8.23544	10.7154	8.23455	0.666735
8.47989	0.725518	8.19201	0.990765	1.39927	0.00992148	1.30974	0.00493796	1.30449	0.0225426	8.38939	0.793695	8.41167	0.68748	8.42001	0.52244	8.38582	0.44186	7.41217	0.157798							8.40552	9.52575			8.236	72.085	8.23627	10.7277	8.23538	0.668469
8.48089	0.7239	8.19281	0.990452	1.40022	0.00995867	1.31063	0.00508745	1.30538	0.0224666	8.39033	0.794875	8.41262	0.687704	8.42096	0.522725	8.38675	0.442057	7.41309	0.157775							8.40646	9.53585			8.23683	72.1693	8.2371	10.7401	8.23621	0.669534
8.48188	0.722548	8.19362	0.990131	1.40117	0.00997695	1.31152	0.0050353	1.30627	0.0223353	8.39126	0.795914	8.41357	0.687865	8.42192	0.523037	8.38768	0.442235	7.41401	0.157694							8.40741	9.546			8.23766	72.254	8.23793	10.7522	8.23704	0.670322
8.48288	0.721199	8.19442	0.989821	1.40213	0.00993336	1.31242	0.0051169	1.30716	0.0223598	8.3922	0.796973	8.41452	0.687954	8.42288	0.523278	8.38862	0.442424	7.41493	0.157648							8.40836	9.55608			8.2385	72.3366	8.23877	10.7645	8.23788	0.670742
8.48388	0.719826	8.19522	0.989565	1.40308	0.00984823	1.31331	0.00510469	1.30805	0.0223916	8.39313	0.797882	8.41547	0.688182	8.42383	0.523528	8.38955	0.44263	7.41584	0.157683							8.4093	9.56575			8.23933	72.4195	8.2396	10.7774	8.23871	0.672113
8.48488	0.718491	8.19603	0.989234	1.40403	0.00984044	1.31421	0.00512354	1.30894	0.0225652	8.39407	0.79887	8.41642	0.688466	8.42479	0.523787	8.39048	0.442832	7.41676	0.157717							8.41025	9.57616			8.24016	72.5012	8.24043	10.7906	8.23954	0.672106
8.48587	0.717054	8.19683	0.988907	1.40499	0.00990371	1.3151	0.00509688	1.30983	0.02275	8.395	0.799924	8.41737	0.688764	8.42575	0.523995	8.39142	0.443034	7.41768	0.157717							8.4112	9.58684			8.24099	72.5838	8.24126	10.8039	8.24037	0.672577
8.48687	0.715803	8.19763	0.98855	1.40594	0.0099271	1.31599	0.00502717	1.31072	0.0227341	8.39594	0.800905	8.41832	0.688966	8.4267	0.524211	8.39235	0.443188	7.41859	0.157706							8.41214	9.59642			8.24183	72.6658	8.2421	10.816	8.2412	0.674034
8.48786	0.71421	8.19843	0.988199	1.40689	0.00986894	1.31689	0.00495542	1.31161	0.0228184	8.39688	0.801993	8.41927	0.689165	8.42766	0.524429	8.39329	0.443392	7.41951	0.157694							8.41309	9.60566			8.24266	72.7471	8.24293	10.8285	8.24204	0.675426
8.48886	0.712496	8.19924	0.987845	1.40785	0.00988262	1.31778	0.00482446	1.3125	0.0227879	8.39781	0.803003	8.42023	0.689487	8.42862	0.524687	8.39422	0.443665	7.42043	0.157763							8.41404	9.61534			8.24349	72.8274	8.24376	10.8413	8.24287	0.675745
8.48986	0.710831	8.20004	0.987506	1.4088	0.00982765	1.31868	0.00476213	1.31339	0.0229086	8.39875	0.804046	8.42118	0.689805	8.42957	0.52499	8.39515	0.443826	7.42134	0.157775							8.41498	9.6254			8.24432	72.9076	8.2446	10.8551	8.2437	0.676639
8.49086	0.709422	8.20084	0.987114	1.40975	0.00990077	1.31957	0.00470227	1.31428	0.022849	8.39968	0.805069	8.42213	0.690078	8.43053	0.525169	8.39609	0.443981	7.42226	0.157821							8.41593	9.63574			8.24516	72.9865	8.24543	10.8674	8.24453	0.676166
8.49185	0.707926	8.20165	0.986739	1.41071	0.00990844	1.32046	0.00466104	1.31517	0.0227767	8.40062	0.806035	8.42308	0.690332	8.43149	0.52538	8.39702	0.444199	7.42318	0.157833							8.41688	9.64597			8.24599	73.0655	8.24626	10.8795	8.24537	0.676437
8.49285	0.706549	8.20245	0.986352	1.41166	0.00992429	1.32136	0.00470795	1.31606	0.0226762	8.40156	0.807031	8.42403	0.690484	8.43245	0.525619	8.39795	0.444432	7.4241	0.157913							8.41782	9.65572			8.24682	73.1448	8.24709	10.8912	8.2462	0.677585
8.49385	0.70514	8.20325	0.986014	1.41261	0.00990703	1.32225	0.00476781	1.31695	0.02276	8.40249	0.808002	8.42498	0.690599	8.4334	0.525931	8.39889	0.444646	7.42501	0.15789							8.41877	9.66512			8.24765	73.2234	8.24793	10.9037	8.24703	0.677606
8.49484	0.703777	8.20406	0.985688	1.41357	0.0098752	1.32314	0.0047556	1.31784	0.0227206	8.40343	0.80899	8.42593	0.690852	8.43436	0.526135	8.39982	0.444824	7.42593	0.15789							8.41972	9.67431			8.24849	73.3013	8.24876	10.9165	8.24786	0.678296
8.49584	0.702522	8.20486	0.985346	1.41452	0.00989962	1.32404	0.00480122	1.31873	0.0228352	8.40437	0.809941	8.42688	0.69108	8.43532	0.52625	8.40075	0.445035	7.42685	0.157867							8.42066	9.68386			8.24932	73.3791	8.24959	10.929	8.24869	0.678579
8.49684	0.70091	8.20566	0.984907	1.41547	0.0100168	1.32493	0.00481535	1.31962	0.0228779	8.4053	0.810998	8.42783	0.691246	8.43627	0.526469	8.40169	0.445224	7.42776	0.157786							8.42161	9.69342			8.25015	73.4558	8.25042	10.9418	8.24953	0.6787
8.49784	0.699246	8.20646	0.984515	1.41643	0.0101478	1.32583	0.00473825	1.32051	0.0229028	8.40624	0.812037	8.42878	0.691496	8.43723	0.526878	8.40262	0.445382	7.42868	0.157809							8.42256	9.702			8.25098	73.5329	8.25126	10.9554	8.25036	0.679457
8.49883	0.697752	8.20727	0.984117	1.41738	0.0101328	1.32672	0.00467893	1.3214	0.022901	8.40717	0.812984	8.42973	0.691688	8.43819	0.527016	8.40355	0.445564	7.4296	0.157879							8.4235	9.71103			8.25182	73.6092	8.25209	10.9681	8.25119	0.67966
8.49983	0.696341	8.20807	0.983718	1.41833	0.0100697	1.32761	0.00467732	1.32228	0.0228765	8.40811	0.813973	8.43069	0.691883	8.43914	0.527234	8.40449	0.445788	7.43051	0.157983							8.42445	9.72066			8.25265	73.6837	8.25292	10.9806	8.25202	0.680182
8.50083	0.69462	8.20887	0.983323	1.41929	0.0102146	1.32851	0.00471609	1.32317	0.0228017	8.40904	0.81499	8.43164	0.692078	8.4401	0.527608	8.40542	0.445952	7.43143	0.158052							8.4254	9.72934			8.25348	73.7581	8.25375	10.9946	8.25286	0.680307
8.50182	0.693211	8.20968	0.98294	1.42024	0.0101407	1.3294	0.00476588	1.32407	0.0227832	8.40998	0.81598	8.43259	0.692256	8.44106	0.527703	8.40635	0.446102	7.43235	0.158086							8.42634	9.73778			8.25431	73.8324	8.25459	11.0076	8.25369	0.681254
8.50282	0.691753	8.21048	0.982527	1.42119	0.0100489	1.33029	0.00472123	1.32496	0.0228723	8.41092	0.816886	8.43354	0.692333	8.44201	0.528006	8.40729	0.446212	7.43327	0.158098							8.42729	9.74658			8.25515	73.9056	8.25542	11.0207	8.25452	0.682955
8.50382	0.690139	8.21128	0.98214	1.42215	0.0100102	1.33119	0.00471973	1.32584	0.0228954	8.41185	0.817786	8.43449	0.692443	8.44297	0.528178	8.40822	0.446346	7.43418	0.158075							8.42824	9.75608			8.25598	73.9774	8.25625	11.0332	8.25535	0.68341
8.50481	0.688401	8.21208	0.981776	1.4231	0.00995982	1.33208	0.00485872	1.32673	0.0228118	8.41279	0.818742	8.43544	0.692526	8.44393	0.528321	8.40916	0.446465	7.4351	0.158132							8.42918	9.76627			8.25681	74.0499	8.25708	11.0464	8.25619	0.684072
8.50581	0.686975	8.21289	0.981379	1.42406	0.00992595	1.33298	0.00495542	1.32762	0.0226561	8.41372	0.819703	8.43639	0.692784	8.44488	0.528654	8.41009	0.44665	7.43602	0.158156							8.43013	9.77578			8.25765	74.1219	8.25791	11.0599	8.25702	0.68454
8.50681	0.685355	8.21369	0.980946	1.42501	0.00993528	1.33387	0.00504665	1.32851	0.0226633	8.41466	0.820634	8.43734	0.693113	8.44584	0.528873	8.41102	0.4468	7.43693	0.158121							8.43108	9.78468			8.25848	74.1937	8.25875	11.0741	8.25785	0.685608
8.5078	0.683847	8.21449	0.980538	1.42596	0.00993771	1.33476	0.00503188	1.3294	0.0227741	8.4156	0.82157	8.43829	0.693099	8.4468	0.52912	8.41196	0.446912	7.43785	0.15819							8.43202	9.7942			8.25931	74.2652	8.25958	11.0869	8.25868	0.685283
8.5088	0.682171	8.2153	0.980133	1.42691	0.00991598	1.33566	0.00505661	1.33029	0.022812	8.41653	0.822564	8.43924	0.693339	8.44776	0.529448	8.41289	0.447093	7.43877	0.158248							8.43297	9.80285			8.26014	74.3364	8.26041	11.0998	8.25952	0.686442
8.5098	0.680654	8.2161	0.979711	1.42787	0.00987546	1.33655	0.00503595	1.33118	0.0227025	8.41747	0.823555	8.44019	0.693552	8.44871	0.529621	8.41382	0.447331	7.43969	0.158398							8.43392	9.81191			8.26098	74.4065	8.26124	11.1129	8.26035	0.686622
8.5108	0.679146	8.2169	0.97929	1.42882	0.0098251	1.33744	0.00512022	1.33207	0.0225959	8.4184	0.824439	8.44115	0.693615	8.44967	0.529908	8.41476	0.447537	7.4406	0.158409							8.43486	9.82166			8.26181	74.4759	8.26208	11.1263	8.26118	0.688419
8.51179	0.677511	8.21771	0.97885	1.42978	0.00980145	1.33834	0.00516423	1.33296	0.0224836	8.41934	0.825216	8.4421	0.693719	8.45063	0.530374	8.41569	0.447678	7.44152	0.158409							8.43581	9.83001			8.26264	74.5448	8.26291	11.1388	8.26201	0.688777
8.51279	0.675745	8.21851	0.978385	1.43073	0.00982024	1.33923	0.00519143	1.33385	0.022429	8.42028	0.825952	8.44305	0.693994	8.45158	0.530617	8.41662	0.447887	7.44244	0.158294							8.43676	9.83941			8.26347	74.613	8.26374	11.1525	8.26284	0.689072
8.51379	0.673845	8.21931	0.977915	1.43168	0.00988748	1.34013	0.00517826	1.33474	0.0224192	8.42121	0.826739	8.444	0.694163	8.45254	0.530971	8.41756	0.448104	7.44335	0.158282							8.4377	9.8482			8.26431	74.6806	8.26457	11.1654	8.26368	0.689305
8.51478	0.671603	8.22011	0.977414	1.43264	0.00999945	1.34102	0.00520803	1.33563	0.0225151	8.42215	0.827528	8.44495	0.694292	8.4535	0.531146	8.41849	0.448229	7.44427	0.158329							8.43865	9.85724			8.26514	74.7479	8.26541	11.1775	8.26451	0.688935
8.51578	0.669748	8.22092	0.976889	1.43359	0.0100485	1.34191	0.00524315	1.33652	0.0225423	8.42308	0.828347	8.4459	0.694359	8.45445	0.531407	8.41942	0.448386	7.44519	0.158329							8.4396	9.86491			8.26597	74.8146	8.26624	11.1908	8.26534	0.688901
8.51678	0.667848	8.22172	0.976359	1.43454	0.010007	1.34281	0.00527335	1.33741	0.0225707	8.42402	0.829173	8.44685	0.694529	8.45541	0.531636	8.42036	0.448647	7.44611	0.15834							8.44054	9.87382			8.2668	74.8817	8.26707	11.2039	8.26617	0.689763
8.51777	0.666138	8.22252	0.975867	1.43549	0.0100857	1.3437	0.00523437	1.3383	0.0225376	8.42495	0.829998	8.4478	0.694712	8.45637	0.532009	8.42129	0.448848	7.44702	0.158317							8.44149	9.88251			8.26764	74.948	8.2679	11.2162	8.26701	0.690747
8.51877	0.664618	8.22333	0.975383	1.43645	0.00999139	1.34459	0.00521231	1.33919	0.0225325	8.42589	0.830889	8.44875	0.694857	8.45732	0.532291	8.42222	0.448949	7.44794	0.158306							8.44244	9.89132			8.26847	75.0135	8.26874	11.2298	8.26784	0.692075
8.51977	0.663228	8.22413	0.974906	1.4374	0.0100441	1.34549	0.00519507	1.34008	0.022437	8.42683	0.831863	8.4497	0.695135	8.45828	0.532594	8.42316	0.449044	7.44886	0.158259							8.44338	9.89971			8.2693	75.0788	8.26957	11.2429	8.26867	0.692979
8.52076	0.661657	8.22493	0.974386	1.43836	0.0101461	1.34638	0.00512247	1.34097	0.0224335	8.42776	0.832708	8.45065	0.695345	8.45924	0.533005	8.42409	0.449222	7.44977	0.158225							8.44433	9.90807			8.27013	75.1439	8.2704	11.257	8.2695	0.693849
8.52176	0.660139	8.22573	0.973859	1.43931	0.0101728	1.34728	0.00511037	1.34186	0.0224721	8.4287	0.833572	8.45161	0.695532	8.4602	0.533224	8.42502	0.449428	7.45069	0.158375							8.44528	9.91596			8.27097	75.2083	8.27124	11.2711	8.27033	0.694585
8.52276	0.658551	8.22654	0.973312	1.44026	0.0102294	1.34817	0.00513907	1.34275	0.0225054	8.42963	0.834477	8.45256	0.69571	8.46115	0.533287	8.42596	0.449616	7.45161	0.158479							8.44622	9.9234			8.2718	75.2728	8.27207	11.2841	8.27117	0.695687
8.52375	0.6571	8.22734	0.972758	1.44122	0.0102348	1.34906	0.0051607	1.34364	0.0225216	8.43057	0.835377	8.45351	0.695798	8.46211	0.533602	8.42689	0.449893	7.45252	0.15849							8.44717	9.93192			8.27263	75.3369	8.2729	11.2973	8.272	0.696603
8.52475	0.655592	8.22814	0.972224	1.44217	0.0102961	1.34996	0.00518019	1.34453	0.0225957	8.43151	0.836242	8.45446	0.695869	8.46307	0.533779	8.42783	0.450145	7.45344	0.158444							8.44812	9.9396			8.27346	75.4	8.27373	11.31	8.27283	0.697049
8.52575	0.653908	8.22895	0.971696	1.44312	0.0103294	1.35085	0.00515203	1.34542	0.022605	8.43244	0.837041	8.45541	0.695946	8.46402	0.534061	8.42876	0.450305	7.45436	0.158571							8.44906	9.948			8.2743	75.4629	8.27457	11.3226	8.27366	0.697634
8.52675	0.652405	8.22975	0.971147	1.44408	0.010358	1.35174	0.0051773	1.34631	0.0225912	8.43338	0.83794	8.45636	0.695922	8.46498	0.534273	8.42969	0.450469	7.45528	0.158582							8.45001	9.95661			8.27513	75.5254	8.2754	11.3356	8.2745	0.698523
8.52774	0.6509	8.23055	0.970608	1.44503	0.0104059	1.35264	0.00523469	1.3472	0.0226542	8.43431	0.838901	8.45731	0.695957	8.46594	0.534525	8.43063	0.450684	7.45619	0.158409							8.45096	9.96469			8.27596	75.5868	8.27623	11.3486	8.27533	0.699089
8.52874	0.649352	8.23135	0.970058	1.44598	0.0104154	1.35353	0.00525097	1.34809	0.0227184	8.43525	0.83975	8.45826	0.696092	8.46689	0.534756	8.43156	0.450939	7.45711	0.158386							8.4519	9.97269			8.2768	75.6481	8.27706	11.3617	8.27616	0.699552
8.52974	0.647645	8.23216	0.969465	1.44694	0.0103805	1.35443	0.00532122	1.34898	0.0226011	8.43619	0.840522	8.45921	0.696339	8.46785	0.535018	8.43249	0.451165	7.45803	0.158306							8.45285	9.98026			8.27763	75.709	8.27789	11.3736	8.27699	0.699522
8.53073	0.646157	8.23296	0.968903	1.44789	0.0103611	1.35532	0.0052907	1.34987	0.0227691	8.43712	0.841294	8.46016	0.696403	8.46881	0.535315	8.43343	0.451317	7.45894	0.15834							8.4538	9.98754			8.27846	75.7697	8.27873	11.3854	8.27783	0.699441
8.53173	0.644673	8.23376	0.96836	1.44884	0.0103796	1.35621	0.00532968	1.35076	0.0228704	8.43806	0.842019	8.46111	0.696573	8.46976	0.535544	8.43436	0.45143	7.45986	0.158444							8.45474	9.99517			8.27929	75.83	8.27956	11.3983	8.27866	0.699932
8.53273	0.643053	8.23457	0.9678	1.4498	0.0103847	1.35711	0.00540849	1.35165	0.0229479	8.43899	0.842806	8.46206	0.696674	8.47072	0.535783	8.43529	0.451665	7.46078	0.158444							8.45569	10.0024			8.28013	75.8901	8.28039	11.4128	8.27949	0.700903
8.53373	0.6414	8.23537	0.9672	1.45075	0.010318	1.358	0.00543901	1.35254	0.0229333	8.43993	0.843646	8.46302	0.696653	8.47168	0.535983	8.43623	0.451845	7.46169	0.158525							8.45664	10.0095			8.28096	75.9502	8.28122	11.4262	8.28032	0.701314
8.53472	0.639622	8.23617	0.966604	1.4517	0.0103147	1.3589	0.00543291	1.35343	0.0227832	8.44087	0.844441	8.46397	0.696659	8.47263	0.53618	8.43716	0.452093	7.46261	0.158652							8.45758	10.0161			8.28179	76.0093	8.28206	11.4394	8.28116	0.702351
8.53572	0.638065	8.23697	0.96602	1.45266	0.0104475	1.35979	0.00532464	1.35431	0.0226365	8.4418	0.845184	8.46492	0.696651	8.47359	0.536377	8.43809	0.452214	7.46353	0.158686							8.45853	10.0233			8.28262	76.0645	8.28289	11.4522	8.28199	0.703653
8.53672	0.636452	8.23778	0.965461	1.45361	0.0104248	1.36068	0.00532914	1.3552	0.0227892	8.44274	0.845914	8.46587	0.696692	8.47455	0.536596	8.43903	0.452377	7.46445	0.158709							8.45948	10.0313			8.28346	76.1164	8.28372	11.4652	8.28282	0.704287
8.53771	0.63488	8.23858	0.964917	1.45456	0.0103232	1.36158	0.00542113	1.3561	0.0228717	8.44367	0.846686	8.46682	0.696999	8.47551	0.536784	8.43996	0.452535	7.46536	0.158732							8.46042	10.0388			8.28429	76.1685	8.28455	11.4789	8.28365	0.704421
8.53871	0.633597	8.23938	0.964365	1.45552	0.0103121	1.36247	0.00547017	1.35698	0.0230054	8.44461	0.847503	8.46777	0.697125	8.47646	0.53699	8.44089	0.452587	7.46628	0.158778							8.46137	10.0454			8.28512	76.2251	8.28539	11.493	8.28449	0.705526
8.53971	0.631786	8.24019	0.96381	1.45647	0.0103572	1.36336	0.00558743	1.35787	0.0229495	8.44554	0.848278	8.46872	0.697133	8.47742	0.537077	8.44183	0.452721	7.4672	0.158778							8.46232	10.0517			8.28595	76.2817	8.28622	11.5069	8.28532	0.706169
8.5407	0.6302	8.24099	0.963259	1.45742	0.0103737	1.36426	0.00568884	1.35876	0.0230317	8.44648	0.84905	8.46967	0.697098	8.47837	0.537264	8.44276	0.452905	7.46812	0.158629							8.46326	10.0585			8.28679	76.339	8.28705	11.5205	8.28615	0.707309
8.5417	0.628474	8.24179	0.962695	1.45838	0.0104406	1.36515	0.00575555	1.35965	0.0230698	8.44742	0.84981	8.47062	0.697048	8.47933	0.537428	8.44369	0.453131	7.46903	0.15864							8.46421	10.0655			8.28762	76.3958	8.28789	11.534	8.28698	0.708258
8.5427	0.626849	8.24259	0.962109	1.45933	0.0103988	1.36605	0.00576979	1.36054	0.023046	8.44835	0.850633	8.47157	0.697249	8.48029	0.537682	8.44463	0.453216	7.46995	0.158675							8.46516	10.0728			8.28845	76.4515	8.28872	11.5488	8.28781	0.709105
8.54369	0.62531	8.2434	0.961533	1.46028	0.0104919	1.36694	0.00582151	1.36143	0.0229529	8.44929	0.851347	8.47252	0.697311	8.48125	0.537986	8.44556	0.453322	7.47087	0.158709							8.4661	10.0803			8.28929	76.507	8.28955	11.5624	8.28865	0.709849
8.54469	0.623719	8.2442	0.960948	1.46124	0.0105376	1.36783	0.00571893	1.36232	0.0231129	8.45022	0.852052	8.47348	0.697469	8.4822	0.538349	8.4465	0.453454	7.47178	0.158721							8.46705	10.0872			8.29012	76.5611	8.29038	11.5763	8.28948	0.710138
8.54569	0.622146	8.245	0.960354	1.46219	0.0105491	1.36873	0.00571679	1.36321	0.0231752	8.45116	0.852806	8.47443	0.697537	8.48316	0.538583	8.44743	0.453573	7.4727	0.158848							8.468	10.0933			8.29095	76.6142	8.29122	11.5907	8.29031	0.711191
8.54668	0.620663	8.24581	0.959793	1.46314	0.0105015	1.36962	0.00567866	1.3641	0.0231866	8.4521	0.853519	8.47538	0.697737	8.48412	0.538647	8.44836	0.453765	7.47362	0.159078							8.46894	10.1001			8.29178	76.6684	8.29205	11.6054	8.29114	0.712516
8.54768	0.619113	8.24661	0.959247	1.4641	0.0105371	1.37051	0.00566635	1.36499	0.0231362	8.45303	0.854277	8.47633	0.697833	8.48507	0.538715	8.4493	0.453915	7.47453	0.159148							8.46989	10.1075			8.29262	76.7217	8.29288	11.6189	8.29198	0.713131
8.54868	0.617509	8.24741	0.958654	1.46505	0.0104222	1.37141	0.0056989	1.36588	0.0230605	8.45397	0.854974	8.47728	0.697988	8.48603	0.538947	8.45023	0.454066	7.47545	0.159159							8.47084	10.1147			8.29345	76.775	8.29371	11.633	8.29281	0.714038
8.54968	0.615783	8.24822	0.958034	1.466	0.0103426	1.3723	0.00573777	1.36677	0.023083	8.45491	0.855656	8.47823	0.698165	8.48699	0.539226	8.45116	0.454197	7.47637	0.159067							8.47178	10.1215			8.29428	76.8284	8.29455	11.6471	8.29364	0.714635
8.55067	0.614083	8.24902	0.957392	1.46696	0.0103155	1.3732	0.00578714	1.36766	0.0229768	8.45584	0.856344	8.47918	0.698244	8.48794	0.539382	8.4521	0.454356	7.47729	0.159055							8.47273	10.1276			8.29511	76.8808	8.29538	11.6602	8.29447	0.714601
8.55167	0.612503	8.24982	0.956739	1.46791	0.0104066	1.37409	0.00577643	1.36855	0.0228875	8.45678	0.85711	8.48013	0.698426	8.4889	0.539644	8.45303	0.454507	7.4782	0.159067							8.47368	10.1342			8.29595	76.9339	8.29621	11.6738	8.29531	0.715251
8.55267	0.610996	8.25062	0.956116	1.46886	0.0104388	1.37498	0.00573371	1.36944	0.0229089	8.45771	0.857783	8.48108	0.698456	8.48986	0.539847	8.45396	0.454699	7.47912	0.159067							8.47462	10.1402			8.29678	76.9867	8.29704	11.6889	8.29614	0.715586
8.55366	0.609415	8.25143	0.955485	1.46982	0.0104893	1.37588	0.00579228	1.37033	0.0229372	8.45865	0.858466	8.48203	0.698583	8.49081	0.540054	8.4549	0.454881	7.48004	0.159067							8.47557	10.1449			8.29761	77.0384	8.29788	11.7023	8.29697	0.7166
8.55466	0.607816	8.25223	0.954802	1.47077	0.0105265	1.37677	0.00570993	1.37122	0.0230014	8.45958	0.859143	8.48298	0.698815	8.49177	0.540199	8.45583	0.455141	7.48095	0.159067							8.47652	10.1505			8.29844	77.0886	8.29871	11.7158	8.2978	0.717541
8.55566	0.606215	8.25303	0.95413	1.47172	0.010546	1.37767	0.00555541	1.37211	0.0231054	8.46052	0.859813	8.48393	0.69889	8.49273	0.540472	8.45676	0.455361	7.48187	0.159125							8.47746	10.1567			8.29928	77.1392	8.29954	11.729	8.29864	0.71816
8.55665	0.604639	8.25384	0.953481	1.47268	0.0104926	1.37856	0.00550519	1.373	0.0231427	8.46146	0.860435	8.48489	0.698853	8.49369	0.540741	8.4577	0.455546	7.48279	0.159194							8.47841	10.1628			8.30011	77.1895	8.30037	11.7422	8.29947	0.718303
[truncated: 14,193 more rows]
