# Supplementary material for: A de novo designed coiled coil-based switch regulates the microtubule motor kinesin-1
Source: Nat Chem Biol. 2024 Jun 7;20(7):916–23. doi: 10.1038/s41589-024-01640-2 (PMC11213707; doi:10.1038/s41589-024-01640-2)
Supplement: Supplementary file 4 — Numerical source data for SAXS and NS-EM. [file 41589_2024_1640_MOESM4_ESM.xlsx]

## Sheet: SAXS WT-lambda
Sample description: chromixs
Sample: chromixs c= 0 mg/ml Code: chromixs
5.673989e-03 1.066633e-01 1.387889e-03
5.804432e-03 1.155337e-01 1.340934e-03
5.934876e-03 1.138626e-01 1.277921e-03
6.065319e-03 1.075519e-01 1.204430e-03
6.195762e-03 1.138980e-01 1.189351e-03
6.326205e-03 1.114440e-01 1.159707e-03
6.456649e-03 1.073753e-01 1.113372e-03
6.587092e-03 1.090835e-01 1.071538e-03
6.717535e-03 1.073160e-01 1.050540e-03
6.847978e-03 1.051771e-01 1.035922e-03
6.978422e-03 1.055899e-01 1.000363e-03
7.108865e-03 1.015896e-01 9.817251e-04
7.239308e-03 1.035284e-01 9.484035e-04
7.369751e-03 9.717755e-02 9.132938e-04
7.500194e-03 9.602461e-02 9.031611e-04
7.630638e-03 1.007484e-01 8.898834e-04
7.761081e-03 9.505809e-02 8.537632e-04
7.891524e-03 9.333040e-02 8.484710e-04
8.021967e-03 9.605992e-02 8.193253e-04
8.152411e-03 9.501259e-02 8.228882e-04
8.282854e-03 9.080187e-02 7.761266e-04
8.413297e-03 9.336300e-02 7.916754e-04
8.543740e-03 8.785969e-02 7.583846e-04
8.674183e-03 9.137644e-02 7.437160e-04
8.804627e-03 8.625998e-02 7.320227e-04
8.935070e-03 8.827734e-02 7.149042e-04
9.065513e-03 8.542897e-02 6.889538e-04
9.195956e-03 8.495622e-02 7.039004e-04
9.326400e-03 8.239989e-02 6.639180e-04
9.456843e-03 8.183631e-02 6.560810e-04
9.587286e-03 7.926214e-02 6.557646e-04
9.717729e-03 7.793964e-02 6.323740e-04
9.848173e-03 7.559955e-02 6.261883e-04
9.978616e-03 7.271470e-02 6.109582e-04
1.010906e-02 7.280403e-02 5.929638e-04
1.023950e-02 7.213307e-02 5.914224e-04
1.036995e-02 7.083611e-02 5.733847e-04
1.050039e-02 7.095360e-02 5.624711e-04
1.063083e-02 6.956498e-02 5.556905e-04
1.076128e-02 7.042735e-02 5.413484e-04
1.089172e-02 6.814470e-02 5.373774e-04
1.102216e-02 6.766024e-02 5.152344e-04
1.115260e-02 6.729474e-02 5.106714e-04
1.128305e-02 6.634876e-02 5.119076e-04
1.141349e-02 6.576022e-02 4.910031e-04
1.154393e-02 6.586620e-02 4.835605e-04
1.167438e-02 6.413043e-02 4.734154e-04
1.180482e-02 6.383316e-02 4.553684e-04
1.193526e-02 6.342990e-02 4.540417e-04
1.206571e-02 6.245273e-02 4.433032e-04
1.219615e-02 6.186533e-02 4.340421e-04
1.232659e-02 6.216735e-02 4.328814e-04
1.245704e-02 6.123001e-02 4.240571e-04
1.258748e-02 6.070907e-02 4.125119e-04
1.271792e-02 5.900648e-02 4.031056e-04
1.284837e-02 5.914172e-02 3.968021e-04
1.297881e-02 5.873677e-02 3.921302e-04
1.310925e-02 5.832549e-02 3.794829e-04
1.323970e-02 5.803332e-02 3.797007e-04
1.337014e-02 5.674530e-02 3.737199e-04
1.350058e-02 5.624538e-02 3.698374e-04
1.363103e-02 5.546374e-02 3.637817e-04
1.376147e-02 5.499724e-02 3.632824e-04
1.389191e-02 5.488209e-02 3.515742e-04
1.402236e-02 5.402821e-02 3.521360e-04
1.415280e-02 5.347160e-02 3.453732e-04
1.428324e-02 5.263209e-02 3.409884e-04
1.441369e-02 5.266630e-02 3.438942e-04
1.454413e-02 5.218973e-02 3.371517e-04
1.467457e-02 5.157220e-02 3.324090e-04
1.480502e-02 5.129483e-02 3.308959e-04
1.493546e-02 5.061644e-02 3.285070e-04
1.506590e-02 5.029788e-02 3.258915e-04
1.519634e-02 4.919745e-02 3.218554e-04
1.532679e-02 4.920803e-02 3.191324e-04
1.545723e-02 4.908505e-02 3.172449e-04
1.558768e-02 4.799000e-02 3.116655e-04
1.571812e-02 4.780135e-02 3.114466e-04
1.584856e-02 4.667004e-02 3.050604e-04
1.597901e-02 4.595144e-02 3.054268e-04
1.610945e-02 4.596875e-02 3.035524e-04
1.623989e-02 4.548635e-02 2.992252e-04
1.637033e-02 4.470821e-02 2.954213e-04
1.650078e-02 4.457166e-02 2.959046e-04
1.663122e-02 4.452099e-02 2.919963e-04
1.676166e-02 4.311377e-02 2.899991e-04
1.689211e-02 4.353670e-02 2.872320e-04
1.702255e-02 4.286355e-02 2.848682e-04
1.715299e-02 4.275447e-02 2.844837e-04
1.728344e-02 4.260125e-02 2.805175e-04
1.741388e-02 4.188606e-02 2.779036e-04
1.754432e-02 4.146827e-02 2.766250e-04
1.767477e-02 4.057755e-02 2.717109e-04
1.780521e-02 4.019067e-02 2.733211e-04
1.793565e-02 3.962432e-02 2.683236e-04
1.806610e-02 3.910595e-02 2.682127e-04
1.819654e-02 3.898286e-02 2.663320e-04
1.832698e-02 3.856442e-02 2.624018e-04
1.845743e-02 3.781205e-02 2.601186e-04
1.858787e-02 3.810733e-02 2.608496e-04
1.871831e-02 3.748967e-02 2.570618e-04
1.884876e-02 3.710030e-02 2.579144e-04
1.897920e-02 3.745234e-02 2.531569e-04
1.910964e-02 3.679257e-02 2.524355e-04
1.924009e-02 3.647078e-02 2.512602e-04
1.937053e-02 3.598624e-02 2.498080e-04
1.950097e-02 3.540614e-02 2.456468e-04
1.963141e-02 3.493055e-02 2.458242e-04
1.976186e-02 3.538905e-02 2.435079e-04
1.989230e-02 3.501417e-02 2.425992e-04
2.002275e-02 3.418618e-02 2.405308e-04
2.015319e-02 3.428904e-02 2.403191e-04
2.028363e-02 3.335628e-02 2.371594e-04
2.041408e-02 3.337064e-02 2.339784e-04
2.054452e-02 3.296424e-02 2.333046e-04
2.067496e-02 3.323626e-02 2.326868e-04
2.080540e-02 3.285172e-02 2.330081e-04
2.093585e-02 3.199513e-02 2.301760e-04
2.106629e-02 3.211308e-02 2.287940e-04
2.119673e-02 3.167062e-02 2.273592e-04
2.132718e-02 3.165999e-02 2.276991e-04
2.145762e-02 3.108510e-02 2.242547e-04
2.158806e-02 3.102611e-02 2.251481e-04
2.171851e-02 3.081122e-02 2.210033e-04
2.184895e-02 3.032680e-02 2.223585e-04
2.197939e-02 3.038483e-02 2.198787e-04
2.210984e-02 2.976020e-02 2.176847e-04
2.224028e-02 2.986451e-02 2.165386e-04
2.237072e-02 2.932579e-02 2.174075e-04
2.250117e-02 2.910487e-02 2.145965e-04
2.263161e-02 2.883752e-02 2.140367e-04
2.276205e-02 2.822882e-02 2.112775e-04
2.289250e-02 2.844780e-02 2.124379e-04
2.302294e-02 2.775616e-02 2.097476e-04
2.315338e-02 2.788042e-02 2.097253e-04
2.328383e-02 2.716054e-02 2.065550e-04
2.341427e-02 2.728611e-02 2.074108e-04
2.354471e-02 2.716741e-02 2.058329e-04
2.367516e-02 2.683175e-02 2.059124e-04
2.380560e-02 2.652771e-02 2.020541e-04
2.393604e-02 2.641905e-02 2.046203e-04
2.406648e-02 2.620895e-02 2.021158e-04
2.419693e-02 2.598176e-02 1.999443e-04
2.432737e-02 2.575569e-02 1.987913e-04
2.445782e-02 2.546293e-02 1.992021e-04
2.458826e-02 2.539276e-02 1.975385e-04
2.471870e-02 2.537387e-02 1.965042e-04
2.484914e-02 2.510427e-02 1.948445e-04
2.497959e-02 2.478906e-02 1.946324e-04
2.511003e-02 2.452434e-02 1.940077e-04
2.524047e-02 2.431172e-02 1.926058e-04
2.537092e-02 2.415044e-02 1.912543e-04
2.550136e-02 2.364526e-02 1.901476e-04
2.563180e-02 2.369594e-02 1.910629e-04
2.576225e-02 2.340885e-02 1.877315e-04
2.589269e-02 2.317990e-02 1.885581e-04
2.602313e-02 2.318556e-02 1.876594e-04
2.615358e-02 2.302045e-02 1.876596e-04
2.628402e-02 2.267925e-02 1.837668e-04
2.641446e-02 2.267545e-02 1.850598e-04
2.654491e-02 2.227661e-02 1.831899e-04
2.667535e-02 2.200834e-02 1.844592e-04
2.680579e-02 2.209435e-02 1.822273e-04
2.693624e-02 2.182332e-02 1.812517e-04
2.706668e-02 2.156557e-02 1.794903e-04
2.719712e-02 2.160969e-02 1.810838e-04
2.732757e-02 2.119802e-02 1.788967e-04
2.745801e-02 2.134252e-02 1.785479e-04
2.758845e-02 2.066409e-02 1.773213e-04
2.771890e-02 2.091865e-02 1.780786e-04
2.784934e-02 2.054240e-02 1.747850e-04
2.797978e-02 2.051156e-02 1.754485e-04
2.811023e-02 2.014070e-02 1.745277e-04
2.824067e-02 1.990750e-02 1.743439e-04
2.837111e-02 1.980826e-02 1.724777e-04
2.850156e-02 1.961844e-02 1.724886e-04
2.863200e-02 1.976902e-02 1.713022e-04
2.876244e-02 1.909924e-02 1.715571e-04
2.889289e-02 1.942472e-02 1.712284e-04
2.902333e-02 1.917801e-02 1.695109e-04
2.915377e-02 1.919589e-02 1.686236e-04
2.928421e-02 1.897922e-02 1.682862e-04
2.941466e-02 1.866279e-02 1.674880e-04
2.954510e-02 1.857886e-02 1.672639e-04
2.967554e-02 1.824001e-02 1.665576e-04
2.980599e-02 1.841028e-02 1.656546e-04
2.993643e-02 1.799867e-02 1.646990e-04
3.006687e-02 1.782772e-02 1.633834e-04
3.019732e-02 1.792941e-02 1.637392e-04
3.032776e-02 1.756578e-02 1.629164e-04
3.045820e-02 1.768775e-02 1.632352e-04
3.058865e-02 1.732489e-02 1.617432e-04
3.071909e-02 1.735758e-02 1.612935e-04
3.084953e-02 1.742028e-02 1.606721e-04
3.097998e-02 1.711643e-02 1.613485e-04
3.111042e-02 1.728901e-02 1.589062e-04
3.124086e-02 1.660975e-02 1.594552e-04
3.137131e-02 1.672975e-02 1.583424e-04
3.150175e-02 1.655712e-02 1.578406e-04
3.163219e-02 1.644329e-02 1.568621e-04
3.176264e-02 1.634474e-02 1.576602e-04
3.189308e-02 1.596923e-02 1.554050e-04
3.202352e-02 1.600565e-02 1.568863e-04
3.215397e-02 1.584221e-02 1.544378e-04
3.228441e-02 1.585372e-02 1.548750e-04
3.241485e-02 1.609914e-02 1.545551e-04
3.254530e-02 1.526403e-02 1.537413e-04
3.267574e-02 1.506242e-02 1.523648e-04
3.280618e-02 1.534219e-02 1.521751e-04
3.293662e-02 1.527800e-02 1.517593e-04
3.306707e-02 1.517481e-02 1.520507e-04
3.319751e-02 1.485245e-02 1.498967e-04
3.332795e-02 1.486509e-02 1.509998e-04
3.345840e-02 1.466180e-02 1.496681e-04
3.358884e-02 1.476573e-02 1.497501e-04
3.371929e-02 1.435002e-02 1.487681e-04
3.384973e-02 1.432731e-02 1.488713e-04
3.398017e-02 1.439028e-02 1.480294e-04
3.411061e-02 1.454597e-02 1.481360e-04
3.424106e-02 1.427154e-02 1.479895e-04
3.437150e-02 1.372271e-02 1.484771e-04
3.450194e-02 1.387442e-02 1.481619e-04
3.463239e-02 1.373963e-02 1.513835e-04
3.476283e-02 1.363241e-02 1.519612e-04
3.489327e-02 1.359631e-02 1.520687e-04
3.502372e-02 1.347675e-02 1.526685e-04
3.515416e-02 1.328702e-02 1.529103e-04
3.528460e-02 1.303203e-02 1.532352e-04
3.541505e-02 1.327576e-02 1.541545e-04
3.554549e-02 1.291136e-02 1.536603e-04
3.567593e-02 1.311656e-02 1.538933e-04
3.580638e-02 1.281159e-02 1.543121e-04
3.593682e-02 1.285192e-02 1.537666e-04
3.606726e-02 1.272882e-02 1.549890e-04
3.619771e-02 1.257118e-02 1.540563e-04
3.632815e-02 1.246786e-02 1.552444e-04
3.645859e-02 1.225130e-02 1.541689e-04
3.658904e-02 1.219603e-02 1.548226e-04
3.671948e-02 1.234684e-02 1.554463e-04
3.684992e-02 1.222579e-02 1.563055e-04
3.698037e-02 1.196034e-02 1.545750e-04
3.711081e-02 1.228298e-02 1.565040e-04
3.724125e-02 1.198934e-02 1.551103e-04
3.737170e-02 1.186076e-02 1.564527e-04
3.750214e-02 1.134389e-02 1.563565e-04
3.763258e-02 1.163848e-02 1.567006e-04
3.776302e-02 1.161561e-02 1.555017e-04
3.789347e-02 1.150631e-02 1.571502e-04
3.802391e-02 1.131592e-02 1.556382e-04
3.815436e-02 1.130034e-02 1.571719e-04
3.828480e-02 1.142634e-02 1.566958e-04
3.841524e-02 1.134232e-02 1.572291e-04
3.854568e-02 1.113952e-02 1.566577e-04
3.867613e-02 1.125575e-02 1.568370e-04
3.880657e-02 1.090313e-02 1.571018e-04
3.893701e-02 1.077292e-02 1.567568e-04
3.906746e-02 1.087549e-02 1.564607e-04
3.919790e-02 1.061553e-02 1.577491e-04
3.932834e-02 1.056629e-02 1.565402e-04
3.945879e-02 1.078527e-02 1.572328e-04
3.958923e-02 1.018516e-02 1.550148e-04
3.971967e-02 1.025707e-02 1.525192e-04
3.985012e-02 1.024864e-02 1.520414e-04
3.998056e-02 1.038414e-02 1.518451e-04
4.011100e-02 1.002386e-02 1.510698e-04
4.024145e-02 9.868605e-03 1.502308e-04
4.037189e-02 1.004516e-02 1.501998e-04
4.050233e-02 9.970502e-03 1.491786e-04
4.063278e-02 1.003600e-02 1.494911e-04
4.076322e-02 9.849317e-03 1.480889e-04
4.089366e-02 9.969991e-03 1.484720e-04
4.102411e-02 9.749520e-03 1.472895e-04
4.115455e-02 9.617204e-03 1.479222e-04
4.128499e-02 9.561278e-03 1.467902e-04
4.141544e-02 9.365758e-03 1.463304e-04
4.154588e-02 9.542494e-03 1.455969e-04
4.167632e-02 9.379557e-03 1.470615e-04
4.180677e-02 9.307226e-03 1.450334e-04
4.193721e-02 9.380732e-03 1.457698e-04
4.206765e-02 9.189054e-03 1.443106e-04
4.219809e-02 8.910774e-03 1.447339e-04
4.232854e-02 9.102498e-03 1.445011e-04
4.245898e-02 8.728543e-03 1.447901e-04
4.258943e-02 8.901261e-03 1.425550e-04
4.271987e-02 8.983700e-03 1.435235e-04
4.285031e-02 8.832648e-03 1.429041e-04
4.298075e-02 8.723804e-03 1.428654e-04
4.311120e-02 8.728461e-03 1.417604e-04
4.324164e-02 8.466171e-03 1.426615e-04
4.337208e-02 8.580576e-03 1.422329e-04
4.350253e-02 8.541478e-03 1.411393e-04
4.363297e-02 8.403752e-03 1.411032e-04
4.376341e-02 8.350567e-03 1.410923e-04
4.389386e-02 8.586245e-03 1.407354e-04
4.402430e-02 8.388892e-03 1.410384e-04
4.415474e-02 8.425841e-03 1.401506e-04
4.428519e-02 8.087862e-03 1.398729e-04
4.441563e-02 8.115147e-03 1.404036e-04
4.454607e-02 7.977009e-03 1.389130e-04
4.467652e-02 7.887118e-03 1.390486e-04
4.480696e-02 8.110281e-03 1.394577e-04
4.493740e-02 7.971204e-03 1.389540e-04
4.506785e-02 7.612427e-03 1.383989e-04
4.519829e-02 8.001414e-03 1.377843e-04
4.532873e-02 7.806844e-03 1.384697e-04
4.545918e-02 7.659270e-03 1.379654e-04
4.558962e-02 7.610944e-03 1.374954e-04
4.572006e-02 7.603098e-03 1.374717e-04
4.585050e-02 7.561044e-03 1.363402e-04
4.598095e-02 7.435246e-03 1.369002e-04
4.611139e-02 7.269940e-03 1.367046e-04
4.624184e-02 7.528337e-03 1.365629e-04
4.637228e-02 7.357842e-03 1.372498e-04
4.650272e-02 7.385534e-03 1.390066e-04
4.663316e-02 7.308604e-03 1.392787e-04
4.676361e-02 7.405326e-03 1.398977e-04
4.689405e-02 7.078109e-03 1.402696e-04
4.702449e-02 7.277568e-03 1.413023e-04
4.715494e-02 7.216695e-03 1.410100e-04
4.728538e-02 7.026506e-03 1.414653e-04
4.741582e-02 6.986250e-03 1.406712e-04
4.754627e-02 7.051562e-03 1.425891e-04
4.767671e-02 6.934044e-03 1.420963e-04
4.780715e-02 6.741813e-03 1.422973e-04
4.793760e-02 6.777403e-03 1.413547e-04
4.806804e-02 6.836110e-03 1.428581e-04
4.819848e-02 6.978011e-03 1.429888e-04
4.832893e-02 6.616418e-03 1.427154e-04
4.845937e-02 6.718299e-03 1.434066e-04
4.858981e-02 6.440827e-03 1.425014e-04
4.872026e-02 6.584076e-03 1.433995e-04
4.885070e-02 6.384834e-03 1.431639e-04
4.898114e-02 6.488422e-03 1.432504e-04
4.911159e-02 6.442961e-03 1.438374e-04
4.924203e-02 6.535582e-03 1.438479e-04
4.937247e-02 6.300119e-03 1.442055e-04
4.950292e-02 6.298981e-03 1.435661e-04
4.963336e-02 6.292103e-03 1.439202e-04
4.976380e-02 6.240081e-03 1.443607e-04
4.989425e-02 6.134436e-03 1.439874e-04
5.002469e-02 6.367254e-03 1.446764e-04
5.015513e-02 6.088091e-03 1.435113e-04
5.028557e-02 5.940923e-03 1.444350e-04
5.041602e-02 6.113212e-03 1.436355e-04
5.054646e-02 5.913175e-03 1.444170e-04
5.067691e-02 6.194221e-03 1.443547e-04
5.080735e-02 5.875886e-03 1.444449e-04
5.093779e-02 6.167256e-03 1.443815e-04
5.106823e-02 5.697885e-03 1.447148e-04
5.119868e-02 5.929603e-03 1.445235e-04
5.132912e-02 6.045883e-03 1.455000e-04
5.145956e-02 5.840324e-03 1.446322e-04
5.159001e-02 5.879394e-03 1.452774e-04
5.172045e-02 5.744066e-03 1.446553e-04
5.185089e-02 5.662639e-03 1.447142e-04
5.198134e-02 5.563209e-03 1.444867e-04
5.211178e-02 5.556967e-03 1.451845e-04
5.224222e-02 5.698572e-03 1.447761e-04
5.237267e-02 5.680608e-03 1.461105e-04
5.250311e-02 5.775727e-03 1.451805e-04
5.263355e-02 5.762502e-03 1.454419e-04
5.276400e-02 5.597017e-03 1.452281e-04
5.289444e-02 5.292693e-03 1.449798e-04
5.302488e-02 5.325681e-03 1.447968e-04
5.315533e-02 5.430045e-03 1.454110e-04
5.328577e-02 5.368471e-03 1.446815e-04
5.341621e-02 5.461191e-03 1.452907e-04
5.354666e-02 5.730191e-03 1.461322e-04
5.367710e-02 5.300516e-03 1.447649e-04
5.380754e-02 5.306811e-03 1.450865e-04
5.393799e-02 5.470327e-03 1.460536e-04
5.406843e-02 5.182976e-03 1.450997e-04
5.419887e-02 5.002313e-03 1.450005e-04
5.432932e-02 5.061880e-03 1.460456e-04
5.445976e-02 5.235922e-03 1.455975e-04
5.459020e-02 5.097568e-03 1.451463e-04
5.472064e-02 5.156930e-03 1.454147e-04
5.485109e-02 4.952046e-03 1.455775e-04
5.498153e-02 5.013041e-03 1.451759e-04
5.511198e-02 4.831508e-03 1.457457e-04
5.524242e-02 4.864580e-03 1.449291e-04
5.537286e-02 4.658666e-03 1.451494e-04
5.550331e-02 4.862505e-03 1.454585e-04
5.563375e-02 4.902868e-03 1.456346e-04
5.576419e-02 5.042496e-03 1.457351e-04
5.589463e-02 4.683254e-03 1.461972e-04
5.602508e-02 4.767322e-03 1.450650e-04
5.615552e-02 4.773058e-03 1.463191e-04
5.628596e-02 4.695416e-03 1.449505e-04
5.641641e-02 4.726132e-03 1.459015e-04
5.654685e-02 4.637593e-03 1.459180e-04
5.667729e-02 4.619439e-03 1.456784e-04
5.680774e-02 4.668675e-03 1.457833e-04
5.693818e-02 4.671377e-03 1.455323e-04
5.706862e-02 4.681335e-03 1.458041e-04
5.719907e-02 4.674003e-03 1.467000e-04
5.732951e-02 4.551418e-03 1.457886e-04
5.745995e-02 4.631374e-03 1.459259e-04
5.759040e-02 4.509112e-03 1.460427e-04
5.772084e-02 4.155371e-03 1.459265e-04
5.785128e-02 4.449868e-03 1.457132e-04
5.798173e-02 4.261853e-03 1.448830e-04
5.811217e-02 4.398560e-03 1.448089e-04
5.824261e-02 4.348649e-03 1.447028e-04
5.837306e-02 4.317886e-03 1.445881e-04
5.850350e-02 4.538552e-03 1.442139e-04
5.863394e-02 4.312363e-03 1.445147e-04
5.876439e-02 4.245567e-03 1.432122e-04
5.889483e-02 4.469656e-03 1.441481e-04
5.902527e-02 4.327247e-03 1.429952e-04
5.915571e-02 4.411452e-03 1.432541e-04
5.928616e-02 4.318046e-03 1.426992e-04
5.941660e-02 4.243905e-03 1.425328e-04
5.954704e-02 4.187889e-03 1.425685e-04
5.967749e-02 4.167265e-03 1.424156e-04
5.980793e-02 4.216632e-03 1.414231e-04
5.993838e-02 4.127349e-03 1.426330e-04
6.006882e-02 3.995404e-03 1.406865e-04
6.019926e-02 3.983720e-03 1.414902e-04
6.032970e-02 4.196640e-03 1.409378e-04
6.046015e-02 3.974932e-03 1.408088e-04
6.059059e-02 3.864182e-03 1.399788e-04
6.072103e-02 4.120132e-03 1.401584e-04
6.085148e-02 3.801809e-03 1.399905e-04
6.098192e-02 3.991580e-03 1.406468e-04
6.111236e-02 3.875502e-03 1.392927e-04
6.124281e-02 4.228737e-03 1.400408e-04
6.137325e-02 4.104349e-03 1.398887e-04
6.150369e-02 3.843447e-03 1.390002e-04
6.163414e-02 3.679701e-03 1.391493e-04
6.176458e-02 3.729332e-03 1.396080e-04
6.189502e-02 3.885659e-03 1.384940e-04
6.202547e-02 3.877046e-03 1.394914e-04
6.215591e-02 4.016698e-03 1.389502e-04
6.228635e-02 3.623603e-03 1.387211e-04
6.241680e-02 3.918404e-03 1.391883e-04
6.254724e-02 3.925980e-03 1.389123e-04
6.267768e-02 3.629744e-03 1.385976e-04
6.280813e-02 3.475293e-03 1.380520e-04
6.293857e-02 3.742452e-03 1.384000e-04
6.306901e-02 3.825131e-03 1.390082e-04
6.319946e-02 3.708872e-03 1.378231e-04
6.332990e-02 3.533945e-03 1.378208e-04
6.346034e-02 3.304485e-03 1.373157e-04
6.359078e-02 3.609635e-03 1.376197e-04
6.372123e-02 3.336616e-03 1.376864e-04
6.385167e-02 3.579720e-03 1.374808e-04
6.398212e-02 3.429557e-03 1.370492e-04
6.411256e-02 3.536437e-03 1.376793e-04
6.424300e-02 3.539730e-03 1.369474e-04
6.437345e-02 3.413748e-03 1.367698e-04
6.450389e-02 3.662742e-03 1.375096e-04
6.463433e-02 3.530860e-03 1.370511e-04
6.476477e-02 3.287301e-03 1.370836e-04
6.489522e-02 3.563379e-03 1.368416e-04
6.502566e-02 3.500938e-03 1.370383e-04
6.515610e-02 3.607035e-03 1.364585e-04
6.528655e-02 3.244379e-03 1.362379e-04
6.541699e-02 3.262816e-03 1.364107e-04
6.554743e-02 3.340428e-03 1.361851e-04
6.567788e-02 3.355731e-03 1.358816e-04
6.580832e-02 3.247408e-03 1.362141e-04
6.593876e-02 3.288907e-03 1.354549e-04
6.606921e-02 3.059890e-03 1.361029e-04
6.619965e-02 3.025460e-03 1.347354e-04
6.633009e-02 3.144131e-03 1.350977e-04
6.646054e-02 3.233296e-03 1.355735e-04
6.659098e-02 3.311644e-03 1.355628e-04
6.672142e-02 3.281831e-03 1.356711e-04
6.685187e-02 2.999676e-03 1.347688e-04
6.698231e-02 3.132542e-03 1.345091e-04
6.711275e-02 3.011944e-03 1.353433e-04
6.724320e-02 3.160997e-03 1.341913e-04
6.737364e-02 3.205341e-03 1.352277e-04
6.750408e-02 3.163415e-03 1.351062e-04
6.763453e-02 3.254290e-03 1.345063e-04
6.776497e-02 3.241285e-03 1.352676e-04
6.789541e-02 3.014567e-03 1.346523e-04
6.802585e-02 3.096871e-03 1.340535e-04
6.815630e-02 3.143789e-03 1.345931e-04
6.828674e-02 2.819389e-03 1.335339e-04
6.841719e-02 2.863469e-03 1.335353e-04
6.854763e-02 3.274889e-03 1.349157e-04
6.867807e-02 3.114380e-03 1.334067e-04
6.880852e-02 2.921455e-03 1.341582e-04
6.893896e-02 3.069150e-03 1.333010e-04
6.906940e-02 3.102363e-03 1.331615e-04
6.919984e-02 2.805840e-03 1.341973e-04
6.933029e-02 2.784302e-03 1.327501e-04
6.946073e-02 2.962247e-03 1.329276e-04
6.959117e-02 2.874922e-03 1.335187e-04
6.972162e-02 2.939547e-03 1.328978e-04
6.985206e-02 3.002979e-03 1.333691e-04
6.998250e-02 2.818235e-03 1.321650e-04
7.011295e-02 2.873192e-03 1.329415e-04
7.024339e-02 2.758210e-03 1.332340e-04
7.037383e-02 2.838510e-03 1.326286e-04
7.050428e-02 2.593521e-03 1.319791e-04
7.063472e-02 2.758569e-03 1.329511e-04
7.076516e-02 2.640568e-03 1.316152e-04
7.089561e-02 2.835253e-03 1.322191e-04
7.102605e-02 2.582695e-03 1.315131e-04
7.115649e-02 2.730550e-03 1.322234e-04
7.128694e-02 2.731621e-03 1.320257e-04
7.141738e-02 2.770238e-03 1.315665e-04
7.154782e-02 2.582581e-03 1.314375e-04
7.167827e-02 2.748469e-03 1.322665e-04
7.180871e-02 2.465619e-03 1.310018e-04
7.193915e-02 2.471913e-03 1.315833e-04
7.206960e-02 2.591942e-03 1.309616e-04
7.220004e-02 2.550259e-03 1.310952e-04
7.233048e-02 2.736196e-03 1.317352e-04
7.246092e-02 2.631879e-03 1.310577e-04
7.259137e-02 2.612567e-03 1.310340e-04
7.272181e-02 2.521919e-03 1.303426e-04
7.285226e-02 2.633517e-03 1.316021e-04
7.298270e-02 2.413028e-03 1.304815e-04
7.311314e-02 2.643826e-03 1.306558e-04
7.324358e-02 2.516579e-03 1.306849e-04
7.337403e-02 2.245600e-03 1.304578e-04
7.350447e-02 2.614648e-03 1.298260e-04
7.363491e-02 2.558854e-03 1.307079e-04
7.376536e-02 2.296308e-03 1.293023e-04
7.389580e-02 2.574232e-03 1.305613e-04
7.402624e-02 2.507119e-03 1.304252e-04
7.415669e-02 2.597681e-03 1.295672e-04
7.428713e-02 2.354608e-03 1.294599e-04
7.441757e-02 2.411854e-03 1.304480e-04
7.454802e-02 2.445766e-03 1.293858e-04
7.467846e-02 2.542177e-03 1.301673e-04
7.480890e-02 2.345587e-03 1.292221e-04
7.493935e-02 2.191831e-03 1.289911e-04
7.506979e-02 2.310095e-03 1.297925e-04
7.520023e-02 2.395603e-03 1.287068e-04
7.533068e-02 2.559749e-03 1.298515e-04
7.546112e-02 2.466289e-03 1.299115e-04
7.559156e-02 2.336045e-03 1.282238e-04
7.572201e-02 2.168924e-03 1.289041e-04
7.585245e-02 2.273372e-03 1.284280e-04
7.598289e-02 2.180580e-03 1.287664e-04
7.611334e-02 1.988977e-03 1.286597e-04
7.624378e-02 2.314695e-03 1.280153e-04
7.637422e-02 2.273787e-03 1.282305e-04
7.650467e-02 2.095920e-03 1.287334e-04
7.663511e-02 2.110287e-03 1.273361e-04
7.676555e-02 2.061153e-03 1.280118e-04
7.689599e-02 2.243730e-03 1.283608e-04
7.702644e-02 2.336897e-03 1.280781e-04
7.715688e-02 1.938886e-03 1.278995e-04
7.728733e-02 2.110217e-03 1.274267e-04
7.741777e-02 1.922829e-03 1.275979e-04
7.754821e-02 2.182683e-03 1.281841e-04
7.767865e-02 2.031320e-03 1.271639e-04
7.780910e-02 2.246197e-03 1.279505e-04
7.793954e-02 2.185171e-03 1.269671e-04
7.806998e-02 2.073028e-03 1.274578e-04
7.820043e-02 2.150193e-03 1.284574e-04
7.833087e-02 2.114143e-03 1.266236e-04
7.846131e-02 2.439836e-03 1.273057e-04
7.859176e-02 1.861564e-03 1.269524e-04
7.872220e-02 2.010324e-03 1.273918e-04
7.885264e-02 1.982761e-03 1.267255e-04
7.898309e-02 1.888272e-03 1.263430e-04
7.911353e-02 1.736889e-03 1.261677e-04
7.924397e-02 2.039957e-03 1.270765e-04
7.937442e-02 1.806286e-03 1.259965e-04
7.950486e-02 2.295942e-03 1.267765e-04
7.963530e-02 1.801492e-03 1.256917e-04
7.976575e-02 1.887843e-03 1.268420e-04
7.989619e-02 2.165998e-03 1.263319e-04
8.002663e-02 1.920059e-03 1.258164e-04
8.015708e-02 1.711984e-03 1.256087e-04
8.028752e-02 1.878627e-03 1.268062e-04
8.041796e-02 1.879881e-03 1.255720e-04
8.054841e-02 1.896448e-03 1.263345e-04
8.067885e-02 1.965488e-03 1.253726e-04
8.080929e-02 1.889573e-03 1.258578e-04
8.093974e-02 1.964354e-03 1.257023e-04
8.107018e-02 1.803017e-03 1.252879e-04
8.120062e-02 2.030175e-03 1.255910e-04
8.133106e-02 1.700433e-03 1.257423e-04
8.146151e-02 1.946063e-03 1.245085e-04
8.159195e-02 1.852252e-03 1.257140e-04
8.172240e-02 1.832497e-03 1.244279e-04
8.185284e-02 1.723574e-03 1.251735e-04
8.198328e-02 1.919440e-03 1.255034e-04
8.211372e-02 1.812750e-03 1.240022e-04
8.224417e-02 1.892877e-03 1.251329e-04
8.237461e-02 1.839136e-03 1.249384e-04
8.250505e-02 1.768442e-03 1.243287e-04
8.263550e-02 1.893037e-03 1.250932e-04
8.276594e-02 1.937608e-03 1.245897e-04
8.289638e-02 1.703961e-03 1.242777e-04
8.302683e-02 1.731934e-03 1.249453e-04
8.315727e-02 1.580476e-03 1.235669e-04
8.328771e-02 1.761782e-03 1.245171e-04
8.341816e-02 1.785375e-03 1.244986e-04
8.354860e-02 1.612365e-03 1.240089e-04
8.367904e-02 1.557655e-03 1.238682e-04
8.380949e-02 1.589805e-03 1.232116e-04
8.393993e-02 1.504554e-03 1.240001e-04
8.407037e-02 1.534488e-03 1.242182e-04
8.420082e-02 1.664907e-03 1.232593e-04
8.433126e-02 1.760782e-03 1.239925e-04
8.446170e-02 1.510094e-03 1.236751e-04
8.459215e-02 1.521484e-03 1.227777e-04
8.472259e-02 1.716747e-03 1.236910e-04
8.485303e-02 1.621441e-03 1.232777e-04
8.498348e-02 1.833979e-03 1.233978e-04
8.511392e-02 1.735727e-03 1.237970e-04
8.524436e-02 1.507177e-03 1.226290e-04
8.537481e-02 1.555684e-03 1.232336e-04
8.550525e-02 1.560627e-03 1.232365e-04
8.563569e-02 1.571487e-03 1.232023e-04
8.576613e-02 1.492260e-03 1.229891e-04
8.589658e-02 1.395913e-03 1.221733e-04
8.602702e-02 1.958061e-03 1.229256e-04
8.615747e-02 1.516230e-03 1.229008e-04
8.628791e-02 1.770442e-03 1.217386e-04
8.641835e-02 1.779843e-03 1.231208e-04
8.654879e-02 1.625177e-03 1.222330e-04
8.667924e-02 1.544914e-03 1.223968e-04
8.680968e-02 1.748277e-03 1.228883e-04
8.694012e-02 1.466270e-03 1.217515e-04
8.707057e-02 1.526208e-03 1.224805e-04
8.720101e-02 1.471454e-03 1.218565e-04
8.733145e-02 1.673543e-03 1.216976e-04
8.746190e-02 1.382833e-03 1.221360e-04
8.759234e-02 1.874411e-03 1.221175e-04
8.772278e-02 1.438342e-03 1.219200e-04
8.785323e-02 1.330425e-03 1.218123e-04
8.798367e-02 1.482763e-03 1.212962e-04
8.811411e-02 1.533997e-03 1.223703e-04
8.824456e-02 1.235270e-03 1.210005e-04
8.837500e-02 1.445407e-03 1.217010e-04
8.850544e-02 1.620217e-03 1.224303e-04
8.863589e-02 1.482965e-03 1.210168e-04
8.876633e-02 1.278559e-03 1.209705e-04
8.889677e-02 1.283095e-03 1.215857e-04
8.902722e-02 1.397916e-03 1.204551e-04
8.915766e-02 1.559029e-03 1.213881e-04
8.928810e-02 1.305438e-03 1.211410e-04
8.941855e-02 1.438338e-03 1.205520e-04
8.954899e-02 1.504319e-03 1.213931e-04
8.967943e-02 1.523680e-03 1.210147e-04
8.980988e-02 1.353754e-03 1.204917e-04
8.994032e-02 1.319455e-03 1.211884e-04
9.007076e-02 1.664741e-03 1.201166e-04
9.020121e-02 1.231424e-03 1.209630e-04
9.033165e-02 1.461686e-03 1.202199e-04
9.046209e-02 1.397829e-03 1.204570e-04
9.059254e-02 1.583934e-03 1.210377e-04
9.072298e-02 1.337472e-03 1.203228e-04
9.085342e-02 1.339230e-03 1.205411e-04
9.098386e-02 1.393022e-03 1.206923e-04
9.111431e-02 1.419564e-03 1.197471e-04
9.124475e-02 1.407868e-03 1.206442e-04
9.137519e-02 1.430894e-03 1.200754e-04
9.150564e-02 1.313223e-03 1.196699e-04
9.163608e-02 1.326538e-03 1.223206e-04
9.176652e-02 1.180751e-03 1.232323e-04
9.189697e-02 1.299981e-03 1.240428e-04
9.202741e-02 1.256101e-03 1.249053e-04
9.215785e-02 1.502919e-03 1.262321e-04
9.228830e-02 1.308333e-03 1.266226e-04
9.241874e-02 1.321567e-03 1.270750e-04
9.254918e-02 1.328197e-03 1.277489e-04
9.267963e-02 1.340117e-03 1.282076e-04
9.281007e-02 1.356033e-03 1.283180e-04
9.294051e-02 1.489714e-03 1.269132e-04
9.307096e-02 1.185717e-03 1.247566e-04
9.320140e-02 1.308062e-03 1.243874e-04
9.333184e-02 1.438280e-03 1.245439e-04
9.346229e-02 1.096328e-03 1.233524e-04
9.359273e-02 1.285011e-03 1.237231e-04
9.372317e-02 1.187978e-03 1.235104e-04
9.385362e-02 1.149052e-03 1.224847e-04
9.398406e-02 1.171738e-03 1.229163e-04
9.411450e-02 1.175342e-03 1.217086e-04
9.424495e-02 1.436659e-03 1.221649e-04
9.437539e-02 1.366243e-03 1.224217e-04
9.450583e-02 1.364382e-03 1.217791e-04
9.463628e-02 1.309058e-03 1.220266e-04
9.476672e-02 1.331895e-03 1.219178e-04
9.489716e-02 1.297616e-03 1.206382e-04
9.502761e-02 1.122919e-03 1.216015e-04
9.515805e-02 9.739781e-04 1.206066e-04
9.528849e-02 1.291380e-03 1.205070e-04
9.541893e-02 9.765830e-04 1.215259e-04
9.554938e-02 1.243835e-03 1.205730e-04
9.567982e-02 1.280846e-03 1.207703e-04
9.581026e-02 1.064999e-03 1.204224e-04
9.594071e-02 1.009235e-03 1.196371e-04
9.607115e-02 1.291587e-03 1.214762e-04
9.620159e-02 1.046674e-03 1.196797e-04
9.633204e-02 1.053258e-03 1.195097e-04
9.646248e-02 1.224048e-03 1.204683e-04
9.659292e-02 1.176097e-03 1.194821e-04
9.672337e-02 9.460739e-04 1.193480e-04
9.685381e-02 1.277581e-03 1.200429e-04
9.698425e-02 1.199897e-03 1.192354e-04
9.711470e-02 1.035258e-03 1.195328e-04
9.724514e-02 1.054836e-03 1.193164e-04
9.737558e-02 1.167674e-03 1.190516e-04
9.750603e-02 1.232934e-03 1.198664e-04
9.763647e-02 1.262683e-03 1.190919e-04
9.776691e-02 1.063061e-03 1.187885e-04
9.789736e-02 1.158562e-03 1.186272e-04
9.802780e-02 9.547374e-04 1.182122e-04
9.815824e-02 1.335675e-03 1.186026e-04
9.828869e-02 1.184224e-03 1.180187e-04
9.841913e-02 9.986648e-04 1.173384e-04
9.854957e-02 1.062558e-03 1.177864e-04
9.868002e-02 1.016715e-03 1.168499e-04
9.881046e-02 1.046026e-03 1.172629e-04
9.894090e-02 8.037864e-04 1.158585e-04
9.907135e-02 9.118800e-04 1.162318e-04
9.920179e-02 1.023299e-03 1.166532e-04
9.933223e-02 1.146569e-03 1.158067e-04
9.946268e-02 8.488533e-04 1.162323e-04
9.959312e-02 1.188967e-03 1.163710e-04
9.972356e-02 1.222098e-03 1.159611e-04
9.985400e-02 1.022316e-03 1.161190e-04
9.998445e-02 1.225626e-03 1.161997e-04
1.001149e-01 1.024267e-03 1.164423e-04
1.002453e-01 1.139592e-03 1.164976e-04
1.003758e-01 8.970841e-04 1.159532e-04
1.005062e-01 1.215321e-03 1.167219e-04
1.006367e-01 1.049555e-03 1.162693e-04
1.007671e-01 9.881602e-04 1.161574e-04
1.008976e-01 1.023490e-03 1.166658e-04
1.010280e-01 9.890720e-04 1.160397e-04
1.011584e-01 9.899239e-04 1.163206e-04
1.012889e-01 9.105099e-04 1.166697e-04
1.014193e-01 9.989997e-04 1.154107e-04
1.015498e-01 1.029413e-03 1.161384e-04
1.016802e-01 9.710463e-04 1.159929e-04
1.018107e-01 8.950276e-04 1.156511e-04
1.019411e-01 1.080174e-03 1.159763e-04
1.020715e-01 1.073606e-03 1.153103e-04
1.022020e-01 1.111139e-03 1.160821e-04
1.023324e-01 9.643164e-04 1.160068e-04
1.024629e-01 9.501697e-04 1.152992e-04
1.025933e-01 1.018515e-03 1.161164e-04
1.027238e-01 1.053420e-03 1.150676e-04
1.028542e-01 9.793398e-04 1.154178e-04
1.029846e-01 8.681005e-04 1.157352e-04
1.031151e-01 9.149195e-04 1.149774e-04
1.032455e-01 1.022228e-03 1.153536e-04
1.033760e-01 1.007993e-03 1.160940e-04
1.035064e-01 9.293347e-04 1.146685e-04
1.036369e-01 9.447093e-04 1.151137e-04
1.037673e-01 9.598603e-04 1.154373e-04
1.038977e-01 8.614706e-04 1.151087e-04
1.040282e-01 9.460221e-04 1.155948e-04
1.041586e-01 1.028381e-03 1.147706e-04
1.042891e-01 9.455453e-04 1.145580e-04
1.044195e-01 9.754301e-04 1.154282e-04
1.045500e-01 1.187215e-03 1.144895e-04
1.046804e-01 1.061263e-03 1.145594e-04
1.048108e-01 9.030444e-04 1.146722e-04
1.049413e-01 8.750575e-04 1.147476e-04
1.050717e-01 9.214807e-04 1.148999e-04
1.052022e-01 8.925831e-04 1.134605e-04
1.053326e-01 7.800191e-04 1.143666e-04
1.054631e-01 9.678851e-04 1.144935e-04
1.055935e-01 7.613178e-04 1.139792e-04
1.057239e-01 8.988401e-04 1.140526e-04
1.058544e-01 1.068321e-03 1.144750e-04
1.059848e-01 8.952937e-04 1.138299e-04
1.061153e-01 8.880837e-04 1.142556e-04
1.062457e-01 9.589945e-04 1.135842e-04
1.063762e-01 8.518685e-04 1.143972e-04
1.065066e-01 8.418116e-04 1.142049e-04
1.066370e-01 6.097753e-04 1.132734e-04
1.067675e-01 8.581669e-04 1.139147e-04
1.068979e-01 7.815625e-04 1.135501e-04
1.070284e-01 9.379671e-04 1.135910e-04
1.071588e-01 8.952699e-04 1.144199e-04
1.072893e-01 8.744515e-04 1.128898e-04
1.074197e-01 9.108513e-04 1.136910e-04
1.075502e-01 7.585405e-04 1.133382e-04
1.076806e-01 9.685915e-04 1.134609e-04
1.078110e-01 8.645263e-04 1.137674e-04
1.079415e-01 5.916584e-04 1.125089e-04
1.080719e-01 8.780468e-04 1.138273e-04
1.082024e-01 8.879271e-04 1.135035e-04
1.083328e-01 8.346337e-04 1.131984e-04
1.084633e-01 8.882184e-04 1.163009e-04
1.085937e-01 9.119842e-04 1.167632e-04
1.087241e-01 7.329564e-04 1.177641e-04
1.088546e-01 8.950791e-04 1.185559e-04
1.089850e-01 6.666304e-04 1.181289e-04
1.091155e-01 9.261183e-04 1.200523e-04
1.092459e-01 8.473730e-04 1.201633e-04
1.093764e-01 7.410477e-04 1.195423e-04
1.095068e-01 8.128748e-04 1.211799e-04
1.096373e-01 8.185600e-04 1.213657e-04
1.097677e-01 9.156845e-04 1.216260e-04
1.098981e-01 9.096875e-04 1.223756e-04
1.100286e-01 8.227898e-04 1.217853e-04
1.101590e-01 8.765877e-04 1.231311e-04
1.102895e-01 9.302604e-04 1.236420e-04
1.104199e-01 8.678907e-04 1.233735e-04
1.105504e-01 7.966621e-04 1.242733e-04
1.106808e-01 7.826661e-04 1.238430e-04
1.108112e-01 6.944124e-04 1.242056e-04
1.109417e-01 6.276871e-04 1.249814e-04
1.110721e-01 9.524825e-04 1.252920e-04
1.112026e-01 7.627408e-04 1.256998e-04
1.113330e-01 7.270068e-04 1.257897e-04
1.114635e-01 1.002598e-03 1.260597e-04
1.115939e-01 6.725654e-04 1.271678e-04
1.117243e-01 6.208519e-04 1.266408e-04
1.118548e-01 1.015225e-03 1.273983e-04
1.119852e-01 7.363163e-04 1.271070e-04
1.121157e-01 5.489196e-04 1.267932e-04
1.122461e-01 8.818806e-04 1.276150e-04
1.123766e-01 5.637368e-04 1.277179e-04
1.125070e-01 6.472041e-04 1.280279e-04
1.126374e-01 5.543313e-04 1.281863e-04
1.127679e-01 8.638325e-04 1.282352e-04
1.128983e-01 6.167863e-04 1.290420e-04
1.130288e-01 9.878468e-04 1.297656e-04
1.131592e-01 6.611327e-04 1.290193e-04
1.132897e-01 4.130020e-04 1.276444e-04
1.134201e-01 7.413780e-04 1.251684e-04
1.135505e-01 8.234145e-04 1.248538e-04
1.136810e-01 8.743333e-04 1.244487e-04
1.138114e-01 7.197583e-04 1.225735e-04
1.139419e-01 8.711195e-04 1.236198e-04
1.140723e-01 8.713304e-04 1.223476e-04
1.142028e-01 7.001336e-04 1.217085e-04
1.143332e-01 6.152112e-04 1.219247e-04
1.144637e-01 6.698613e-04 1.208680e-04
1.145941e-01 8.400791e-04 1.204430e-04
1.147245e-01 7.087155e-04 1.207405e-04
1.148550e-01 5.878328e-04 1.192733e-04
1.149854e-01 6.246754e-04 1.199331e-04
1.151159e-01 7.678083e-04 1.198854e-04
1.152463e-01 8.715529e-04 1.191892e-04
1.153768e-01 4.805000e-04 1.190264e-04
1.155072e-01 8.912359e-04 1.188544e-04
1.156376e-01 5.170411e-04 1.187124e-04
1.157681e-01 6.671982e-04 1.190333e-04
1.158985e-01 9.294589e-04 1.177781e-04
1.160290e-01 5.923664e-04 1.188190e-04
1.161594e-01 4.786502e-04 1.178998e-04
1.162899e-01 8.007043e-04 1.177931e-04
1.164203e-01 5.820697e-04 1.179087e-04
1.165507e-01 8.115983e-04 1.172727e-04
1.166812e-01 6.900410e-04 1.174619e-04
1.168116e-01 5.418576e-04 1.176925e-04
1.169421e-01 4.942833e-04 1.163342e-04
1.170725e-01 8.233299e-04 1.172572e-04
1.172030e-01 7.127335e-04 1.165802e-04
1.173334e-01 3.587018e-04 1.160129e-04
1.174638e-01 6.057307e-04 1.167985e-04
1.175943e-01 7.432703e-04 1.158837e-04
1.177247e-01 8.973175e-04 1.162752e-04
1.178552e-01 8.072081e-04 1.169094e-04
1.179856e-01 5.634703e-04 1.150795e-04
1.181161e-01 7.067038e-04 1.158305e-04
1.182465e-01 5.770187e-04 1.153784e-04
1.183769e-01 9.212685e-04 1.153277e-04
1.185074e-01 5.081921e-04 1.150557e-04
1.186378e-01 7.847406e-04 1.145316e-04
1.187683e-01 5.434433e-04 1.145807e-04
1.188987e-01 7.783592e-04 1.146313e-04
1.190292e-01 5.788356e-04 1.136881e-04
1.191596e-01 5.669529e-04 1.140886e-04
1.192900e-01 5.503040e-04 1.133995e-04
1.194205e-01 5.909864e-04 1.142619e-04
1.195509e-01 4.206578e-04 1.131906e-04
1.196814e-01 6.041759e-04 1.130114e-04
1.198118e-01 6.299444e-04 1.133075e-04
1.199423e-01 5.601905e-04 1.132555e-04
1.200727e-01 6.948356e-04 1.126445e-04
1.202031e-01 7.313479e-04 1.127230e-04
1.203336e-01 5.807577e-04 1.124074e-04
1.204640e-01 5.785587e-04 1.122003e-04
1.205945e-01 7.372463e-04 1.124272e-04
1.207249e-01 4.770843e-04 1.116636e-04
1.208554e-01 5.629152e-04 1.119640e-04
1.209858e-01 5.378193e-04 1.113292e-04
1.211162e-01 6.699303e-04 1.115025e-04
1.212467e-01 5.642076e-04 1.117460e-04
1.213771e-01 5.143697e-04 1.106844e-04
1.215076e-01 7.339375e-04 1.116174e-04
1.216380e-01 5.805949e-04 1.110780e-04
1.217685e-01 6.555504e-04 1.103754e-04
1.218989e-01 4.983000e-04 1.106545e-04
1.220293e-01 4.618842e-04 1.104012e-04
1.221598e-01 5.563962e-04 1.107444e-04
1.222902e-01 6.812138e-04 1.106214e-04
1.224207e-01 7.375350e-04 1.097934e-04
1.225511e-01 6.621709e-04 1.100873e-04
1.226816e-01 6.708300e-04 1.099719e-04
1.228120e-01 5.011452e-04 1.095101e-04
1.229425e-01 7.108615e-04 1.099353e-04
1.230729e-01 6.608857e-04 1.096671e-04
1.232033e-01 3.219092e-04 1.091067e-04
1.233338e-01 5.127559e-04 1.097652e-04
1.234642e-01 4.884499e-04 1.091075e-04
1.235947e-01 5.231125e-04 1.098330e-04
1.237251e-01 5.193428e-04 1.092511e-04
1.238556e-01 6.366722e-04 1.092563e-04
1.239860e-01 4.384900e-04 1.094988e-04
1.241165e-01 6.771460e-04 1.091963e-04
1.242469e-01 5.244337e-04 1.090897e-04
1.243773e-01 5.607994e-04 1.097482e-04
1.245078e-01 5.439215e-04 1.087836e-04
1.246382e-01 5.436194e-04 1.090627e-04
1.247687e-01 6.070536e-04 1.086937e-04
1.248991e-01 5.915062e-04 1.088255e-04
1.250295e-01 4.756894e-04 1.089986e-04
1.251600e-01 6.016285e-04 1.086943e-04
1.252904e-01 6.076579e-04 1.085765e-04
1.254209e-01 4.432446e-04 1.087840e-04
1.255513e-01 4.254920e-04 1.080077e-04
1.256818e-01 6.362602e-04 1.086337e-04
1.258122e-01 4.938674e-04 1.084268e-04
1.259426e-01 5.245325e-04 1.080171e-04
1.260731e-01 5.265629e-04 1.087678e-04
1.262035e-01 6.448429e-04 1.081713e-04
1.263340e-01 6.008432e-04 1.081843e-04
1.264644e-01 4.157563e-04 1.085820e-04
1.265949e-01 4.856962e-04 1.076728e-04
1.267253e-01 4.609443e-04 1.084485e-04
1.268557e-01 3.804501e-04 1.074447e-04
1.269862e-01 5.380068e-04 1.082567e-04
1.271166e-01 5.999061e-04 1.083557e-04
1.272471e-01 5.419808e-04 1.075001e-04
1.273775e-01 5.274561e-04 1.086964e-04
1.275080e-01 3.930302e-04 1.073758e-04
1.276384e-01 5.254593e-04 1.074731e-04
1.277689e-01 5.422461e-04 1.079703e-04
1.278993e-01 4.506580e-04 1.070163e-04
1.280297e-01 5.960675e-04 1.078959e-04
1.281602e-01 4.825294e-04 1.074758e-04
1.282906e-01 5.216913e-04 1.071005e-04
1.284211e-01 4.587851e-04 1.075670e-04
1.285515e-01 4.542032e-04 1.069131e-04
1.286820e-01 5.495805e-04 1.076612e-04
1.288124e-01 3.223980e-04 1.072168e-04
1.289428e-01 4.958283e-04 1.070593e-04
1.290733e-01 6.013878e-04 1.072257e-04
1.292037e-01 5.454780e-04 1.073509e-04
1.293342e-01 4.046815e-04 1.067007e-04
1.294646e-01 4.645975e-04 1.071325e-04
1.295951e-01 5.849695e-04 1.069669e-04
1.297255e-01 5.399672e-04 1.066678e-04
1.298559e-01 4.551718e-04 1.073303e-04
1.299864e-01 6.200982e-04 1.064036e-04
1.301168e-01 4.762781e-04 1.069301e-04
1.302473e-01 6.353477e-04 1.071400e-04
1.303777e-01 7.010766e-04 1.067013e-04
1.305082e-01 5.191694e-04 1.066820e-04
1.306386e-01 5.139626e-04 1.066277e-04
1.307690e-01 3.476702e-04 1.061527e-04
1.308995e-01 5.939942e-04 1.068320e-04
1.310299e-01 5.329119e-04 1.061232e-04
1.311604e-01 4.341837e-04 1.061540e-04
1.312908e-01 3.754699e-04 1.060801e-04
1.314213e-01 6.074497e-04 1.061692e-04
1.315517e-01 5.297060e-04 1.063913e-04
1.316821e-01 4.212615e-04 1.061238e-04
1.318126e-01 6.190392e-04 1.059924e-04
1.319430e-01 3.400905e-04 1.061539e-04
1.320735e-01 6.059860e-04 1.060147e-04
1.322039e-01 4.430801e-04 1.057386e-04
1.323344e-01 4.156888e-04 1.060856e-04
1.324648e-01 5.599352e-04 1.060275e-04
1.325953e-01 5.895534e-04 1.060705e-04
1.327257e-01 6.406306e-04 1.059274e-04
1.328561e-01 3.465533e-04 1.054425e-04
1.329866e-01 4.216831e-04 1.060388e-04
1.331170e-01 3.944426e-04 1.054263e-04
1.332475e-01 3.509719e-04 1.054547e-04
1.333779e-01 3.874988e-04 1.053647e-04
1.335084e-01 5.970586e-04 1.058943e-04
1.336388e-01 4.697061e-04 1.054571e-04
1.337693e-01 6.018744e-04 1.050998e-04
1.338997e-01 2.972624e-04 1.053329e-04
1.340301e-01 5.898511e-04 1.059268e-04
1.341606e-01 3.880550e-04 1.046410e-04
1.342910e-01 4.203095e-04 1.054837e-04
1.344215e-01 6.509384e-04 1.052724e-04
1.345519e-01 4.446586e-04 1.048079e-04
1.346824e-01 4.769154e-04 1.056878e-04
1.348128e-01 4.422689e-04 1.048559e-04
1.349432e-01 6.106503e-04 1.056736e-04
1.350737e-01 5.659466e-04 1.052605e-04
1.352041e-01 4.242610e-04 1.043485e-04
1.353346e-01 4.987248e-04 1.051738e-04
1.354650e-01 1.878949e-04 1.042981e-04
1.355955e-01 3.808074e-04 1.047272e-04
1.357259e-01 3.546179e-04 1.051090e-04
1.358563e-01 4.602859e-04 1.040859e-04
1.359868e-01 4.904965e-04 1.048992e-04
1.361172e-01 4.641276e-04 1.044054e-04
1.362477e-01 1.632357e-04 1.038806e-04
1.363781e-01 4.517652e-04 1.047893e-04
1.365086e-01 4.895943e-04 1.043950e-04
1.366390e-01 5.077433e-04 1.046180e-04
1.367694e-01 5.951503e-04 1.044933e-04
1.368999e-01 4.014685e-04 1.039140e-04
1.370303e-01 4.792727e-04 1.044658e-04
1.371608e-01 2.540426e-04 1.042923e-04
1.372912e-01 3.241910e-04 1.038887e-04
1.374217e-01 3.988840e-04 1.040532e-04
1.375521e-01 3.086408e-04 1.036952e-04
1.376825e-01 4.221642e-04 1.043086e-04
1.378130e-01 5.366337e-04 1.047195e-04
1.379434e-01 3.926598e-04 1.036388e-04
1.380739e-01 6.349329e-04 1.044122e-04
1.382043e-01 4.204714e-04 1.037476e-04
1.383348e-01 3.444092e-04 1.032676e-04
1.384652e-01 4.423802e-04 1.042533e-04
1.385956e-01 6.622953e-04 1.038432e-04
1.387261e-01 4.265249e-04 1.035424e-04
1.388565e-01 2.771848e-04 1.037907e-04
1.389870e-01 3.302524e-04 1.032020e-04
1.391174e-01 4.591716e-04 1.033367e-04
1.392479e-01 2.818143e-04 1.033749e-04
1.393783e-01 3.930367e-04 1.034682e-04
1.395087e-01 1.009206e-04 1.033335e-04
1.396392e-01 3.711314e-04 1.033196e-04
1.397696e-01 4.726699e-04 1.034296e-04
1.399001e-01 5.536841e-04 1.037849e-04
1.400305e-01 7.312417e-04 1.033681e-04
1.401610e-01 2.661583e-04 1.034476e-04
1.402914e-01 4.646579e-04 1.027473e-04
1.404218e-01 3.140484e-04 1.028367e-04
1.405523e-01 5.130638e-04 1.035640e-04
1.406827e-01 2.853094e-04 1.024553e-04
1.408132e-01 4.196532e-04 1.031750e-04
1.409436e-01 3.953285e-04 1.028598e-04
1.410741e-01 3.936044e-04 1.026246e-04
1.412045e-01 4.896430e-04 1.030021e-04
1.413349e-01 4.324342e-04 1.025350e-04
1.414654e-01 2.322498e-04 1.026079e-04
1.415958e-01 5.448962e-04 1.032635e-04
1.417263e-01 5.803591e-04 1.025983e-04
1.418567e-01 4.143470e-04 1.029243e-04
1.419872e-01 5.029490e-04 1.024611e-04
1.421176e-01 3.684379e-04 1.021827e-04
1.422481e-01 2.488325e-04 1.026824e-04
1.423785e-01 2.814154e-04 1.016653e-04
1.425089e-01 4.670836e-04 1.023872e-04
1.426394e-01 3.777794e-04 1.023906e-04
1.427698e-01 4.205635e-04 1.018511e-04
1.429003e-01 4.027049e-04 1.025134e-04
1.430307e-01 3.732615e-04 1.017164e-04
1.431612e-01 4.778057e-04 1.020562e-04
1.432916e-01 3.890496e-04 1.024359e-04
1.434220e-01 3.812552e-04 1.014672e-04
1.435525e-01 3.144475e-04 1.017691e-04
1.436829e-01 2.586430e-04 1.021682e-04
1.438134e-01 3.966740e-04 1.011855e-04
1.439438e-01 1.624928e-04 1.019082e-04
1.440743e-01 3.632283e-04 1.011769e-04
1.442047e-01 4.195578e-04 1.016457e-04
1.443351e-01 3.964252e-04 1.020144e-04
1.444656e-01 3.620789e-04 1.012188e-04
1.445960e-01 4.655287e-04 1.015434e-04
1.447265e-01 2.725703e-04 1.017106e-04
1.448569e-01 3.927903e-04 1.011256e-04
1.449874e-01 3.896679e-04 1.018221e-04
1.451178e-01 4.716879e-04 1.012206e-04
1.452482e-01 2.930768e-04 1.016890e-04
1.453787e-01 4.265489e-04 1.015258e-04
1.455091e-01 4.004583e-04 1.007749e-04
1.456396e-01 4.033108e-04 1.015810e-04
1.457700e-01 4.570345e-04 1.009767e-04
1.459005e-01 2.926488e-04 1.009647e-04
1.460309e-01 3.463644e-04 1.012671e-04
1.461613e-01 4.807702e-04 1.009757e-04
1.462918e-01 4.294908e-04 1.012555e-04
1.464222e-01 3.496738e-04 1.015556e-04
1.465527e-01 3.645165e-04 1.010394e-04
1.466831e-01 3.394361e-04 1.011286e-04
1.468136e-01 1.812290e-04 1.009984e-04
1.469440e-01 4.416034e-04 1.007168e-04
1.470745e-01 1.929799e-04 1.008381e-04
1.472049e-01 1.471608e-05 1.004903e-04
1.473353e-01 4.176543e-04 1.012625e-04
1.474658e-01 2.292744e-04 1.010581e-04
1.475962e-01 4.155796e-04 1.008586e-04
1.477267e-01 3.573176e-04 1.009175e-04
1.478571e-01 1.353639e-04 1.005502e-04
1.479876e-01 9.569727e-05 1.007861e-04
1.481180e-01 3.761610e-04 1.006891e-04
1.482484e-01 4.229752e-04 1.007393e-04
1.483789e-01 3.498694e-04 1.009643e-04
1.485093e-01 3.986244e-04 1.007840e-04
1.486398e-01 4.421360e-04 1.000589e-04
1.487702e-01 3.006642e-04 1.008345e-04
1.489007e-01 3.268504e-04 1.001222e-04
1.490311e-01 2.823736e-04 1.005021e-04
1.491616e-01 4.770681e-04 1.007848e-04
1.492920e-01 3.581223e-04 1.001457e-04
1.494224e-01 2.816185e-04 1.003684e-04
1.495529e-01 2.281000e-04 1.004030e-04
1.496833e-01 1.875732e-04 9.965803e-05
1.498138e-01 2.635801e-04 1.004169e-04
1.499442e-01 3.556393e-04 9.980797e-05
1.500747e-01 5.409340e-04 1.002549e-04
1.502051e-01 2.128969e-04 1.004358e-04
1.503355e-01 4.091474e-04 9.986472e-05
1.504660e-01 3.587632e-04 1.005775e-04
1.505964e-01 4.274170e-04 9.998917e-05
1.507269e-01 2.360534e-04 9.969684e-05
1.508573e-01 2.419534e-04 1.001974e-04
1.509878e-01 3.410275e-04 9.982214e-05
1.511182e-01 2.571470e-04 1.003139e-04
1.512486e-01 2.047169e-04 1.001048e-04
1.513791e-01 5.165944e-04 9.956201e-05
1.515095e-01 4.363757e-04 1.003090e-04
1.516400e-01 1.611226e-04 9.961590e-05
1.517704e-01 3.237760e-04 9.982557e-05
1.519009e-01 2.746233e-04 9.998494e-05
1.520313e-01 4.472118e-04 9.957296e-05
1.521617e-01 3.752220e-04 9.976187e-05
1.522922e-01 3.162306e-04 9.998445e-05
1.524226e-01 2.375674e-04 9.925834e-05
1.525531e-01 3.753066e-04 9.979790e-05
1.526835e-01 3.293855e-04 9.955993e-05
1.528140e-01 2.140080e-04 9.925251e-05
1.529444e-01 3.096239e-04 9.966559e-05
1.530748e-01 4.272465e-04 9.944901e-05
1.532053e-01 3.321055e-04 9.930725e-05
1.533357e-01 4.819935e-04 9.944613e-05
1.534662e-01 1.829794e-04 9.918167e-05
1.535966e-01 5.239108e-04 9.948413e-05
1.537271e-01 2.243950e-04 9.904920e-05
1.538575e-01 5.712761e-05 9.891325e-05
1.539880e-01 3.081270e-04 9.925890e-05
1.541184e-01 2.826652e-04 9.901528e-05
1.542488e-01 1.665366e-04 9.881796e-05
1.543793e-01 3.188292e-04 9.911370e-05
1.545097e-01 2.385563e-04 9.880379e-05
1.546402e-01 2.481751e-04 9.901484e-05
1.547706e-01 3.129611e-04 9.881776e-05
1.549011e-01 1.806438e-04 9.847286e-05
1.550315e-01 3.502080e-04 9.875651e-05
1.551619e-01 3.347675e-04 9.879990e-05
1.552924e-01 2.136426e-04 9.875859e-05
1.554228e-01 1.931485e-04 9.856084e-05
1.555533e-01 4.351816e-04 9.879058e-05
1.556837e-01 3.142396e-04 9.878887e-05
1.558142e-01 3.451887e-04 9.902656e-05
1.559446e-01 9.282890e-05 9.808825e-05
1.560750e-01 3.485571e-04 9.836813e-05
1.562055e-01 2.881914e-04 9.841070e-05
1.563359e-01 3.401878e-04 9.831599e-05
1.564664e-01 3.111574e-04 9.816509e-05
1.565968e-01 3.547471e-04 9.860893e-05
1.567273e-01 4.288933e-04 9.831346e-05
1.568577e-01 3.174995e-04 9.833411e-05
1.569881e-01 2.483219e-04 9.803039e-05
1.571186e-01 2.435412e-04 9.786521e-05
1.572490e-01 2.715977e-04 9.818461e-05
1.573795e-01 3.886015e-04 9.821691e-05
1.575099e-01 4.633551e-05 9.753773e-05
1.576404e-01 3.117825e-04 9.833952e-05
1.577708e-01 3.228518e-04 9.813051e-05
1.579012e-01 3.761913e-04 9.770349e-05
1.580317e-01 2.994001e-04 9.793955e-05
1.581621e-01 7.221362e-05 9.779169e-05
1.582926e-01 1.997786e-04 9.770020e-05
1.584230e-01 3.042601e-04 9.816911e-05
1.585535e-01 1.931033e-04 9.740391e-05
1.586839e-01 2.724495e-04 9.802734e-05
1.588143e-01 3.600110e-04 9.797008e-05
1.589448e-01 2.747114e-04 9.797548e-05
1.590752e-01 1.697825e-04 9.754021e-05
1.592057e-01 3.953976e-04 9.775313e-05
1.593361e-01 3.411414e-04 9.744367e-05
1.594666e-01 2.860763e-04 9.726296e-05
1.595970e-01 2.975136e-04 9.746598e-05
1.597274e-01 2.496611e-04 9.765068e-05
1.598579e-01 3.414418e-04 9.759913e-05
1.599883e-01 2.017246e-04 9.709709e-05
1.601188e-01 2.448399e-04 9.750773e-05
1.602492e-01 3.378717e-04 9.724455e-05
1.603797e-01 2.073805e-04 9.757128e-05
1.605101e-01 1.813972e-04 9.747022e-05
1.606405e-01 2.123959e-04 9.698915e-05
1.607710e-01 3.133246e-04 9.712093e-05
1.609014e-01 3.078596e-04 9.782089e-05
1.610319e-01 2.050205e-04 9.694374e-05
1.611623e-01 2.708718e-04 9.705932e-05
1.612928e-01 4.962783e-04 9.700961e-05
1.614232e-01 1.999941e-04 9.696943e-05
1.615536e-01 2.515301e-04 9.707008e-05
1.616841e-01 1.783038e-04 9.676652e-05
1.618145e-01 2.862165e-04 9.707667e-05
1.619450e-01 3.010577e-04 9.679233e-05
1.620754e-01 2.262933e-04 9.679286e-05
1.622059e-01 2.773861e-04 9.684270e-05
1.623363e-01 2.089264e-04 9.656981e-05
1.624668e-01 3.030394e-04 9.709896e-05
1.625972e-01 3.197935e-04 9.676749e-05
1.627276e-01 1.590053e-04 9.641085e-05
1.628581e-01 7.654847e-05 9.653504e-05
1.629885e-01 2.616573e-04 9.669898e-05
1.631190e-01 2.270051e-04 9.642945e-05
1.632494e-01 3.621189e-04 9.707913e-05
1.633799e-01 2.801081e-04 9.639839e-05
1.635103e-01 3.311896e-04 9.672917e-05
1.636408e-01 1.947968e-04 9.669458e-05
1.637712e-01 9.006678e-05 9.595189e-05
1.639016e-01 3.574709e-04 9.670202e-05
1.640321e-01 3.612026e-04 9.656425e-05
1.641625e-01 2.536430e-04 9.625738e-05
1.642930e-01 3.588807e-04 9.680207e-05
1.644234e-01 2.463322e-04 9.588980e-05
1.645539e-01 2.190880e-04 9.635960e-05
1.646843e-01 1.851465e-04 9.619538e-05
1.648147e-01 1.808272e-04 9.566455e-05
1.649452e-01 2.837768e-04 9.647424e-05
1.650756e-01 1.163945e-04 9.584755e-05
1.652061e-01 2.053142e-04 9.597283e-05
1.653365e-01 2.055888e-04 9.626426e-05
1.654670e-01 2.044230e-04 9.589728e-05
1.655974e-01 2.324219e-04 9.630718e-05
1.657278e-01 2.185577e-04 9.567371e-05
1.658583e-01 2.661221e-04 9.588731e-05
1.659887e-01 1.412328e-04 9.613810e-05
1.661192e-01 2.172268e-04 9.599670e-05
1.662496e-01 5.217071e-04 9.603951e-05
1.663801e-01 2.315009e-04 9.607527e-05
1.665105e-01 2.599623e-04 9.554807e-05
1.666409e-01 1.630396e-04 9.579515e-05
1.667714e-01 6.919697e-05 9.529601e-05
1.669018e-01 1.896293e-04 9.548372e-05
1.670323e-01 3.549802e-04 9.596290e-05
1.671627e-01 2.449321e-04 9.517740e-05
1.672932e-01 2.304500e-04 9.579619e-05
1.674236e-01 3.414350e-04 9.583033e-05
1.675540e-01 3.273402e-04 9.553780e-05
1.676845e-01 2.714564e-04 9.552444e-05
1.678149e-01 1.448364e-04 9.517232e-05
1.679454e-01 1.983060e-04 9.529476e-05
1.680758e-01 5.704108e-05 9.553145e-05
1.682063e-01 2.881749e-04 9.518033e-05
1.683367e-01 3.024266e-04 9.550004e-05
1.684672e-01 2.223840e-04 9.537817e-05
1.685976e-01 4.132700e-04 9.503880e-05
1.687280e-01 1.781898e-04 9.534048e-05
1.688585e-01 1.278102e-04 9.504703e-05
1.689889e-01 1.408661e-04 9.507896e-05
1.691194e-01 2.219457e-04 9.546321e-05
1.692498e-01 3.015091e-04 9.520760e-05
1.693803e-01 1.353747e-04 9.481791e-05
1.695107e-01 3.307490e-04 9.524635e-05
1.696411e-01 1.414728e-04 9.523342e-05
1.697716e-01 3.875619e-05 9.494276e-05
1.699020e-01 2.089356e-04 9.463754e-05
1.700325e-01 5.707172e-05 9.461700e-05
1.701629e-01 3.420931e-04 9.507559e-05
1.702934e-01 1.594032e-05 9.439166e-05
1.704238e-01 3.209120e-04 9.499395e-05
1.705542e-01 3.424340e-04 9.473002e-05
1.706847e-01 2.412155e-04 9.465149e-05
1.708151e-01 8.565988e-05 9.466954e-05
1.709456e-01 1.707714e-04 9.434012e-05
1.710760e-01 2.230980e-04 9.488940e-05
1.712065e-01 2.024312e-04 9.507110e-05
1.713369e-01 2.303512e-04 9.461114e-05
1.714673e-01 -1.226904e-05 9.422091e-05
1.715978e-01 1.217051e-04 9.431292e-05
1.717282e-01 1.403774e-04 9.420529e-05
1.718587e-01 2.344483e-04 9.476623e-05
1.719891e-01 9.946907e-05 9.375492e-05
1.721196e-01 3.386405e-04 9.458067e-05
1.722500e-01 2.431893e-04 9.426914e-05
1.723804e-01 -1.642176e-05 9.383881e-05
1.725109e-01 2.346333e-04 9.437303e-05
1.726413e-01 3.453020e-04 9.416939e-05
1.727718e-01 1.763202e-04 9.447645e-05
1.729022e-01 4.827933e-05 9.422737e-05
1.730327e-01 1.810373e-04 9.372195e-05
1.731631e-01 2.573253e-04 9.437800e-05
1.732935e-01 2.331071e-04 9.424167e-05
1.734240e-01 2.199764e-04 9.395019e-05
1.735544e-01 2.261530e-04 9.401037e-05
1.736849e-01 2.111697e-04 9.356219e-05
1.738153e-01 2.188546e-04 9.429128e-05
1.739458e-01 2.260311e-04 9.425150e-05
1.740762e-01 2.990664e-04 9.390013e-05
1.742066e-01 1.332703e-04 9.381879e-05
1.743371e-01 2.557054e-04 9.405910e-05
1.744675e-01 4.678154e-04 9.398542e-05
1.745980e-01 2.027971e-04 9.399147e-05
1.747284e-01 1.180456e-04 9.356081e-05
1.748589e-01 2.315319e-04 9.427540e-05
1.749893e-01 2.920025e-04 9.399865e-05
1.751197e-01 1.236478e-04 9.318387e-05
1.752502e-01 -6.063386e-06 9.348731e-05
1.753806e-01 1.919402e-04 9.385222e-05
1.755111e-01 1.967818e-04 9.372134e-05
1.756415e-01 1.605647e-04 9.346001e-05
1.757720e-01 1.973310e-04 9.338264e-05
1.759024e-01 3.984077e-04 9.387930e-05
1.760328e-01 6.898495e-05 9.352032e-05
1.761633e-01 1.464554e-04 9.321853e-05
1.762937e-01 5.576930e-05 9.349157e-05
1.764242e-01 2.401972e-04 9.333506e-05
1.765546e-01 6.763214e-05 9.322422e-05
1.766851e-01 1.544074e-04 9.337048e-05
1.768155e-01 1.806917e-04 9.323582e-05
1.769460e-01 2.755565e-04 9.352639e-05
1.770764e-01 2.659545e-04 9.320697e-05
1.772068e-01 4.390110e-05 9.266634e-05
1.773373e-01 3.302474e-05 9.327033e-05
1.774677e-01 3.266950e-04 9.302403e-05
1.775982e-01 1.957915e-04 9.308793e-05
1.777286e-01 2.570686e-04 9.344734e-05
1.778591e-01 1.927194e-04 9.271717e-05
1.779895e-01 1.142445e-04 9.277441e-05
1.781199e-01 6.567194e-05 9.289145e-05
1.782504e-01 1.565954e-04 9.285122e-05
1.783808e-01 2.065705e-04 9.344849e-05
1.785113e-01 1.559159e-04 9.254371e-05
1.786417e-01 1.919387e-04 9.291744e-05
1.787722e-01 3.667649e-04 9.308474e-05
1.789026e-01 2.887633e-04 9.274326e-05
1.790330e-01 1.648275e-04 9.304821e-05
1.791635e-01 2.055042e-04 9.259199e-05
1.792939e-01 1.952547e-04 9.281506e-05
1.794244e-01 1.911601e-04 9.278301e-05
1.795548e-01 2.381885e-04 9.239515e-05
1.796853e-01 4.296175e-04 9.304023e-05
1.798157e-01 3.368357e-04 9.304369e-05
1.799461e-01 1.576421e-04 9.219049e-05
1.800766e-01 1.390895e-04 9.296957e-05
1.802070e-01 1.682670e-04 9.238050e-05
1.803375e-01 -2.201998e-05 9.235870e-05
1.804679e-01 2.680268e-04 9.291572e-05
1.805984e-01 2.466242e-04 9.234349e-05
1.807288e-01 2.618607e-04 9.245134e-05
1.808592e-01 8.729706e-05 9.232143e-05
1.809897e-01 2.767335e-04 9.217951e-05
1.811201e-01 1.769344e-04 9.283001e-05
1.812506e-01 1.037532e-04 9.210125e-05
1.813810e-01 1.576313e-04 9.230287e-05
1.815115e-01 9.065645e-05 9.223552e-05
1.816419e-01 1.707044e-04 9.199811e-05
1.817724e-01 3.954903e-05 9.227335e-05
1.819028e-01 1.026959e-04 9.224647e-05
1.820332e-01 2.408451e-04 9.200392e-05
1.821637e-01 5.292652e-05 9.417417e-05
1.822941e-01 2.228761e-05 9.411365e-05
1.824246e-01 3.357170e-04 9.550345e-05
1.825550e-01 2.859222e-04 9.618441e-05
1.826855e-01 1.938555e-04 9.622761e-05
1.828159e-01 7.905408e-05 9.651254e-05
1.829464e-01 1.342286e-04 9.681650e-05
1.830768e-01 3.005016e-04 9.740172e-05
1.832072e-01 1.579957e-04 9.826422e-05
1.833377e-01 2.352301e-04 9.758032e-05
1.834681e-01 1.076192e-04 9.866226e-05
1.835986e-01 1.228516e-04 9.871782e-05
1.837290e-01 2.518056e-04 9.891999e-05
1.838595e-01 1.592754e-04 9.921927e-05
1.839899e-01 1.757401e-04 9.913943e-05
1.841203e-01 2.526124e-04 9.992761e-05
1.842508e-01 1.408994e-04 1.001339e-04
1.843812e-01 2.825653e-04 1.000968e-04
1.845117e-01 -3.630548e-05 1.001595e-04
1.846421e-01 2.694143e-04 1.009285e-04
1.847726e-01 3.188872e-04 1.011713e-04
1.849030e-01 1.066339e-04 1.016274e-04
1.850334e-01 6.265624e-06 1.005006e-04
1.851639e-01 1.834099e-04 1.020183e-04
1.852943e-01 1.328463e-04 1.017694e-04
1.854248e-01 2.678722e-04 1.021679e-04
1.855552e-01 2.766896e-04 1.026634e-04
1.856857e-01 1.573139e-04 1.021779e-04
1.858161e-01 2.861630e-04 1.023368e-04
1.859465e-01 1.763884e-04 1.026784e-04
1.860770e-01 2.259195e-05 1.025350e-04
1.862074e-01 2.283838e-04 1.033749e-04
1.863379e-01 9.304422e-05 1.038362e-04
1.864683e-01 1.303150e-04 1.029147e-04
1.865988e-01 2.483428e-04 1.037080e-04
1.867292e-01 2.284701e-04 1.039162e-04
1.868596e-01 2.246968e-04 1.040140e-04
1.869901e-01 3.059626e-04 1.042925e-04
range-from: 10
range-to: 1400
data-frames-directory: /Users/ex23021/Library/CloudStorage/OneDrive-UniversityofBristol/KIF5C-KLC1 complex/SAXS Diamond July 2023/SAXS data Diamond 2023/b21-443519_ascii
parent-buffer-frame-index-first: 28
parent-buffer-frame-index-last: 82
parent-buffer-frames: b21-443519_00027.dat b21-443519_00028.dat b21-443519_00029.dat b21-443519_00030.dat b21-443519_00031.dat b21-443519_00032.dat b21-443519_00033.dat b21-443519_00034.dat b21-443519_00035.dat b21-443519_00036.dat b21-443519_00037.dat b21-443519_00038.dat b21-443519_00039.dat b21-443519_00040.dat b21-443519_00041.dat b21-443519_00042.dat b21-443519_00043.dat b21-443519_00044.dat…
parent-sample-frame-index-first: 230
parent-sample-frame-index-last: 248
parent-sample-frames: b21-443519_00229.dat b21-443519_00230.dat b21-443519_00231.dat b21-443519_00232.dat b21-443519_00233.dat b21-443519_00236.dat b21-443519_00237.dat b21-443519_00238.dat b21-443519_00239.dat b21-443519_00240.dat b21-443519_00241.dat b21-443519_00242.dat b21-443519_00243.dat b21-443519_00244.dat b21-443519_00245.dat b21-443519_00246.dat b21-443519_00247.dat
range-from: 1
range-to: 2573

## Sheet: SAXS WT-extended
Sample description: chromixs
Sample: chromixs c= 0 mg/ml Code: chromixs
5.673989e-03 7.511405e-02 9.000784e-04
5.804432e-03 7.584584e-02 8.652515e-04
5.934876e-03 7.799200e-02 8.254272e-04
6.065319e-03 7.383346e-02 7.782761e-04
6.195762e-03 7.506466e-02 7.654550e-04
6.326205e-03 7.361125e-02 7.464867e-04
6.456649e-03 7.293390e-02 7.175436e-04
6.587092e-03 7.240544e-02 6.885374e-04
6.717535e-03 7.060771e-02 6.744573e-04
6.847978e-03 6.777643e-02 6.643812e-04
6.978422e-03 6.738666e-02 6.401693e-04
7.108865e-03 6.815177e-02 6.297573e-04
7.239308e-03 6.579291e-02 6.046402e-04
7.369751e-03 6.422885e-02 5.852746e-04
7.500194e-03 5.956565e-02 5.758569e-04
7.630638e-03 6.038873e-02 5.644733e-04
7.761081e-03 6.112456e-02 5.455698e-04
7.891524e-03 6.032942e-02 5.414577e-04
8.021967e-03 5.956993e-02 5.189518e-04
8.152411e-03 5.985361e-02 5.218438e-04
8.282854e-03 5.661027e-02 4.927250e-04
8.413297e-03 5.441210e-02 4.983778e-04
8.543740e-03 5.517369e-02 4.814551e-04
8.674183e-03 5.449483e-02 4.681851e-04
8.804627e-03 5.228959e-02 4.633821e-04
8.935070e-03 5.197204e-02 4.499925e-04
9.065513e-03 5.223009e-02 4.347516e-04
9.195956e-03 5.175165e-02 4.434797e-04
9.326400e-03 4.939405e-02 4.175136e-04
9.456843e-03 4.862554e-02 4.120766e-04
9.587286e-03 4.622450e-02 4.112022e-04
9.717729e-03 4.468363e-02 3.954367e-04
9.848173e-03 4.323574e-02 3.914876e-04
9.978616e-03 4.266384e-02 3.834672e-04
1.010906e-02 4.177781e-02 3.706909e-04
1.023950e-02 4.128055e-02 3.695277e-04
1.036995e-02 3.999264e-02 3.577415e-04
1.050039e-02 4.001441e-02 3.499155e-04
1.063083e-02 3.926958e-02 3.459024e-04
1.076128e-02 3.873410e-02 3.350271e-04
1.089172e-02 3.818515e-02 3.336663e-04
1.102216e-02 3.814225e-02 3.200331e-04
1.115260e-02 3.721676e-02 3.158723e-04
1.128305e-02 3.724433e-02 3.175795e-04
1.141349e-02 3.581630e-02 3.028329e-04
1.154393e-02 3.516846e-02 2.969953e-04
1.167438e-02 3.514187e-02 2.918874e-04
1.180482e-02 3.420887e-02 2.795902e-04
1.193526e-02 3.397191e-02 2.789468e-04
1.206571e-02 3.388976e-02 2.726540e-04
1.219615e-02 3.279145e-02 2.661265e-04
1.232659e-02 3.292362e-02 2.644051e-04
1.245704e-02 3.258991e-02 2.596180e-04
1.258748e-02 3.190152e-02 2.521307e-04
1.271792e-02 3.116472e-02 2.467662e-04
1.284837e-02 3.076710e-02 2.421033e-04
1.297881e-02 3.075285e-02 2.395323e-04
1.310925e-02 3.012295e-02 2.311017e-04
1.323970e-02 2.986635e-02 2.311101e-04
1.337014e-02 2.928665e-02 2.276687e-04
1.350058e-02 2.910753e-02 2.255780e-04
1.363103e-02 2.825431e-02 2.211009e-04
1.376147e-02 2.781354e-02 2.207304e-04
1.389191e-02 2.775892e-02 2.134356e-04
1.402236e-02 2.739236e-02 2.139999e-04
1.415280e-02 2.669627e-02 2.094835e-04
1.428324e-02 2.619226e-02 2.067526e-04
1.441369e-02 2.606036e-02 2.083127e-04
1.454413e-02 2.606117e-02 2.044305e-04
1.467457e-02 2.556856e-02 2.014321e-04
1.480502e-02 2.459312e-02 1.995777e-04
1.493546e-02 2.442603e-02 1.983320e-04
1.506590e-02 2.411035e-02 1.966439e-04
1.519634e-02 2.364127e-02 1.944399e-04
1.532679e-02 2.367464e-02 1.928310e-04
1.545723e-02 2.289323e-02 1.907156e-04
1.558768e-02 2.284253e-02 1.879644e-04
1.571812e-02 2.233326e-02 1.874778e-04
1.584856e-02 2.203456e-02 1.841288e-04
1.597901e-02 2.184489e-02 1.845916e-04
1.610945e-02 2.158207e-02 1.830499e-04
1.623989e-02 2.125096e-02 1.803774e-04
1.637033e-02 2.077735e-02 1.781621e-04
1.650078e-02 2.063404e-02 1.780926e-04
1.663122e-02 2.033420e-02 1.755796e-04
1.676166e-02 1.967123e-02 1.744920e-04
1.689211e-02 1.950919e-02 1.722003e-04
1.702255e-02 1.950858e-02 1.713569e-04
1.715299e-02 1.884720e-02 1.703741e-04
1.728344e-02 1.864776e-02 1.679191e-04
1.741388e-02 1.849916e-02 1.666353e-04
1.754432e-02 1.831076e-02 1.660326e-04
1.767477e-02 1.809717e-02 1.634024e-04
1.780521e-02 1.747606e-02 1.640026e-04
1.793565e-02 1.738089e-02 1.611378e-04
1.806610e-02 1.709327e-02 1.609784e-04
1.819654e-02 1.710680e-02 1.600011e-04
1.832698e-02 1.660894e-02 1.573356e-04
1.845743e-02 1.641758e-02 1.563982e-04
1.858787e-02 1.608898e-02 1.560040e-04
1.871831e-02 1.585626e-02 1.540300e-04
1.884876e-02 1.575871e-02 1.545716e-04
1.897920e-02 1.543738e-02 1.511192e-04
1.910964e-02 1.542419e-02 1.511385e-04
1.924009e-02 1.516125e-02 1.503643e-04
1.937053e-02 1.473632e-02 1.492847e-04
1.950097e-02 1.466120e-02 1.471571e-04
1.963141e-02 1.454124e-02 1.473592e-04
1.976186e-02 1.444669e-02 1.454106e-04
1.989230e-02 1.390162e-02 1.445228e-04
2.002275e-02 1.388263e-02 1.438351e-04
2.015319e-02 1.374059e-02 1.433300e-04
2.028363e-02 1.333491e-02 1.418591e-04
2.041408e-02 1.336700e-02 1.397732e-04
2.054452e-02 1.325335e-02 1.396564e-04
2.067496e-02 1.293512e-02 1.386684e-04
2.080540e-02 1.258612e-02 1.387621e-04
2.093585e-02 1.270001e-02 1.377822e-04
2.106629e-02 1.251608e-02 1.366784e-04
2.119673e-02 1.249707e-02 1.360551e-04
2.132718e-02 1.209540e-02 1.358325e-04
2.145762e-02 1.193856e-02 1.340824e-04
2.158806e-02 1.182646e-02 1.343546e-04
2.171851e-02 1.170810e-02 1.319481e-04
2.184895e-02 1.139136e-02 1.326525e-04
2.197939e-02 1.150593e-02 1.312569e-04
2.210984e-02 1.127516e-02 1.301388e-04
2.224028e-02 1.109323e-02 1.290665e-04
2.237072e-02 1.106216e-02 1.300213e-04
2.250117e-02 1.076229e-02 1.281968e-04
2.263161e-02 1.089655e-02 1.281414e-04
2.276205e-02 1.063813e-02 1.265948e-04
2.289250e-02 1.060304e-02 1.271291e-04
2.302294e-02 1.040352e-02 1.257035e-04
2.315338e-02 1.003439e-02 1.251984e-04
2.328383e-02 1.013704e-02 1.239461e-04
2.341427e-02 9.758602e-03 1.238768e-04
2.354471e-02 9.799064e-03 1.230413e-04
2.367516e-02 9.734634e-03 1.232709e-04
2.380560e-02 9.691696e-03 1.211027e-04
2.393604e-02 9.661115e-03 1.226241e-04
2.406648e-02 9.483282e-03 1.210187e-04
2.419693e-02 9.221279e-03 1.197069e-04
2.432737e-02 9.128955e-03 1.190634e-04
2.445782e-02 9.036117e-03 1.193256e-04
2.458826e-02 9.050526e-03 1.183214e-04
2.471870e-02 8.879145e-03 1.175463e-04
2.484914e-02 8.852411e-03 1.166954e-04
2.497959e-02 8.748690e-03 1.166278e-04
2.511003e-02 8.638350e-03 1.163166e-04
2.524047e-02 8.432007e-03 1.153519e-04
2.537092e-02 8.334925e-03 1.146224e-04
2.550136e-02 8.259093e-03 1.142601e-04
2.563180e-02 8.068341e-03 1.145694e-04
2.576225e-02 7.823525e-03 1.124277e-04
2.589269e-02 8.028882e-03 1.133721e-04
2.602313e-02 7.892284e-03 1.125626e-04
2.615358e-02 7.897987e-03 1.126967e-04
2.628402e-02 7.813784e-03 1.105309e-04
2.641446e-02 7.731202e-03 1.112002e-04
2.654491e-02 7.631715e-03 1.101953e-04
2.667535e-02 7.384495e-03 1.108527e-04
2.680579e-02 7.403844e-03 1.094724e-04
2.693624e-02 7.442586e-03 1.092040e-04
2.706668e-02 7.537968e-03 1.082906e-04
2.719712e-02 7.137713e-03 1.088768e-04
2.732757e-02 7.264131e-03 1.078933e-04
2.745801e-02 7.212690e-03 1.074025e-04
2.758845e-02 6.776777e-03 1.068280e-04
2.771890e-02 6.982974e-03 1.072395e-04
2.784934e-02 6.695925e-03 1.053020e-04
2.797978e-02 6.864479e-03 1.059067e-04
2.811023e-02 6.605420e-03 1.052483e-04
2.824067e-02 6.428457e-03 1.050619e-04
2.837111e-02 6.387822e-03 1.041281e-04
2.850156e-02 6.460820e-03 1.042780e-04
2.863200e-02 6.367046e-03 1.033283e-04
2.876244e-02 6.472600e-03 1.039915e-04
2.889289e-02 6.503815e-03 1.036802e-04
2.902333e-02 6.218368e-03 1.025293e-04
2.915377e-02 6.244287e-03 1.019030e-04
2.928421e-02 6.273940e-03 1.018178e-04
2.941466e-02 6.209358e-03 1.015153e-04
2.954510e-02 5.896805e-03 1.011230e-04
2.967554e-02 5.850996e-03 1.008722e-04
2.980599e-02 5.913904e-03 1.003762e-04
2.993643e-02 5.950955e-03 1.000253e-04
3.006687e-02 5.975228e-03 9.940234e-05
3.019732e-02 5.578097e-03 9.914745e-05
3.032776e-02 5.620725e-03 9.899771e-05
3.045820e-02 5.760159e-03 9.911135e-05
3.058865e-02 5.528751e-03 9.827105e-05
3.071909e-02 5.507892e-03 9.783353e-05
3.084953e-02 5.441507e-03 9.737168e-05
3.097998e-02 5.383474e-03 9.800469e-05
3.111042e-02 5.407387e-03 9.631910e-05
3.124086e-02 5.240372e-03 9.705874e-05
3.137131e-02 5.327739e-03 9.620110e-05
3.150175e-02 5.334807e-03 9.615559e-05
3.163219e-02 5.180618e-03 9.551004e-05
3.176264e-02 5.149851e-03 9.595253e-05
3.189308e-02 5.056553e-03 9.477446e-05
3.202352e-02 4.919785e-03 9.550540e-05
3.215397e-02 5.057595e-03 9.429576e-05
3.228441e-02 4.994072e-03 9.450822e-05
3.241485e-02 4.855102e-03 9.389416e-05
3.254530e-02 4.839962e-03 9.399392e-05
3.267574e-02 4.884519e-03 9.336096e-05
3.280618e-02 5.012648e-03 9.310132e-05
3.293662e-02 4.891405e-03 9.270123e-05
3.306707e-02 4.928581e-03 9.303375e-05
3.319751e-02 4.817849e-03 9.180864e-05
3.332795e-02 4.892887e-03 9.260680e-05
3.345840e-02 4.860026e-03 9.192429e-05
3.358884e-02 4.523022e-03 9.156804e-05
3.371929e-02 4.608888e-03 9.132840e-05
3.384973e-02 4.633321e-03 9.137200e-05
3.398017e-02 4.598030e-03 9.079380e-05
3.411061e-02 4.383330e-03 9.053790e-05
3.424106e-02 4.514142e-03 9.067259e-05
3.437150e-02 4.162320e-03 9.112376e-05
3.450194e-02 4.561253e-03 9.121263e-05
3.463239e-02 4.376029e-03 9.303860e-05
3.476283e-02 4.361753e-03 9.338364e-05
3.489327e-02 4.259988e-03 9.343403e-05
3.502372e-02 4.252178e-03 9.378869e-05
3.515416e-02 4.168050e-03 9.410990e-05
3.528460e-02 4.025247e-03 9.427903e-05
3.541505e-02 4.279643e-03 9.496969e-05
3.554549e-02 4.025468e-03 9.467847e-05
3.567593e-02 4.152189e-03 9.473404e-05
3.580638e-02 3.885053e-03 9.502691e-05
3.593682e-02 3.826020e-03 9.454810e-05
3.606726e-02 4.012575e-03 9.545083e-05
3.619771e-02 3.737257e-03 9.484826e-05
3.632815e-02 3.869738e-03 9.579331e-05
3.645859e-02 3.786576e-03 9.516515e-05
3.658904e-02 3.763144e-03 9.558304e-05
3.671948e-02 3.828265e-03 9.589506e-05
3.684992e-02 3.720053e-03 9.639541e-05
3.698037e-02 3.830136e-03 9.571205e-05
3.711081e-02 3.718429e-03 9.647288e-05
3.724125e-02 3.600084e-03 9.573843e-05
3.737170e-02 3.830976e-03 9.685485e-05
3.750214e-02 3.498436e-03 9.675076e-05
3.763258e-02 3.538699e-03 9.689101e-05
3.776302e-02 3.579154e-03 9.608141e-05
3.789347e-02 3.395955e-03 9.723469e-05
3.802391e-02 3.620770e-03 9.651121e-05
3.815436e-02 3.389313e-03 9.722864e-05
3.828480e-02 3.388898e-03 9.683543e-05
3.841524e-02 3.304720e-03 9.721222e-05
3.854568e-02 3.299582e-03 9.690452e-05
3.867613e-02 3.341376e-03 9.697445e-05
3.880657e-02 3.441175e-03 9.753840e-05
3.893701e-02 3.259133e-03 9.722281e-05
3.906746e-02 3.256176e-03 9.705262e-05
3.919790e-02 3.430006e-03 9.820088e-05
3.932834e-02 3.001191e-03 9.707719e-05
3.945879e-02 3.139825e-03 9.736257e-05
3.958923e-02 2.956468e-03 9.633195e-05
3.971967e-02 3.276552e-03 9.513865e-05
3.985012e-02 3.158215e-03 9.461220e-05
3.998056e-02 3.106637e-03 9.428538e-05
4.011100e-02 3.154145e-03 9.416584e-05
4.024145e-02 3.057912e-03 9.378526e-05
4.037189e-02 2.877037e-03 9.341254e-05
4.050233e-02 2.802304e-03 9.266491e-05
4.063278e-02 2.947196e-03 9.304491e-05
4.076322e-02 2.931478e-03 9.223198e-05
4.089366e-02 3.016062e-03 9.245452e-05
4.102411e-02 2.904458e-03 9.180915e-05
4.115455e-02 2.754903e-03 9.212258e-05
4.128499e-02 2.847148e-03 9.150798e-05
4.141544e-02 2.781898e-03 9.136179e-05
4.154588e-02 2.764066e-03 9.080486e-05
4.167632e-02 2.709873e-03 9.165437e-05
4.180677e-02 2.724514e-03 9.057468e-05
4.193721e-02 2.716062e-03 9.096114e-05
4.206765e-02 2.741864e-03 9.014075e-05
4.219809e-02 2.676113e-03 9.061168e-05
4.232854e-02 2.643348e-03 9.020778e-05
4.245898e-02 2.676087e-03 9.079175e-05
4.258943e-02 2.630621e-03 8.912762e-05
4.271987e-02 2.868301e-03 8.995191e-05
4.285031e-02 2.598185e-03 8.939759e-05
4.298075e-02 2.410382e-03 8.928166e-05
4.311120e-02 2.434820e-03 8.859033e-05
4.324164e-02 2.463973e-03 8.937429e-05
4.337208e-02 2.554076e-03 8.906454e-05
4.350253e-02 2.526834e-03 8.844413e-05
4.363297e-02 2.453923e-03 8.841114e-05
4.376341e-02 2.320513e-03 8.830411e-05
4.389386e-02 2.663982e-03 8.819473e-05
4.402430e-02 2.539810e-03 8.848365e-05
4.415474e-02 2.477671e-03 8.785455e-05
4.428519e-02 2.325020e-03 8.780281e-05
4.441563e-02 2.425600e-03 8.813279e-05
4.454607e-02 2.392576e-03 8.732716e-05
4.467652e-02 2.286782e-03 8.734417e-05
4.480696e-02 2.332167e-03 8.751596e-05
4.493740e-02 2.302048e-03 8.723449e-05
4.506785e-02 2.232347e-03 8.711183e-05
4.519829e-02 2.248824e-03 8.645515e-05
4.532873e-02 2.404351e-03 8.711969e-05
4.545918e-02 2.188982e-03 8.673376e-05
4.558962e-02 2.356386e-03 8.658814e-05
4.572006e-02 2.289055e-03 8.661119e-05
4.585050e-02 2.297987e-03 8.590747e-05
4.598095e-02 2.304790e-03 8.640332e-05
4.611139e-02 2.074436e-03 8.615156e-05
4.624184e-02 2.223377e-03 8.597601e-05
4.637228e-02 2.106107e-03 8.648027e-05
4.650272e-02 2.103256e-03 8.742325e-05
4.663316e-02 2.153118e-03 8.773529e-05
4.676361e-02 2.128209e-03 8.811343e-05
4.689405e-02 2.112867e-03 8.858877e-05
4.702449e-02 2.172264e-03 8.914232e-05
4.715494e-02 1.973203e-03 8.876915e-05
4.728538e-02 2.162160e-03 8.940896e-05
4.741582e-02 1.989406e-03 8.878330e-05
4.754627e-02 2.171952e-03 9.018705e-05
4.767671e-02 2.093807e-03 8.971216e-05
4.780715e-02 1.953368e-03 8.997240e-05
4.793760e-02 2.099692e-03 8.950918e-05
4.806804e-02 1.832392e-03 9.017774e-05
4.819848e-02 2.121330e-03 9.027761e-05
4.832893e-02 1.793502e-03 9.008950e-05
4.845937e-02 2.045350e-03 9.066830e-05
4.858981e-02 1.869630e-03 9.019094e-05
4.872026e-02 1.831719e-03 9.063578e-05
4.885070e-02 1.707178e-03 9.052561e-05
4.898114e-02 1.831912e-03 9.061538e-05
4.911159e-02 1.904828e-03 9.107147e-05
4.924203e-02 1.701413e-03 9.082305e-05
4.937247e-02 1.810427e-03 9.131229e-05
4.950292e-02 1.926937e-03 9.103235e-05
4.963336e-02 1.807382e-03 9.117708e-05
4.976380e-02 1.842426e-03 9.159335e-05
4.989425e-02 1.666070e-03 9.120958e-05
5.002469e-02 1.747989e-03 9.143068e-05
5.015513e-02 1.898560e-03 9.123184e-05
5.028557e-02 1.732299e-03 9.177406e-05
5.041602e-02 1.761327e-03 9.117103e-05
5.054646e-02 1.742439e-03 9.172785e-05
5.067691e-02 1.668720e-03 9.137143e-05
5.080735e-02 1.847093e-03 9.199119e-05
5.093779e-02 1.706979e-03 9.142929e-05
5.106823e-02 1.655308e-03 9.204389e-05
5.119868e-02 1.712105e-03 9.172029e-05
5.132912e-02 1.498219e-03 9.203142e-05
5.145956e-02 1.617144e-03 9.186258e-05
5.159001e-02 1.626695e-03 9.218508e-05
5.172045e-02 1.694693e-03 9.189269e-05
5.185089e-02 1.698409e-03 9.205583e-05
5.198134e-02 1.500398e-03 9.182712e-05
5.211178e-02 1.639560e-03 9.244813e-05
5.224222e-02 1.801726e-03 9.212446e-05
5.237267e-02 1.630922e-03 9.276831e-05
5.250311e-02 1.614608e-03 9.218940e-05
5.263355e-02 1.718390e-03 9.238610e-05
5.276400e-02 1.508805e-03 9.228045e-05
5.289444e-02 1.585914e-03 9.244486e-05
5.302488e-02 1.518253e-03 9.224446e-05
5.315533e-02 1.481123e-03 9.239092e-05
5.328577e-02 1.515886e-03 9.218017e-05
5.341621e-02 1.622451e-03 9.245690e-05
5.354666e-02 1.576737e-03 9.271120e-05
5.367710e-02 1.569191e-03 9.229531e-05
5.380754e-02 1.565407e-03 9.247479e-05
5.393799e-02 1.631779e-03 9.290710e-05
5.406843e-02 1.568647e-03 9.255013e-05
5.419887e-02 1.492061e-03 9.251494e-05
5.432932e-02 1.425824e-03 9.314214e-05
5.445976e-02 1.408921e-03 9.275067e-05
5.459020e-02 1.697363e-03 9.280863e-05
5.472064e-02 1.347839e-03 9.257487e-05
5.485109e-02 1.459663e-03 9.291567e-05
5.498153e-02 1.554079e-03 9.275788e-05
5.511198e-02 1.565236e-03 9.323701e-05
5.524242e-02 1.662720e-03 9.287926e-05
5.537286e-02 1.605564e-03 9.310450e-05
5.550331e-02 1.290895e-03 9.282151e-05
5.563375e-02 1.438591e-03 9.307380e-05
5.576419e-02 1.444669e-03 9.289685e-05
5.589463e-02 1.280310e-03 9.344968e-05
5.602508e-02 1.372511e-03 9.257395e-05
5.615552e-02 1.362663e-03 9.349799e-05
5.628596e-02 1.404490e-03 9.281139e-05
5.641641e-02 1.279272e-03 9.320690e-05
5.654685e-02 1.409294e-03 9.338424e-05
5.667729e-02 1.265439e-03 9.307247e-05
5.680774e-02 1.404411e-03 9.333297e-05
5.693818e-02 1.205200e-03 9.300901e-05
5.706862e-02 1.325314e-03 9.311301e-05
5.719907e-02 1.368195e-03 9.375389e-05
5.732951e-02 1.325549e-03 9.319661e-05
5.745995e-02 1.237196e-03 9.319987e-05
5.759040e-02 1.283999e-03 9.347412e-05
5.772084e-02 1.127967e-03 9.357680e-05
5.785128e-02 1.335273e-03 9.330487e-05
5.798173e-02 1.226992e-03 9.288443e-05
5.811217e-02 1.253970e-03 9.266948e-05
5.824261e-02 1.361728e-03 9.281441e-05
5.837306e-02 1.211437e-03 9.253203e-05
5.850350e-02 1.227283e-03 9.216055e-05
5.863394e-02 1.266488e-03 9.248096e-05
5.876439e-02 1.112279e-03 9.166106e-05
5.889483e-02 1.255173e-03 9.220571e-05
5.902527e-02 1.323540e-03 9.165723e-05
5.915571e-02 1.190785e-03 9.159220e-05
5.928616e-02 1.322794e-03 9.150701e-05
5.941660e-02 1.142582e-03 9.127447e-05
5.954704e-02 1.189016e-03 9.141010e-05
5.967749e-02 1.398474e-03 9.150945e-05
5.980793e-02 1.091073e-03 9.050326e-05
5.993838e-02 1.235290e-03 9.148509e-05
6.006882e-02 1.031832e-03 9.016135e-05
6.019926e-02 1.041941e-03 9.082182e-05
6.032970e-02 1.084849e-03 9.023680e-05
6.046015e-02 1.059015e-03 9.035608e-05
6.059059e-02 1.115040e-03 8.987583e-05
6.072103e-02 1.120946e-03 8.984024e-05
6.085148e-02 1.115224e-03 8.996944e-05
6.098192e-02 1.271317e-03 9.037705e-05
6.111236e-02 1.116566e-03 8.938882e-05
6.124281e-02 1.120430e-03 8.955087e-05
6.137325e-02 1.181991e-03 8.962064e-05
6.150369e-02 1.337108e-03 8.953356e-05
6.163414e-02 1.093505e-03 8.955681e-05
6.176458e-02 1.075959e-03 8.972749e-05
6.189502e-02 1.180929e-03 8.899035e-05
6.202547e-02 1.070263e-03 8.944619e-05
6.215591e-02 1.090884e-03 8.909458e-05
6.228635e-02 9.164049e-04 8.911151e-05
6.241680e-02 1.272311e-03 8.941441e-05
6.254724e-02 9.088919e-04 8.884865e-05
6.267768e-02 1.083130e-03 8.920589e-05
6.280813e-02 1.009430e-03 8.894607e-05
6.293857e-02 1.081115e-03 8.887405e-05
6.306901e-02 1.065853e-03 8.918316e-05
6.319946e-02 1.113301e-03 8.866947e-05
6.332990e-02 1.160147e-03 8.872654e-05
6.346034e-02 1.141482e-03 8.872274e-05
6.359078e-02 1.129623e-03 8.862728e-05
6.372123e-02 1.106330e-03 8.888891e-05
6.385167e-02 1.128489e-03 8.863700e-05
6.398212e-02 1.011364e-03 8.832515e-05
6.411256e-02 1.050810e-03 8.859414e-05
6.424300e-02 1.152138e-03 8.827237e-05
6.437345e-02 7.910209e-04 8.787512e-05
6.450389e-02 1.065713e-03 8.846973e-05
6.463433e-02 9.796877e-04 8.818825e-05
6.476477e-02 1.008037e-03 8.836428e-05
6.489522e-02 1.091832e-03 8.808080e-05
6.502566e-02 1.075792e-03 8.826455e-05
6.515610e-02 9.553869e-04 8.764088e-05
6.528655e-02 1.038294e-03 8.797148e-05
6.541699e-02 9.101923e-04 8.788297e-05
6.554743e-02 9.453111e-04 8.771729e-05
6.567788e-02 1.049500e-03 8.759284e-05
6.580832e-02 1.027303e-03 8.787651e-05
6.593876e-02 8.565057e-04 8.713742e-05
6.606921e-02 9.190485e-04 8.790639e-05
6.619965e-02 9.416461e-04 8.703829e-05
6.633009e-02 9.504763e-04 8.730150e-05
6.646054e-02 9.353273e-04 8.745685e-05
6.659098e-02 9.350652e-04 8.728164e-05
6.672142e-02 8.686761e-04 8.734735e-05
6.685187e-02 8.926765e-04 8.711407e-05
6.698231e-02 1.032346e-03 8.689841e-05
6.711275e-02 9.558320e-04 8.747827e-05
6.724320e-02 8.721110e-04 8.660315e-05
6.737364e-02 9.905605e-04 8.719583e-05
6.750408e-02 9.033131e-04 8.706174e-05
6.763453e-02 7.588801e-04 8.650079e-05
6.776497e-02 8.564992e-04 8.704072e-05
6.789541e-02 8.945100e-04 8.700425e-05
6.802585e-02 8.207911e-04 8.643961e-05
6.815630e-02 8.844204e-04 8.674043e-05
6.828674e-02 9.870547e-04 8.651422e-05
6.841719e-02 8.825876e-04 8.638943e-05
6.854763e-02 8.295888e-04 8.671290e-05
6.867807e-02 7.877250e-04 8.588711e-05
6.880852e-02 1.024935e-03 8.673243e-05
6.893896e-02 8.392307e-04 8.594270e-05
6.906940e-02 9.232017e-04 8.586893e-05
6.919984e-02 7.374359e-04 8.669451e-05
6.933029e-02 8.031890e-04 8.593212e-05
6.946073e-02 1.050445e-03 8.601997e-05
6.959117e-02 7.447428e-04 8.611189e-05
6.972162e-02 8.405757e-04 8.581034e-05
6.985206e-02 9.543887e-04 8.613535e-05
6.998250e-02 9.765755e-04 8.563410e-05
7.011295e-02 8.033296e-04 8.589514e-05
7.024339e-02 8.295423e-04 8.615747e-05
7.037383e-02 8.994843e-04 8.578076e-05
7.050428e-02 7.652003e-04 8.536085e-05
7.063472e-02 7.939188e-04 8.592751e-05
7.076516e-02 7.727128e-04 8.520223e-05
7.089561e-02 7.718527e-04 8.547731e-05
7.102605e-02 7.364291e-04 8.510529e-05
7.115649e-02 5.950868e-04 8.527112e-05
7.128694e-02 6.938101e-04 8.534501e-05
7.141738e-02 7.392223e-04 8.506015e-05
7.154782e-02 6.967210e-04 8.505962e-05
7.167827e-02 8.344726e-04 8.551734e-05
7.180871e-02 6.981094e-04 8.489116e-05
7.193915e-02 8.617714e-04 8.538039e-05
7.206960e-02 6.808954e-04 8.469455e-05
7.220004e-02 8.966671e-04 8.501642e-05
7.233048e-02 7.596496e-04 8.515878e-05
7.246092e-02 7.455077e-04 8.480472e-05
7.259137e-02 7.501949e-04 8.479253e-05
7.272181e-02 7.362187e-04 8.448976e-05
7.285226e-02 8.371448e-04 8.507674e-05
7.298270e-02 7.515087e-04 8.463294e-05
7.311314e-02 6.846904e-04 8.453774e-05
7.324358e-02 7.856445e-04 8.470429e-05
7.337403e-02 7.254122e-04 8.466802e-05
7.350447e-02 8.071848e-04 8.397906e-05
7.363491e-02 7.961553e-04 8.463068e-05
7.376536e-02 7.748150e-04 8.388613e-05
7.389580e-02 7.161426e-04 8.442628e-05
7.402624e-02 7.519635e-04 8.452649e-05
7.415669e-02 8.092721e-04 8.388307e-05
7.428713e-02 7.687253e-04 8.397465e-05
7.441757e-02 7.165168e-04 8.456597e-05
7.454802e-02 7.191675e-04 8.372098e-05
7.467846e-02 6.773228e-04 8.417357e-05
7.480890e-02 5.500756e-04 8.356962e-05
7.493935e-02 7.365088e-04 8.379521e-05
7.506979e-02 6.357557e-04 8.411396e-05
7.520023e-02 6.046935e-04 8.333180e-05
7.533068e-02 5.341210e-04 8.388503e-05
7.546112e-02 6.620211e-04 8.405004e-05
7.559156e-02 7.528239e-04 8.324373e-05
7.572201e-02 7.253784e-04 8.373502e-05
7.585245e-02 6.515116e-04 8.325216e-05
7.598289e-02 6.396070e-04 8.348068e-05
7.611334e-02 7.212356e-04 8.371263e-05
7.624378e-02 7.530174e-04 8.309250e-05
7.637422e-02 7.535354e-04 8.318517e-05
7.650467e-02 6.961663e-04 8.366039e-05
7.663511e-02 7.733515e-04 8.281077e-05
7.676555e-02 7.370564e-04 8.334180e-05
7.689599e-02 6.131032e-04 8.322912e-05
7.702644e-02 6.705189e-04 8.294411e-05
7.715688e-02 6.529745e-04 8.327671e-05
7.728733e-02 8.041348e-04 8.286118e-05
7.741777e-02 5.955047e-04 8.293397e-05
7.754821e-02 6.331347e-04 8.308071e-05
7.767865e-02 6.044801e-04 8.261215e-05
7.780910e-02 6.898622e-04 8.299796e-05
7.793954e-02 6.524577e-04 8.241017e-05
7.806998e-02 6.394275e-04 8.286482e-05
7.820043e-02 5.373208e-04 8.325921e-05
7.833087e-02 6.801967e-04 8.226698e-05
7.846131e-02 8.007214e-04 8.247118e-05
7.859176e-02 6.764259e-04 8.266483e-05
7.872220e-02 5.106160e-04 8.263683e-05
7.885264e-02 5.212036e-04 8.222119e-05
7.898309e-02 5.745956e-04 8.214200e-05
7.911353e-02 5.952737e-04 8.228608e-05
7.924397e-02 6.886357e-04 8.262748e-05
7.937442e-02 4.936050e-04 8.195920e-05
7.950486e-02 7.097141e-04 8.224327e-05
7.963530e-02 6.335116e-04 8.185796e-05
7.976575e-02 5.335084e-04 8.247578e-05
7.989619e-02 7.489488e-04 8.203829e-05
8.002663e-02 5.702792e-04 8.169790e-05
8.015708e-02 5.033631e-04 8.180367e-05
8.028752e-02 5.932120e-04 8.245582e-05
8.041796e-02 6.118094e-04 8.160666e-05
8.054841e-02 6.440848e-04 8.223866e-05
8.067885e-02 5.531611e-04 8.137678e-05
8.080929e-02 4.976613e-04 8.169175e-05
8.093974e-02 6.197339e-04 8.166015e-05
8.107018e-02 6.652611e-04 8.155695e-05
8.120062e-02 5.236622e-04 8.150494e-05
8.133106e-02 6.188690e-04 8.193796e-05
8.146151e-02 7.441957e-04 8.102703e-05
8.159195e-02 4.263048e-04 8.162993e-05
8.172240e-02 6.896364e-04 8.110626e-05
8.185284e-02 5.674926e-04 8.160147e-05
8.198328e-02 6.517065e-04 8.163124e-05
8.211372e-02 5.979129e-04 8.076251e-05
8.224417e-02 5.510027e-04 8.129695e-05
8.237461e-02 6.702665e-04 8.136172e-05
8.250505e-02 5.285069e-04 8.091848e-05
8.263550e-02 5.606961e-04 8.134945e-05
8.276594e-02 5.010420e-04 8.087919e-05
8.289638e-02 4.798539e-04 8.089764e-05
8.302683e-02 5.674536e-04 8.136116e-05
8.315727e-02 5.632702e-04 8.062970e-05
8.328771e-02 6.457099e-04 8.113466e-05
8.341816e-02 6.442471e-04 8.108328e-05
8.354860e-02 3.789496e-04 8.069717e-05
8.367904e-02 4.881696e-04 8.071456e-05
8.380949e-02 4.133465e-04 8.018220e-05
8.393993e-02 4.831313e-04 8.083075e-05
8.407037e-02 4.499790e-04 8.082007e-05
8.420082e-02 4.603896e-04 8.017036e-05
8.433126e-02 5.137805e-04 8.062599e-05
8.446170e-02 4.481353e-04 8.067099e-05
8.459215e-02 4.822449e-04 8.011497e-05
8.472259e-02 3.606019e-04 8.031068e-05
8.485303e-02 5.539322e-04 8.031167e-05
8.498348e-02 4.563659e-04 8.018571e-05
8.511392e-02 3.971470e-04 8.034329e-05
8.524436e-02 4.272327e-04 7.988315e-05
8.537481e-02 3.865786e-04 8.027121e-05
8.550525e-02 4.065785e-04 8.025574e-05
8.563569e-02 5.054514e-04 8.027099e-05
8.576613e-02 5.396644e-04 8.023484e-05
8.589658e-02 4.215497e-04 7.972204e-05
8.602702e-02 7.037242e-04 7.991551e-05
8.615747e-02 4.329276e-04 8.008660e-05
8.628791e-02 4.611237e-04 7.914297e-05
8.641835e-02 6.114462e-04 8.017088e-05
8.654879e-02 5.258337e-04 7.965188e-05
8.667924e-02 4.351044e-04 7.968472e-05
8.680968e-02 4.974322e-04 7.994177e-05
8.694012e-02 4.256570e-04 7.936588e-05
8.707057e-02 4.820170e-04 7.978414e-05
8.720101e-02 6.086458e-04 7.961164e-05
8.733145e-02 6.235786e-04 7.938217e-05
8.746190e-02 2.992875e-04 7.957357e-05
8.759234e-02 4.443769e-04 7.923756e-05
8.772278e-02 5.524339e-04 7.963093e-05
8.785323e-02 4.082328e-04 7.949470e-05
8.798367e-02 3.782038e-04 7.897953e-05
8.811411e-02 3.346983e-04 7.956826e-05
8.824456e-02 4.202895e-04 7.910291e-05
8.837500e-02 4.109694e-04 7.928425e-05
8.850544e-02 4.822671e-04 7.964082e-05
8.863589e-02 4.069493e-04 7.878459e-05
8.876633e-02 4.918594e-04 7.906883e-05
8.889677e-02 3.897189e-04 7.939303e-05
8.902722e-02 6.215305e-04 7.867258e-05
8.915766e-02 5.487812e-04 7.914594e-05
8.928810e-02 4.556384e-04 7.910173e-05
8.941855e-02 4.558092e-04 7.866166e-05
8.954899e-02 5.142850e-04 7.919386e-05
8.967943e-02 4.814341e-04 7.888449e-05
8.980988e-02 5.501870e-04 7.878876e-05
8.994032e-02 3.971074e-04 7.894305e-05
9.007076e-02 4.836358e-04 7.819297e-05
9.020121e-02 4.846465e-04 7.905926e-05
9.033165e-02 4.897119e-04 7.841302e-05
9.046209e-02 2.966357e-04 7.845292e-05
9.059254e-02 5.330759e-04 7.886630e-05
9.072298e-02 3.861168e-04 7.845350e-05
9.085342e-02 4.507111e-04 7.871376e-05
9.098386e-02 3.139083e-04 7.869556e-05
9.111431e-02 3.183601e-04 7.793985e-05
9.124475e-02 4.569303e-04 7.867587e-05
9.137519e-02 3.486181e-04 7.821320e-05
9.150564e-02 4.451341e-04 7.816659e-05
9.163608e-02 5.890736e-04 7.997074e-05
9.176652e-02 3.629921e-04 8.055100e-05
9.189697e-02 3.915621e-04 8.096799e-05
9.202741e-02 5.439700e-04 8.183845e-05
9.215785e-02 4.487746e-04 8.222149e-05
9.228830e-02 3.920560e-04 8.259838e-05
9.241874e-02 4.275507e-04 8.289364e-05
9.254918e-02 3.935844e-04 8.330183e-05
9.267963e-02 3.360806e-04 8.359530e-05
9.281007e-02 4.189397e-04 8.374749e-05
9.294051e-02 5.144512e-04 8.273320e-05
9.307096e-02 5.212043e-04 8.177016e-05
9.320140e-02 3.281213e-04 8.116559e-05
9.333184e-02 3.653668e-04 8.103641e-05
9.346229e-02 4.256006e-04 8.065749e-05
9.359273e-02 5.290916e-04 8.085920e-05
9.372317e-02 4.815089e-04 8.085055e-05
9.385362e-02 2.989392e-04 8.002202e-05
9.398406e-02 4.170055e-04 8.034697e-05
9.411450e-02 3.256760e-04 7.941102e-05
9.424495e-02 3.879229e-04 7.960840e-05
9.437539e-02 3.536600e-04 7.970499e-05
9.450583e-02 5.381614e-04 7.958526e-05
9.463628e-02 4.382062e-04 7.965726e-05
9.476672e-02 3.451618e-04 7.947139e-05
9.489716e-02 5.139478e-04 7.883608e-05
9.502761e-02 3.471983e-04 7.945948e-05
9.515805e-02 3.759868e-04 7.899878e-05
9.528849e-02 5.977154e-04 7.885609e-05
9.541893e-02 3.671291e-04 7.955267e-05
9.554938e-02 4.267294e-04 7.870656e-05
9.567982e-02 4.339415e-04 7.878422e-05
9.581026e-02 3.739549e-04 7.879805e-05
9.594071e-02 4.288811e-04 7.841424e-05
9.607115e-02 3.536730e-04 7.924102e-05
9.620159e-02 3.700927e-04 7.833587e-05
9.633204e-02 2.639242e-04 7.812785e-05
9.646248e-02 3.931156e-04 7.866492e-05
9.659292e-02 2.486509e-04 7.794295e-05
9.672337e-02 5.171463e-04 7.828556e-05
9.685381e-02 3.331087e-04 7.825424e-05
9.698425e-02 3.594094e-04 7.787243e-05
9.711470e-02 3.942108e-04 7.816647e-05
9.724514e-02 2.706449e-04 7.794001e-05
9.737558e-02 3.984092e-04 7.779813e-05
9.750603e-02 3.909384e-04 7.823554e-05
9.763647e-02 3.666383e-04 7.770318e-05
9.776691e-02 4.274037e-04 7.772593e-05
9.789736e-02 5.344783e-04 7.761275e-05
9.802780e-02 3.601552e-04 7.744135e-05
9.815824e-02 3.030355e-04 7.726550e-05
9.828869e-02 3.207667e-04 7.701873e-05
9.841913e-02 3.933955e-04 7.679166e-05
9.854957e-02 3.953036e-04 7.708430e-05
9.868002e-02 3.662403e-04 7.635964e-05
9.881046e-02 3.260208e-04 7.662551e-05
9.894090e-02 2.747516e-04 7.594380e-05
9.907135e-02 2.655341e-04 7.604124e-05
9.920179e-02 3.292618e-04 7.627203e-05
9.933223e-02 4.401761e-04 7.572303e-05
9.946268e-02 1.846144e-04 7.601332e-05
9.959312e-02 3.568429e-04 7.600701e-05
9.972356e-02 4.646365e-04 7.577514e-05
9.985400e-02 4.294847e-04 7.597390e-05
9.998445e-02 3.860666e-04 7.579768e-05
1.001149e-01 2.943619e-04 7.609702e-05
1.002453e-01 3.513319e-04 7.612523e-05
1.003758e-01 3.242936e-04 7.589717e-05
1.005062e-01 4.848460e-04 7.628814e-05
1.006367e-01 2.367967e-04 7.592077e-05
1.007671e-01 4.071562e-04 7.608235e-05
1.008976e-01 3.181319e-04 7.631442e-05
1.010280e-01 4.899510e-04 7.600050e-05
1.011584e-01 3.699204e-04 7.611846e-05
1.012889e-01 3.394676e-04 7.650796e-05
1.014193e-01 3.076280e-04 7.543188e-05
1.015498e-01 2.788270e-04 7.585094e-05
1.016802e-01 4.015312e-04 7.599428e-05
1.018107e-01 4.125353e-04 7.580456e-05
1.019411e-01 3.030543e-04 7.580314e-05
1.020715e-01 4.553862e-04 7.543610e-05
1.022020e-01 3.930871e-04 7.589320e-05
1.023324e-01 2.999570e-04 7.580180e-05
1.024629e-01 3.490417e-04 7.550502e-05
1.025933e-01 2.355797e-04 7.581131e-05
1.027238e-01 4.229624e-04 7.538280e-05
1.028542e-01 2.648567e-04 7.543289e-05
1.029846e-01 2.671586e-04 7.573487e-05
1.031151e-01 2.988841e-04 7.533625e-05
1.032455e-01 2.641841e-04 7.537942e-05
1.033760e-01 2.284913e-04 7.588880e-05
1.035064e-01 3.431560e-04 7.512263e-05
1.036369e-01 3.938692e-04 7.535753e-05
1.037673e-01 3.170941e-04 7.548588e-05
1.038977e-01 2.330511e-04 7.532120e-05
1.040282e-01 2.341550e-04 7.555789e-05
1.041586e-01 1.942968e-04 7.487331e-05
1.042891e-01 3.029316e-04 7.495264e-05
1.044195e-01 2.118100e-04 7.542367e-05
1.045500e-01 4.554478e-04 7.482950e-05
1.046804e-01 3.758413e-04 7.495799e-05
1.048108e-01 2.196522e-04 7.499554e-05
1.049413e-01 3.355404e-04 7.516462e-05
1.050717e-01 3.462716e-04 7.524598e-05
1.052022e-01 3.999542e-04 7.440375e-05
1.053326e-01 3.236952e-04 7.498873e-05
1.054631e-01 4.083535e-04 7.495234e-05
1.055935e-01 2.510705e-04 7.467803e-05
1.057239e-01 1.838790e-04 7.458062e-05
1.058544e-01 2.867117e-04 7.479864e-05
1.059848e-01 2.885283e-04 7.452597e-05
1.061153e-01 2.923150e-04 7.473106e-05
1.062457e-01 5.193839e-04 7.448446e-05
1.063762e-01 2.821712e-04 7.494661e-05
1.065066e-01 1.972222e-04 7.466419e-05
1.066370e-01 1.771096e-04 7.429881e-05
1.067675e-01 2.661740e-04 7.452110e-05
1.068979e-01 2.192985e-04 7.437158e-05
1.070284e-01 2.551969e-04 7.429500e-05
1.071588e-01 3.114170e-04 7.489472e-05
1.072893e-01 3.595932e-04 7.400021e-05
1.074197e-01 3.270253e-04 7.443163e-05
1.075502e-01 2.833893e-04 7.426086e-05
1.076806e-01 3.337524e-04 7.424182e-05
1.078110e-01 2.967393e-04 7.454059e-05
1.079415e-01 2.629404e-04 7.390678e-05
1.080719e-01 2.852136e-04 7.448151e-05
1.082024e-01 3.472796e-04 7.430932e-05
1.083328e-01 2.934644e-04 7.413275e-05
1.084633e-01 3.093299e-04 7.615015e-05
1.085937e-01 2.774756e-04 7.633638e-05
1.087241e-01 2.090010e-04 7.714929e-05
1.088546e-01 3.020681e-04 7.751422e-05
1.089850e-01 2.170935e-04 7.744889e-05
1.091155e-01 2.785906e-04 7.851264e-05
1.092459e-01 3.676696e-04 7.874964e-05
1.093764e-01 1.614508e-04 7.823607e-05
1.095068e-01 1.723151e-04 7.928460e-05
1.096373e-01 1.501158e-04 7.935937e-05
1.097677e-01 3.035013e-04 7.953563e-05
1.098981e-01 1.814298e-04 7.999278e-05
1.100286e-01 3.281526e-04 7.983587e-05
1.101590e-01 3.814943e-04 8.067191e-05
1.102895e-01 2.840664e-04 8.089781e-05
1.104199e-01 2.563057e-04 8.072749e-05
1.105504e-01 3.361890e-04 8.145653e-05
1.106808e-01 2.987619e-04 8.116456e-05
1.108112e-01 1.551279e-04 8.137709e-05
1.109417e-01 2.888607e-04 8.198054e-05
1.110721e-01 1.659523e-04 8.178194e-05
1.112026e-01 1.997824e-04 8.232122e-05
1.113330e-01 2.495218e-04 8.245985e-05
1.114635e-01 3.664324e-04 8.252664e-05
1.115939e-01 1.496596e-04 8.331915e-05
1.117243e-01 2.978902e-04 8.315599e-05
1.118548e-01 1.767399e-04 8.311900e-05
1.119852e-01 2.955414e-04 8.337451e-05
1.121157e-01 2.281900e-04 8.325243e-05
1.122461e-01 2.297366e-04 8.344361e-05
1.123766e-01 2.604436e-04 8.384830e-05
1.125070e-01 2.461211e-04 8.393038e-05
1.126374e-01 1.022243e-04 8.403670e-05
1.127679e-01 3.765084e-04 8.405318e-05
1.128983e-01 2.691803e-04 8.468134e-05
1.130288e-01 1.491627e-04 8.459781e-05
1.131592e-01 1.744681e-04 8.452872e-05
1.132897e-01 1.748177e-04 8.391934e-05
1.134201e-01 3.522209e-04 8.220603e-05
1.135505e-01 3.130886e-04 8.177206e-05
1.136810e-01 2.239207e-04 8.136876e-05
1.138114e-01 2.933517e-04 8.043639e-05
1.139419e-01 1.930393e-04 8.078774e-05
1.140723e-01 2.637584e-04 8.009798e-05
1.142028e-01 2.409295e-04 7.977159e-05
1.143332e-01 2.210105e-04 7.999092e-05
1.144637e-01 1.498314e-04 7.912678e-05
1.145941e-01 3.017803e-04 7.886836e-05
1.147245e-01 1.891220e-04 7.904822e-05
1.148550e-01 3.672797e-04 7.842593e-05
1.149854e-01 3.108039e-04 7.878958e-05
1.151159e-01 1.601430e-04 7.841958e-05
1.152463e-01 2.649796e-04 7.805379e-05
1.153768e-01 2.574728e-04 7.826515e-05
1.155072e-01 1.768922e-04 7.762053e-05
1.156376e-01 3.523359e-05 7.771022e-05
1.157681e-01 2.050723e-04 7.802427e-05
1.158985e-01 1.637750e-04 7.692947e-05
1.160290e-01 1.614198e-04 7.792938e-05
1.161594e-01 2.270246e-04 7.742385e-05
1.162899e-01 1.313725e-04 7.695624e-05
1.164203e-01 3.123184e-04 7.746764e-05
1.165507e-01 1.727367e-04 7.669272e-05
1.166812e-01 1.733772e-04 7.689822e-05
1.168116e-01 2.724072e-04 7.732269e-05
1.169421e-01 3.293585e-04 7.653961e-05
1.170725e-01 1.172307e-04 7.661993e-05
1.172030e-01 2.281230e-04 7.645174e-05
1.173334e-01 2.594123e-04 7.632115e-05
1.174638e-01 2.713341e-04 7.665506e-05
1.175943e-01 2.926510e-04 7.592911e-05
1.177247e-01 2.116750e-04 7.599093e-05
1.178552e-01 2.274007e-04 7.649533e-05
1.179856e-01 2.611253e-04 7.554342e-05
1.181161e-01 2.359071e-04 7.588171e-05
1.182465e-01 1.858330e-04 7.568853e-05
1.183769e-01 4.010441e-04 7.554293e-05
1.185074e-01 1.648968e-04 7.553241e-05
1.186378e-01 3.527431e-04 7.509404e-05
1.187683e-01 9.717452e-05 7.501312e-05
1.188987e-01 3.180801e-04 7.519677e-05
1.190292e-01 3.374945e-04 7.475611e-05
1.191596e-01 2.128564e-04 7.482949e-05
1.192900e-01 1.772886e-04 7.441071e-05
1.194205e-01 7.749031e-05 7.483978e-05
1.195509e-01 2.465939e-04 7.444163e-05
1.196814e-01 9.548732e-05 7.404459e-05
1.198118e-01 2.282433e-04 7.431447e-05
1.199423e-01 1.539721e-04 7.422319e-05
1.200727e-01 1.103592e-04 7.374084e-05
1.202031e-01 2.577881e-04 7.384046e-05
1.203336e-01 1.950039e-04 7.369687e-05
1.204640e-01 1.868500e-04 7.368998e-05
1.205945e-01 2.438140e-04 7.355454e-05
1.207249e-01 1.016719e-04 7.325401e-05
1.208554e-01 2.347210e-04 7.345898e-05
1.209858e-01 2.452083e-04 7.309619e-05
1.211162e-01 1.227964e-04 7.297060e-05
1.212467e-01 7.632271e-05 7.320452e-05
1.213771e-01 2.065805e-04 7.261221e-05
1.215076e-01 7.929986e-05 7.294258e-05
1.216380e-01 1.448558e-04 7.278628e-05
1.217685e-01 1.026415e-04 7.221491e-05
1.218989e-01 3.261130e-04 7.280611e-05
1.220293e-01 1.428654e-04 7.246978e-05
1.221598e-01 1.754825e-04 7.255849e-05
1.222902e-01 2.884650e-04 7.252331e-05
1.224207e-01 2.706558e-04 7.191219e-05
1.225511e-01 2.373651e-04 7.218117e-05
1.226816e-01 1.563610e-04 7.204567e-05
1.228120e-01 1.438843e-04 7.186799e-05
1.229425e-01 2.728802e-04 7.206618e-05
1.230729e-01 2.806024e-04 7.192212e-05
1.232033e-01 6.771834e-05 7.169985e-05
1.233338e-01 1.469950e-04 7.193367e-05
1.234642e-01 1.549871e-04 7.164513e-05
1.235947e-01 8.936616e-05 7.199594e-05
1.237251e-01 2.091634e-04 7.173086e-05
1.238556e-01 9.808559e-05 7.144201e-05
1.239860e-01 2.960803e-04 7.206685e-05
1.241165e-01 1.623303e-04 7.150467e-05
1.242469e-01 2.141996e-04 7.157613e-05
1.243773e-01 1.387388e-04 7.196692e-05
1.245078e-01 1.911129e-04 7.140263e-05
1.246382e-01 2.209303e-04 7.157661e-05
1.247687e-01 1.608963e-04 7.125737e-05
1.248991e-01 1.387235e-04 7.132042e-05
1.250295e-01 1.491721e-04 7.155345e-05
1.251600e-01 1.964630e-04 7.127044e-05
1.252904e-01 1.973679e-04 7.117700e-05
1.254209e-01 1.835282e-04 7.145826e-05
1.255513e-01 1.793390e-05 7.085670e-05
1.256818e-01 1.455003e-04 7.116067e-05
1.258122e-01 1.200277e-04 7.112277e-05
1.259426e-01 1.978140e-04 7.091903e-05
1.260731e-01 1.618249e-04 7.136658e-05
1.262035e-01 1.441720e-04 7.081373e-05
1.263340e-01 1.666268e-04 7.094576e-05
1.264644e-01 1.534520e-04 7.129762e-05
1.265949e-01 1.394903e-04 7.064374e-05
1.267253e-01 1.381523e-04 7.120713e-05
1.268557e-01 1.923209e-04 7.066449e-05
1.269862e-01 1.428289e-04 7.099740e-05
1.271166e-01 2.250519e-04 7.108459e-05
1.272471e-01 1.994064e-04 7.057034e-05
1.273775e-01 1.219000e-04 7.121853e-05
1.275080e-01 1.309509e-04 7.055187e-05
1.276384e-01 1.539499e-04 7.049244e-05
1.277689e-01 2.551316e-04 7.088110e-05
1.278993e-01 1.547530e-04 7.023165e-05
1.280297e-01 1.766639e-04 7.071447e-05
1.281602e-01 1.088219e-04 7.053299e-05
1.282906e-01 2.389032e-04 7.037573e-05
1.284211e-01 9.021304e-05 7.054291e-05
1.285515e-01 2.456570e-04 7.035168e-05
1.286820e-01 2.490253e-04 7.066842e-05
1.288124e-01 4.049685e-05 7.035684e-05
1.289428e-01 1.634675e-04 7.026065e-05
1.290733e-01 2.080554e-04 7.031195e-05
1.292037e-01 1.495143e-04 7.041040e-05
1.293342e-01 1.516763e-04 7.005656e-05
1.294646e-01 1.556934e-04 7.031704e-05
1.295951e-01 2.702743e-04 7.028299e-05
1.297255e-01 2.611256e-04 7.008423e-05
1.298559e-01 -6.759673e-06 7.033656e-05
1.299864e-01 1.382321e-04 6.975092e-05
1.301168e-01 2.158080e-04 7.022666e-05
1.302473e-01 1.287459e-04 7.017294e-05
1.303777e-01 2.614947e-04 6.992704e-05
1.305082e-01 5.171793e-05 6.984573e-05
1.306386e-01 1.872243e-04 6.997516e-05
1.307690e-01 2.936501e-04 6.988644e-05
1.308995e-01 1.060318e-04 6.997478e-05
1.310299e-01 2.919893e-04 6.971673e-05
1.311604e-01 1.038725e-04 6.968784e-05
1.312908e-01 1.738509e-04 6.978141e-05
1.314213e-01 1.806127e-04 6.957347e-05
1.315517e-01 1.603859e-04 6.974181e-05
1.316821e-01 1.136935e-04 6.969688e-05
1.318126e-01 3.366462e-04 6.962902e-05
1.319430e-01 1.546488e-04 6.975491e-05
1.320735e-01 1.773528e-04 6.948387e-05
1.322039e-01 2.213677e-04 6.955441e-05
1.323344e-01 9.501260e-05 6.959309e-05
1.324648e-01 1.957460e-05 6.942020e-05
1.325953e-01 2.053444e-04 6.960030e-05
1.327257e-01 4.305627e-05 6.922736e-05
1.328561e-01 1.420421e-04 6.929481e-05
1.329866e-01 1.570026e-04 6.955257e-05
1.331170e-01 3.964969e-05 6.915117e-05
1.332475e-01 1.844724e-04 6.932812e-05
1.333779e-01 1.396092e-04 6.918554e-05
1.335084e-01 1.281597e-04 6.936672e-05
1.336388e-01 7.994969e-05 6.915387e-05
1.337693e-01 1.473411e-04 6.888703e-05
1.338997e-01 1.712018e-04 6.926938e-05
1.340301e-01 1.182464e-04 6.935006e-05
1.341606e-01 1.372590e-04 6.873290e-05
1.342910e-01 1.681558e-04 6.925963e-05
1.344215e-01 1.495871e-04 6.891419e-05
1.345519e-01 2.030803e-04 6.886980e-05
1.346824e-01 1.029837e-04 6.927752e-05
1.348128e-01 1.387631e-04 6.885602e-05
1.349432e-01 7.850204e-05 6.918003e-05
1.350737e-01 1.837710e-04 6.896717e-05
1.352041e-01 1.750417e-04 6.854819e-05
1.353346e-01 2.284828e-04 6.904756e-05
1.354650e-01 9.380512e-05 6.864268e-05
1.355955e-01 6.259847e-05 6.877461e-05
1.357259e-01 1.679268e-05 6.890140e-05
1.358563e-01 9.167333e-05 6.821001e-05
1.359868e-01 4.760148e-05 6.876505e-05
1.361172e-01 1.907646e-04 6.858560e-05
1.362477e-01 1.785619e-04 6.847842e-05
1.363781e-01 7.980936e-05 6.868702e-05
1.365086e-01 1.416801e-04 6.844273e-05
1.366390e-01 1.988625e-04 6.860802e-05
1.367694e-01 3.342377e-04 6.864671e-05
1.368999e-01 1.581507e-04 6.828113e-05
1.370303e-01 1.695519e-04 6.854727e-05
1.371608e-01 1.326600e-04 6.857050e-05
1.372912e-01 1.567583e-04 6.831155e-05
1.374217e-01 1.582413e-04 6.837445e-05
1.375521e-01 1.830413e-04 6.822483e-05
1.376825e-01 2.922388e-04 6.859006e-05
1.378130e-01 6.711499e-05 6.856831e-05
1.379434e-01 3.388809e-05 6.799135e-05
1.380739e-01 1.895036e-04 6.845021e-05
1.382043e-01 2.855664e-04 6.823051e-05
1.383348e-01 1.615202e-04 6.791336e-05
1.384652e-01 9.362803e-05 6.834719e-05
1.385956e-01 1.685810e-04 6.799152e-05
1.387261e-01 9.013894e-05 6.797767e-05
1.388565e-01 3.336309e-05 6.813410e-05
1.389870e-01 3.246907e-05 6.773271e-05
1.391174e-01 3.807718e-05 6.772556e-05
1.392479e-01 5.972294e-05 6.790530e-05
1.393783e-01 2.016054e-04 6.798405e-05
1.395087e-01 1.018298e-04 6.800532e-05
1.396392e-01 1.599924e-04 6.785409e-05
1.397696e-01 4.200952e-05 6.778437e-05
1.399001e-01 1.958095e-04 6.807934e-05
1.400305e-01 1.788613e-04 6.767436e-05
1.401610e-01 9.928611e-05 6.805777e-05
1.402914e-01 2.303163e-04 6.751517e-05
1.404218e-01 4.147137e-05 6.754686e-05
1.405523e-01 2.564724e-04 6.796922e-05
1.406827e-01 6.311540e-05 6.728756e-05
1.408132e-01 6.031468e-05 6.767364e-05
1.409436e-01 1.805506e-04 6.760359e-05
1.410741e-01 2.069721e-04 6.743741e-05
1.412045e-01 1.893417e-04 6.766004e-05
1.413349e-01 1.714192e-04 6.736604e-05
1.414654e-01 1.169520e-04 6.747824e-05
1.415958e-01 2.914479e-04 6.783802e-05
1.417263e-01 2.090140e-04 6.722862e-05
1.418567e-01 1.275571e-04 6.758476e-05
1.419872e-01 7.621891e-05 6.715813e-05
1.421176e-01 1.809775e-04 6.719397e-05
1.422481e-01 1.867078e-04 6.763631e-05
1.423785e-01 3.205345e-05 6.676475e-05
1.425089e-01 2.092106e-04 6.723573e-05
1.426394e-01 1.936997e-04 6.730198e-05
1.427698e-01 9.841698e-05 6.684001e-05
1.429003e-01 1.642483e-04 6.732813e-05
1.430307e-01 2.333786e-04 6.685386e-05
1.431612e-01 8.850425e-05 6.694222e-05
1.432916e-01 5.623028e-05 6.718802e-05
1.434220e-01 2.200753e-04 6.668918e-05
1.435525e-01 8.776477e-05 6.680521e-05
1.436829e-01 8.629170e-05 6.711409e-05
1.438134e-01 4.810094e-05 6.637740e-05
1.439438e-01 1.039936e-04 6.709912e-05
1.440743e-01 9.276820e-05 6.641562e-05
1.442047e-01 9.388031e-05 6.674420e-05
1.443351e-01 1.611038e-04 6.694295e-05
1.444656e-01 1.920847e-04 6.655166e-05
1.445960e-01 1.098044e-04 6.660719e-05
1.447265e-01 -1.026863e-05 6.678153e-05
1.448569e-01 8.167779e-05 6.635947e-05
1.449874e-01 1.443739e-04 6.683901e-05
1.451178e-01 2.626217e-06 6.629097e-05
1.452482e-01 1.573235e-04 6.685101e-05
1.453787e-01 1.269520e-04 6.661441e-05
1.455091e-01 1.246937e-04 6.617126e-05
1.456396e-01 1.605111e-04 6.668959e-05
1.457700e-01 1.455773e-04 6.627577e-05
1.459005e-01 2.429235e-04 6.646212e-05
1.460309e-01 9.597086e-05 6.649183e-05
1.461613e-01 2.528912e-04 6.633798e-05
1.462918e-01 9.352776e-05 6.639498e-05
1.464222e-01 1.084434e-04 6.673575e-05
1.465527e-01 2.044084e-04 6.643785e-05
1.466831e-01 3.777816e-05 6.634875e-05
1.468136e-01 6.955560e-05 6.646381e-05
1.469440e-01 1.739131e-04 6.617550e-05
1.470745e-01 5.865783e-05 6.636261e-05
1.472049e-01 1.223367e-04 6.624814e-05
1.473353e-01 5.437265e-05 6.642088e-05
1.474658e-01 1.170810e-04 6.650735e-05
1.475962e-01 1.740836e-04 6.626591e-05
1.477267e-01 1.799727e-04 6.632605e-05
1.478571e-01 8.109224e-05 6.619643e-05
1.479876e-01 -2.299644e-05 6.632744e-05
1.481180e-01 1.639617e-04 6.614783e-05
1.482484e-01 1.656419e-04 6.613919e-05
1.483789e-01 6.724515e-05 6.627408e-05
1.485093e-01 1.815967e-04 6.618052e-05
1.486398e-01 2.453682e-04 6.574292e-05
1.487702e-01 1.827081e-05 6.618688e-05
1.489007e-01 1.669742e-04 6.584392e-05
1.490311e-01 6.986217e-05 6.604154e-05
1.491616e-01 2.570896e-04 6.620570e-05
1.492920e-01 1.317972e-04 6.580591e-05
1.494224e-01 1.706701e-04 6.606272e-05
1.495529e-01 7.503735e-05 6.601057e-05
1.496833e-01 1.101132e-04 6.558888e-05
1.498138e-01 9.843647e-05 6.601766e-05
1.499442e-01 4.624300e-05 6.551444e-05
1.500747e-01 2.659731e-04 6.580270e-05
1.502051e-01 4.431484e-05 6.605946e-05
1.503355e-01 8.650763e-05 6.551795e-05
1.504660e-01 1.751339e-04 6.609926e-05
1.505964e-01 1.825496e-04 6.566937e-05
1.507269e-01 1.683540e-04 6.565156e-05
1.508573e-01 8.297872e-05 6.588128e-05
1.509878e-01 2.011945e-04 6.564333e-05
1.511182e-01 1.241296e-04 6.593469e-05
1.512486e-01 9.519825e-05 6.578622e-05
1.513791e-01 1.912212e-04 6.535488e-05
1.515095e-01 1.371898e-04 6.583083e-05
1.516400e-01 1.357614e-05 6.544649e-05
1.517704e-01 1.089522e-04 6.558964e-05
1.519009e-01 1.155475e-04 6.572337e-05
1.520313e-01 2.022740e-04 6.537988e-05
1.521617e-01 1.698410e-04 6.555347e-05
1.522922e-01 1.361581e-04 6.570486e-05
1.524226e-01 1.343094e-04 6.529469e-05
1.525531e-01 1.297584e-04 6.556205e-05
1.526835e-01 3.521902e-05 6.533770e-05
1.528140e-01 1.412281e-04 6.532208e-05
1.529444e-01 1.443726e-04 6.551345e-05
1.530748e-01 5.356134e-05 6.519883e-05
1.532053e-01 1.043284e-04 6.521550e-05
1.533357e-01 1.511433e-04 6.526501e-05
1.534662e-01 5.274245e-05 6.520208e-05
1.535966e-01 9.770934e-05 6.522043e-05
1.537271e-01 8.865114e-05 6.513478e-05
1.538575e-01 5.659775e-05 6.512316e-05
1.539880e-01 1.059972e-04 6.523593e-05
1.541184e-01 1.608700e-04 6.516221e-05
1.542488e-01 4.277379e-05 6.493899e-05
1.543793e-01 8.899132e-05 6.506049e-05
1.545097e-01 -4.140549e-05 6.486658e-05
1.546402e-01 1.267158e-04 6.512715e-05
1.547706e-01 1.286416e-04 6.495599e-05
1.549011e-01 6.460800e-05 6.473967e-05
1.550315e-01 1.612749e-04 6.491694e-05
1.551619e-01 1.224260e-04 6.488673e-05
1.552924e-01 3.586129e-05 6.490770e-05
1.554228e-01 8.698783e-06 6.477858e-05
1.555533e-01 1.615410e-04 6.490465e-05
1.556837e-01 2.674355e-05 6.477112e-05
1.558142e-01 -2.512078e-05 6.493622e-05
1.559446e-01 1.785664e-04 6.474965e-05
1.560750e-01 2.023119e-04 6.470710e-05
1.562055e-01 2.067250e-04 6.473194e-05
1.563359e-01 2.003267e-05 6.451310e-05
1.564664e-01 7.009404e-05 6.443333e-05
1.565968e-01 1.611461e-04 6.481209e-05
1.567273e-01 1.035332e-04 6.448614e-05
1.568577e-01 7.473381e-05 6.460811e-05
1.569881e-01 2.218823e-04 6.454582e-05
1.571186e-01 1.151056e-04 6.437393e-05
1.572490e-01 1.863970e-04 6.461094e-05
1.573795e-01 1.824554e-04 6.454906e-05
1.575099e-01 1.049882e-04 6.430688e-05
1.576404e-01 4.094956e-05 6.456318e-05
1.577708e-01 8.336428e-05 6.440528e-05
1.579012e-01 1.278033e-04 6.413157e-05
1.580317e-01 1.287845e-04 6.440297e-05
1.581621e-01 3.168944e-05 6.437514e-05
1.582926e-01 7.059932e-05 6.425363e-05
1.584230e-01 3.450932e-05 6.443837e-05
1.585535e-01 1.340646e-04 6.413949e-05
1.586839e-01 1.319209e-04 6.444963e-05
1.588143e-01 1.330435e-04 6.438411e-05
1.589448e-01 -2.877534e-05 6.426524e-05
1.590752e-01 1.126478e-05 6.408173e-05
1.592057e-01 2.050510e-04 6.422487e-05
1.593361e-01 1.920386e-04 6.408884e-05
1.594666e-01 1.717857e-04 6.397431e-05
1.595970e-01 1.021333e-04 6.405117e-05
1.597274e-01 9.808213e-05 6.416103e-05
1.598579e-01 9.643155e-05 6.408963e-05
1.599883e-01 1.045782e-04 6.390001e-05
1.601188e-01 -1.058196e-05 6.404041e-05
1.602492e-01 1.405426e-04 6.385554e-05
1.603797e-01 1.539659e-04 6.421061e-05
1.605101e-01 7.276108e-05 6.404978e-05
1.606405e-01 1.264742e-04 6.379151e-05
1.607710e-01 1.596468e-04 6.388949e-05
1.609014e-01 3.641630e-05 6.418648e-05
1.610319e-01 6.014478e-05 6.373293e-05
1.611623e-01 1.414309e-04 6.383146e-05
1.612928e-01 1.678873e-04 6.367667e-05
1.614232e-01 6.847974e-05 6.370383e-05
1.615536e-01 1.298643e-04 6.380924e-05
1.616841e-01 -5.604710e-06 6.362549e-05
1.618145e-01 1.927965e-04 6.388436e-05
1.619450e-01 9.434241e-05 6.361080e-05
1.620754e-01 -4.414099e-05 6.351948e-05
1.622059e-01 1.002301e-04 6.363698e-05
1.623363e-01 8.216988e-05 6.351664e-05
1.624668e-01 1.285084e-04 6.383834e-05
1.625972e-01 3.978422e-05 6.349974e-05
1.627276e-01 7.814414e-06 6.334934e-05
1.628581e-01 1.232997e-04 6.359817e-05
1.629885e-01 4.651178e-05 6.357980e-05
1.631190e-01 1.129541e-04 6.347665e-05
1.632494e-01 9.406749e-05 6.368464e-05
1.633799e-01 1.717053e-04 6.334576e-05
1.635103e-01 1.594417e-04 6.359091e-05
1.636408e-01 1.437502e-04 6.360407e-05
1.637712e-01 3.335737e-05 6.315037e-05
1.639016e-01 1.191012e-04 6.350482e-05
1.640321e-01 1.093825e-04 6.341055e-05
1.641625e-01 1.942393e-05 6.319383e-05
1.642930e-01 1.081480e-04 6.359964e-05
1.644234e-01 1.011836e-04 6.306792e-05
1.645539e-01 1.666279e-04 6.342289e-05
1.646843e-01 1.339457e-04 6.332163e-05
1.648147e-01 1.082672e-04 6.294158e-05
1.649452e-01 1.518977e-04 6.342725e-05
1.650756e-01 4.077639e-05 6.307417e-05
1.652061e-01 1.310739e-04 6.317720e-05
1.653365e-01 7.050169e-05 6.329603e-05
1.654670e-01 1.649763e-04 6.312597e-05
1.655974e-01 -1.816964e-05 6.323616e-05
1.657278e-01 8.483301e-06 6.285541e-05
1.658583e-01 1.337973e-04 6.306668e-05
1.659887e-01 6.139553e-05 6.324971e-05
1.661192e-01 4.390909e-05 6.308423e-05
1.662496e-01 1.694213e-04 6.295546e-05
1.663801e-01 6.845741e-05 6.313912e-05
1.665105e-01 7.356186e-05 6.279621e-05
1.666409e-01 1.154735e-04 6.302182e-05
1.667714e-01 1.103019e-04 6.285004e-05
1.669018e-01 3.720785e-05 6.273028e-05
1.670323e-01 5.425071e-05 6.296333e-05
1.671627e-01 1.478024e-04 6.261838e-05
1.672932e-01 6.287232e-05 6.289179e-05
1.674236e-01 5.235220e-05 6.284474e-05
1.675540e-01 1.282183e-04 6.276692e-05
1.676845e-01 3.902169e-05 6.273508e-05
1.678149e-01 2.595607e-05 6.255391e-05
1.679454e-01 1.153258e-04 6.270285e-05
1.680758e-01 2.889011e-05 6.291191e-05
1.682063e-01 9.690804e-05 6.253024e-05
1.683367e-01 1.357826e-04 6.277281e-05
1.684672e-01 6.445593e-05 6.270028e-05
1.685976e-01 8.330880e-05 6.234343e-05
1.687280e-01 1.236243e-04 6.272070e-05
1.688585e-01 -8.270935e-06 6.246438e-05
1.689889e-01 9.995578e-05 6.257913e-05
1.691194e-01 2.836399e-05 6.274385e-05
1.692498e-01 8.238966e-05 6.249414e-05
1.693803e-01 1.342142e-04 6.245009e-05
1.695107e-01 6.039566e-05 6.249072e-05
1.696411e-01 1.344088e-04 6.265958e-05
1.697716e-01 -4.030548e-05 6.246520e-05
1.699020e-01 -9.139059e-07 6.215971e-05
1.700325e-01 -2.119554e-05 6.228194e-05
1.701629e-01 1.778823e-05 6.236511e-05
1.702934e-01 4.537810e-05 6.220230e-05
1.704238e-01 1.037010e-04 6.241789e-05
1.705542e-01 1.198560e-04 6.220012e-05
1.706847e-01 6.847914e-05 6.222907e-05
1.708151e-01 1.278036e-05 6.229149e-05
1.709456e-01 3.724026e-05 6.203158e-05
1.710760e-01 2.884761e-05 6.238859e-05
1.712065e-01 1.634520e-04 6.258003e-05
1.713369e-01 1.794311e-04 6.226946e-05
1.714673e-01 1.877688e-05 6.208042e-05
1.715978e-01 5.017200e-05 6.202456e-05
1.717282e-01 2.105405e-04 6.212044e-05
1.718587e-01 1.125811e-04 6.232690e-05
1.719891e-01 1.539113e-04 6.180159e-05
1.721196e-01 1.282211e-04 6.215272e-05
1.722500e-01 2.863346e-06 6.191211e-05
1.723804e-01 1.768104e-04 6.196824e-05
1.725109e-01 9.870909e-05 6.202459e-05
1.726413e-01 1.544578e-04 6.185676e-05
1.727718e-01 6.937220e-05 6.212650e-05
1.729022e-01 1.838902e-04 6.213617e-05
1.730327e-01 6.155464e-05 6.160683e-05
1.731631e-01 4.588446e-05 6.195652e-05
1.732935e-01 1.492528e-04 6.199714e-05
1.734240e-01 7.482074e-06 6.169589e-05
1.735544e-01 -1.215360e-05 6.177288e-05
1.736849e-01 1.100318e-05 6.142957e-05
1.738153e-01 1.577079e-04 6.206605e-05
1.739458e-01 5.547062e-05 6.197576e-05
1.740762e-01 1.532792e-04 6.166270e-05
1.742066e-01 7.321112e-05 6.174084e-05
1.743371e-01 6.089714e-07 6.174749e-05
1.744675e-01 4.217900e-05 6.159293e-05
1.745980e-01 5.832601e-05 6.171545e-05
1.747284e-01 1.304105e-04 6.163827e-05
1.748589e-01 1.040118e-04 6.197135e-05
1.749893e-01 1.215574e-04 6.172911e-05
1.751197e-01 9.940618e-05 6.135649e-05
1.752502e-01 8.728437e-05 6.164114e-05
1.753806e-01 1.176742e-04 6.173719e-05
1.755111e-01 1.141973e-04 6.164514e-05
1.756415e-01 1.568288e-04 6.152868e-05
1.757720e-01 4.506574e-05 6.138259e-05
1.759024e-01 1.057105e-04 6.162233e-05
1.760328e-01 5.117395e-05 6.155175e-05
1.761633e-01 2.383505e-05 6.125506e-05
1.762937e-01 7.458849e-05 6.153464e-05
1.764242e-01 5.443265e-05 6.132539e-05
1.765546e-01 1.030219e-04 6.141643e-05
1.766851e-01 5.692790e-05 6.142028e-05
1.768155e-01 4.048862e-05 6.127955e-05
1.769460e-01 9.938125e-05 6.144362e-05
1.770764e-01 1.653938e-04 6.126930e-05
1.772068e-01 1.087736e-04 6.109930e-05
1.773373e-01 1.705138e-04 6.150795e-05
1.774677e-01 1.488750e-04 6.108610e-05
1.775982e-01 1.154750e-04 6.125110e-05
1.777286e-01 9.742937e-05 6.144242e-05
1.778591e-01 -2.160870e-05 6.093384e-05
1.779895e-01 1.087949e-04 6.110982e-05
1.781199e-01 6.101533e-05 6.115248e-05
1.782504e-01 7.627675e-05 6.102219e-05
1.783808e-01 4.571074e-05 6.140576e-05
1.785113e-01 1.557541e-04 6.095051e-05
1.786417e-01 6.485764e-05 6.109870e-05
1.787722e-01 2.796337e-05 6.107586e-05
1.789026e-01 1.473130e-05 6.091948e-05
1.790330e-01 1.318549e-04 6.121997e-05
1.791635e-01 1.520903e-04 6.093622e-05
1.792939e-01 6.801672e-05 6.101570e-05
1.794244e-01 1.427873e-04 6.105729e-05
1.795548e-01 6.062007e-05 6.072382e-05
1.796853e-01 1.469045e-04 6.103923e-05
1.798157e-01 1.306780e-04 6.108151e-05
1.799461e-01 4.314506e-05 6.061931e-05
1.800766e-01 9.058443e-05 6.120307e-05
1.802070e-01 1.856394e-04 6.085403e-05
1.803375e-01 -1.610690e-05 6.077606e-05
1.804679e-01 1.190508e-04 6.105437e-05
1.805984e-01 6.513381e-05 6.065829e-05
1.807288e-01 4.091287e-05 6.066047e-05
1.808592e-01 7.914899e-06 6.076985e-05
1.809897e-01 -6.432737e-06 6.051043e-05
1.811201e-01 1.300374e-04 6.107852e-05
1.812506e-01 1.799773e-05 6.059488e-05
1.813810e-01 1.477876e-04 6.078840e-05
1.815115e-01 6.592202e-05 6.076742e-05
1.816419e-01 7.606016e-05 6.055560e-05
1.817724e-01 9.307441e-05 6.082059e-05
1.819028e-01 -8.129948e-05 6.059849e-05
1.820332e-01 1.738502e-04 6.053473e-05
1.821637e-01 2.859366e-05 6.197066e-05
1.822941e-01 3.553542e-05 6.198871e-05
1.824246e-01 -1.080159e-05 6.264754e-05
1.825550e-01 4.770454e-05 6.314203e-05
1.826855e-01 6.295533e-05 6.324835e-05
1.828159e-01 -2.918478e-05 6.345156e-05
1.829464e-01 8.928106e-05 6.375145e-05
1.830768e-01 4.681045e-05 6.394111e-05
1.832072e-01 2.577607e-06 6.451624e-05
1.833377e-01 1.136322e-04 6.418903e-05
1.834681e-01 8.157058e-05 6.487871e-05
1.835986e-01 8.801640e-05 6.499264e-05
1.837290e-01 7.783878e-05 6.497516e-05
1.838595e-01 9.567239e-05 6.526522e-05
1.839899e-01 2.422045e-05 6.519669e-05
1.841203e-01 1.164809e-04 6.572029e-05
1.842508e-01 8.953384e-05 6.589875e-05
1.843812e-01 1.242098e-04 6.577131e-05
1.845117e-01 -1.031999e-04 6.590224e-05
1.846421e-01 1.447287e-04 6.632798e-05
1.847726e-01 -2.166406e-05 6.634632e-05
1.849030e-01 5.909836e-06 6.685833e-05
1.850334e-01 8.153104e-05 6.623623e-05
1.851639e-01 4.403310e-05 6.705800e-05
1.852943e-01 8.553071e-05 6.698963e-05
1.854248e-01 2.036779e-05 6.710230e-05
1.855552e-01 -2.037858e-05 6.733417e-05
1.856857e-01 9.380716e-05 6.725812e-05
1.858161e-01 1.733346e-04 6.730116e-05
1.859465e-01 2.344839e-05 6.748066e-05
1.860770e-01 9.250178e-05 6.759967e-05
1.862074e-01 1.216738e-04 6.802333e-05
1.863379e-01 1.699439e-05 6.831153e-05
1.864683e-01 1.414173e-04 6.776067e-05
1.865988e-01 2.197691e-04 6.828390e-05
1.867292e-01 1.577005e-04 6.835917e-05
1.868596e-01 8.777884e-05 6.840353e-05
1.869901e-01 6.422408e-05 6.845197e-05
range-from: 10
range-to: 1400
data-frames-directory: /Users/ex23021/Library/CloudStorage/OneDrive-UniversityofBristol/KIF5C-KLC1 complex/SAXS Diamond July 2023/SAXS data Diamond 2023/b21-443519_ascii
parent-buffer-frame-index-first: 28
parent-buffer-frame-index-last: 82
parent-buffer-frames: b21-443519_00027.dat b21-443519_00028.dat b21-443519_00029.dat b21-443519_00030.dat b21-443519_00031.dat b21-443519_00032.dat b21-443519_00033.dat b21-443519_00034.dat b21-443519_00035.dat b21-443519_00036.dat b21-443519_00037.dat b21-443519_00038.dat b21-443519_00039.dat b21-443519_00040.dat b21-443519_00041.dat b21-443519_00042.dat b21-443519_00043.dat b21-443519_00044.dat…
parent-sample-frame-index-first: 196
parent-sample-frame-index-last: 222
parent-sample-frames: b21-443519_00195.dat b21-443519_00196.dat b21-443519_00197.dat b21-443519_00198.dat b21-443519_00199.dat b21-443519_00200.dat b21-443519_00201.dat b21-443519_00202.dat b21-443519_00203.dat b21-443519_00204.dat b21-443519_00205.dat b21-443519_00206.dat b21-443519_00207.dat b21-443519_00208.dat b21-443519_00209.dat b21-443519_00210.dat b21-443519_00211.dat b21-443519_00212.dat…

## Sheet: SAXS DeltaElbow
Sample description: chromixs
Sample: chromixs c= 0 mg/ml Code: chromixs
1.337014e-02 2.467543e-02 4.165735e-04
1.350058e-02 2.486621e-02 4.129969e-04
1.363103e-02 2.521936e-02 4.047879e-04
1.376147e-02 2.442278e-02 4.045939e-04
1.389191e-02 2.412347e-02 3.904641e-04
1.402236e-02 2.462363e-02 3.924004e-04
1.415280e-02 2.425113e-02 3.854830e-04
1.428324e-02 2.327077e-02 3.795874e-04
1.441369e-02 2.314844e-02 3.839421e-04
1.454413e-02 2.335093e-02 3.760903e-04
1.467457e-02 2.278189e-02 3.712630e-04
1.480502e-02 2.289101e-02 3.685835e-04
1.493546e-02 2.290271e-02 3.658607e-04
1.506590e-02 2.262209e-02 3.642178e-04
1.519634e-02 2.209627e-02 3.593392e-04
1.532679e-02 2.130800e-02 3.557426e-04
1.545723e-02 2.083538e-02 3.540462e-04
1.558768e-02 2.127352e-02 3.472097e-04
1.571812e-02 2.111741e-02 3.475906e-04
1.584856e-02 2.053399e-02 3.407447e-04
1.597901e-02 2.119013e-02 3.412685e-04
1.610945e-02 1.987599e-02 3.400481e-04
1.623989e-02 1.982063e-02 3.342763e-04
1.637033e-02 2.044374e-02 3.320404e-04
1.650078e-02 1.902673e-02 3.312133e-04
1.663122e-02 2.001160e-02 3.262327e-04
1.676166e-02 1.891229e-02 3.242078e-04
1.689211e-02 1.923230e-02 3.204897e-04
1.702255e-02 1.852616e-02 3.181921e-04
1.715299e-02 1.871876e-02 3.181753e-04
1.728344e-02 1.837662e-02 3.132032e-04
1.741388e-02 1.806014e-02 3.109369e-04
1.754432e-02 1.820653e-02 3.101448e-04
1.767477e-02 1.779393e-02 3.054303e-04
1.780521e-02 1.743720e-02 3.072500e-04
1.793565e-02 1.719013e-02 3.013707e-04
1.806610e-02 1.716008e-02 3.015718e-04
1.819654e-02 1.683893e-02 2.999109e-04
1.832698e-02 1.653759e-02 2.946314e-04
1.845743e-02 1.636585e-02 2.939533e-04
1.858787e-02 1.636960e-02 2.929566e-04
1.871831e-02 1.595350e-02 2.890950e-04
1.884876e-02 1.653615e-02 2.897492e-04
1.897920e-02 1.598831e-02 2.840905e-04
1.910964e-02 1.600458e-02 2.852549e-04
1.924009e-02 1.561035e-02 2.830402e-04
1.937053e-02 1.496331e-02 2.816183e-04
1.950097e-02 1.538367e-02 2.769214e-04
1.963141e-02 1.493451e-02 2.772039e-04
1.976186e-02 1.456189e-02 2.739493e-04
1.989230e-02 1.465048e-02 2.733952e-04
2.002275e-02 1.510495e-02 2.713787e-04
2.015319e-02 1.440563e-02 2.704407e-04
2.028363e-02 1.445038e-02 2.686192e-04
2.041408e-02 1.420317e-02 2.645956e-04
2.054452e-02 1.414715e-02 2.653427e-04
2.067496e-02 1.416902e-02 2.626000e-04
2.080540e-02 1.400647e-02 2.634787e-04
2.093585e-02 1.397798e-02 2.617751e-04
2.106629e-02 1.392108e-02 2.598121e-04
2.119673e-02 1.415983e-02 2.579102e-04
2.132718e-02 1.401077e-02 2.587799e-04
2.145762e-02 1.355394e-02 2.551802e-04
2.158806e-02 1.362218e-02 2.558317e-04
2.171851e-02 1.348534e-02 2.516025e-04
2.184895e-02 1.316899e-02 2.529767e-04
2.197939e-02 1.305179e-02 2.510467e-04
2.210984e-02 1.315014e-02 2.480441e-04
2.224028e-02 1.336012e-02 2.465687e-04
2.237072e-02 1.297599e-02 2.483378e-04
2.250117e-02 1.278638e-02 2.451448e-04
2.263161e-02 1.283647e-02 2.448683e-04
2.276205e-02 1.239080e-02 2.419667e-04
2.289250e-02 1.278296e-02 2.430425e-04
2.302294e-02 1.191240e-02 2.402688e-04
2.315338e-02 1.261408e-02 2.396351e-04
2.328383e-02 1.228812e-02 2.371763e-04
2.341427e-02 1.232270e-02 2.379774e-04
2.354471e-02 1.184786e-02 2.357395e-04
2.367516e-02 1.178724e-02 2.365028e-04
2.380560e-02 1.174712e-02 2.327281e-04
2.393604e-02 1.151024e-02 2.352483e-04
2.406648e-02 1.164768e-02 2.324308e-04
2.419693e-02 1.113243e-02 2.303629e-04
2.432737e-02 1.167885e-02 2.290849e-04
2.445782e-02 1.135313e-02 2.296770e-04
2.458826e-02 1.152965e-02 2.278055e-04
2.471870e-02 1.167309e-02 2.262387e-04
2.484914e-02 1.103068e-02 2.252516e-04
2.497959e-02 1.088403e-02 2.244058e-04
2.511003e-02 1.095946e-02 2.240785e-04
2.524047e-02 1.052328e-02 2.227741e-04
2.537092e-02 1.082506e-02 2.208630e-04
2.550136e-02 1.045495e-02 2.204745e-04
2.563180e-02 1.076554e-02 2.209735e-04
2.576225e-02 1.038057e-02 2.177129e-04
2.589269e-02 1.019608e-02 2.186977e-04
2.602313e-02 1.045519e-02 2.172012e-04
2.615358e-02 9.991296e-03 2.177157e-04
2.628402e-02 9.955834e-03 2.138310e-04
2.641446e-02 9.917326e-03 2.151805e-04
2.654491e-02 1.018827e-02 2.128016e-04
2.667535e-02 1.012937e-02 2.141685e-04
2.680579e-02 9.597391e-03 2.115100e-04
2.693624e-02 9.759686e-03 2.113365e-04
2.706668e-02 9.674283e-03 2.090753e-04
2.719712e-02 9.295366e-03 2.115278e-04
2.732757e-02 9.590595e-03 2.080122e-04
2.745801e-02 9.097478e-03 2.083711e-04
2.758845e-02 9.386286e-03 2.072236e-04
2.771890e-02 9.369489e-03 2.079818e-04
2.784934e-02 9.291037e-03 2.044774e-04
2.797978e-02 9.027628e-03 2.054921e-04
2.811023e-02 8.702065e-03 2.038163e-04
2.824067e-02 8.975557e-03 2.040401e-04
2.837111e-02 8.927490e-03 2.023111e-04
2.850156e-02 8.468814e-03 2.023631e-04
2.863200e-02 8.773121e-03 2.012740e-04
2.876244e-02 8.508130e-03 2.018566e-04
2.889289e-02 8.585920e-03 2.014682e-04
2.902333e-02 8.373424e-03 1.985217e-04
2.915377e-02 8.320177e-03 1.980045e-04
2.928421e-02 8.499732e-03 1.977996e-04
2.941466e-02 8.249899e-03 1.967653e-04
2.954510e-02 8.004205e-03 1.968268e-04
2.967554e-02 8.182905e-03 1.963190e-04
2.980599e-02 8.390581e-03 1.951915e-04
2.993643e-02 8.044230e-03 1.947113e-04
3.006687e-02 8.384985e-03 1.930591e-04
3.019732e-02 8.019238e-03 1.934596e-04
3.032776e-02 7.871808e-03 1.921779e-04
3.045820e-02 7.985825e-03 1.926458e-04
3.058865e-02 7.743487e-03 1.917267e-04
3.071909e-02 7.809047e-03 1.907082e-04
3.084953e-02 7.628369e-03 1.896562e-04
3.097998e-02 7.773717e-03 1.910727e-04
3.111042e-02 7.574598e-03 1.883176e-04
3.124086e-02 7.434099e-03 1.892450e-04
3.137131e-02 7.588485e-03 1.876059e-04
3.150175e-02 7.648978e-03 1.875527e-04
3.163219e-02 7.306433e-03 1.863249e-04
3.176264e-02 6.781404e-03 1.869776e-04
3.189308e-02 7.383256e-03 1.849915e-04
3.202352e-02 6.967227e-03 1.866392e-04
3.215397e-02 7.047549e-03 1.838866e-04
3.228441e-02 7.217086e-03 1.843884e-04
3.241485e-02 7.223784e-03 1.830219e-04
3.254530e-02 7.462247e-03 1.833450e-04
3.267574e-02 7.235737e-03 1.817708e-04
3.280618e-02 6.912342e-03 1.815585e-04
3.293662e-02 7.199251e-03 1.810112e-04
3.306707e-02 7.031450e-03 1.815087e-04
3.319751e-02 6.950763e-03 1.794887e-04
3.332795e-02 6.978022e-03 1.806055e-04
3.345840e-02 6.723443e-03 1.789203e-04
3.358884e-02 7.237586e-03 1.793649e-04
3.371929e-02 6.750126e-03 1.782181e-04
3.384973e-02 6.756429e-03 1.785233e-04
3.398017e-02 6.523248e-03 1.775327e-04
3.411061e-02 6.165288e-03 1.770873e-04
3.424106e-02 6.727638e-03 1.765819e-04
3.437150e-02 6.366874e-03 1.779632e-04
3.450194e-02 6.501267e-03 1.779449e-04
3.463239e-02 6.217651e-03 1.821362e-04
3.476283e-02 6.542184e-03 1.825451e-04
3.489327e-02 6.369357e-03 1.828824e-04
3.502372e-02 6.306571e-03 1.838084e-04
3.515416e-02 6.170449e-03 1.839417e-04
3.528460e-02 6.316453e-03 1.848681e-04
3.541505e-02 6.654324e-03 1.856824e-04
3.554549e-02 6.431586e-03 1.853066e-04
3.567593e-02 5.749032e-03 1.852864e-04
3.580638e-02 5.982325e-03 1.857740e-04
3.593682e-02 6.318381e-03 1.854183e-04
3.606726e-02 5.985354e-03 1.866952e-04
3.619771e-02 5.985720e-03 1.856545e-04
3.632815e-02 5.729330e-03 1.872985e-04
3.645859e-02 5.896315e-03 1.862408e-04
3.658904e-02 5.724861e-03 1.871038e-04
3.671948e-02 6.020670e-03 1.876044e-04
3.684992e-02 5.626583e-03 1.889143e-04
3.698037e-02 5.355079e-03 1.871629e-04
3.711081e-02 5.902699e-03 1.893681e-04
3.724125e-02 5.530156e-03 1.876417e-04
3.737170e-02 5.408406e-03 1.894776e-04
3.750214e-02 5.295782e-03 1.891948e-04
3.763258e-02 5.693433e-03 1.899972e-04
3.776302e-02 5.465613e-03 1.881736e-04
3.789347e-02 5.282419e-03 1.911402e-04
3.802391e-02 5.346994e-03 1.888777e-04
3.815436e-02 5.205319e-03 1.905612e-04
3.828480e-02 5.217583e-03 1.899182e-04
3.841524e-02 5.403354e-03 1.907608e-04
3.854568e-02 5.452731e-03 1.906942e-04
3.867613e-02 5.397535e-03 1.902900e-04
3.880657e-02 4.540091e-03 1.908027e-04
3.893701e-02 5.177426e-03 1.913431e-04
3.906746e-02 5.103946e-03 1.904983e-04
3.919790e-02 4.885644e-03 1.922257e-04
3.932834e-02 4.979702e-03 1.903606e-04
3.945879e-02 4.829813e-03 1.910530e-04
3.958923e-02 5.110072e-03 1.892875e-04
3.971967e-02 4.959840e-03 1.866963e-04
3.985012e-02 4.746654e-03 1.858881e-04
3.998056e-02 5.129036e-03 1.853288e-04
4.011100e-02 4.808782e-03 1.848244e-04
4.024145e-02 5.112890e-03 1.841725e-04
4.037189e-02 4.713863e-03 1.834842e-04
4.050233e-02 4.927981e-03 1.824779e-04
4.063278e-02 4.819086e-03 1.827950e-04
4.076322e-02 4.444652e-03 1.812579e-04
4.089366e-02 4.779950e-03 1.816886e-04
4.102411e-02 4.648638e-03 1.798824e-04
4.115455e-02 4.389779e-03 1.817286e-04
4.128499e-02 4.665677e-03 1.800854e-04
4.141544e-02 4.757681e-03 1.794288e-04
4.154588e-02 4.825966e-03 1.789467e-04
4.167632e-02 3.794627e-03 1.799591e-04
4.180677e-02 4.652795e-03 1.778960e-04
4.193721e-02 4.442649e-03 1.786488e-04
4.206765e-02 4.256850e-03 1.770987e-04
4.219809e-02 4.276996e-03 1.782663e-04
4.232854e-02 4.515707e-03 1.771261e-04
4.245898e-02 4.217389e-03 1.779720e-04
4.258943e-02 4.499676e-03 1.752079e-04
4.271987e-02 4.303426e-03 1.766084e-04
4.285031e-02 4.001702e-03 1.756320e-04
4.298075e-02 4.082379e-03 1.756723e-04
4.311120e-02 4.362169e-03 1.746003e-04
4.324164e-02 4.209877e-03 1.755315e-04
4.337208e-02 4.292035e-03 1.748484e-04
4.350253e-02 4.129773e-03 1.739528e-04
4.363297e-02 3.934785e-03 1.743157e-04
4.376341e-02 3.969702e-03 1.736092e-04
4.389386e-02 4.281375e-03 1.734435e-04
4.402430e-02 4.363793e-03 1.738183e-04
4.415474e-02 3.884624e-03 1.730323e-04
4.428519e-02 3.977656e-03 1.726118e-04
4.441563e-02 4.197156e-03 1.733484e-04
4.454607e-02 3.699793e-03 1.717081e-04
4.467652e-02 4.402771e-03 1.718649e-04
4.480696e-02 3.781989e-03 1.721506e-04
4.493740e-02 4.014906e-03 1.718422e-04
4.506785e-02 3.725076e-03 1.715093e-04
4.519829e-02 3.884923e-03 1.701724e-04
4.532873e-02 3.796868e-03 1.713773e-04
4.545918e-02 3.736442e-03 1.705452e-04
4.558962e-02 3.711563e-03 1.702973e-04
4.572006e-02 3.806775e-03 1.705399e-04
4.585050e-02 3.851642e-03 1.688397e-04
4.598095e-02 3.628733e-03 1.699574e-04
4.611139e-02 3.569981e-03 1.699673e-04
4.624184e-02 3.898228e-03 1.693391e-04
4.637228e-02 3.282723e-03 1.700351e-04
4.650272e-02 3.405287e-03 1.719518e-04
4.663316e-02 3.439457e-03 1.726919e-04
4.676361e-02 3.362833e-03 1.738008e-04
4.689405e-02 3.453476e-03 1.738532e-04
4.702449e-02 3.331212e-03 1.754543e-04
4.715494e-02 3.546482e-03 1.752808e-04
4.728538e-02 3.197763e-03 1.760045e-04
4.741582e-02 3.299999e-03 1.749695e-04
4.754627e-02 3.617053e-03 1.776509e-04
4.767671e-02 3.509527e-03 1.765842e-04
4.780715e-02 3.651247e-03 1.772575e-04
4.793760e-02 3.104311e-03 1.758015e-04
4.806804e-02 3.506138e-03 1.775106e-04
4.819848e-02 3.277574e-03 1.774543e-04
4.832893e-02 3.403322e-03 1.776833e-04
4.845937e-02 3.146397e-03 1.785296e-04
4.858981e-02 3.286280e-03 1.776805e-04
4.872026e-02 2.888552e-03 1.787504e-04
4.885070e-02 3.039683e-03 1.789274e-04
4.898114e-02 3.092434e-03 1.788345e-04
4.911159e-02 3.161716e-03 1.791664e-04
4.924203e-02 3.414065e-03 1.791790e-04
4.937247e-02 3.179893e-03 1.797942e-04
4.950292e-02 2.710022e-03 1.795727e-04
4.963336e-02 3.178548e-03 1.799958e-04
4.976380e-02 3.153996e-03 1.801981e-04
4.989425e-02 2.758236e-03 1.802790e-04
5.002469e-02 3.264947e-03 1.796233e-04
5.015513e-02 3.291320e-03 1.793207e-04
5.028557e-02 2.819311e-03 1.807892e-04
5.041602e-02 3.084692e-03 1.796504e-04
5.054646e-02 3.205140e-03 1.809372e-04
5.067691e-02 2.761405e-03 1.798624e-04
5.080735e-02 3.134207e-03 1.813163e-04
5.093779e-02 2.965148e-03 1.802440e-04
5.106823e-02 2.779259e-03 1.814894e-04
5.119868e-02 2.852954e-03 1.806471e-04
5.132912e-02 3.025650e-03 1.815463e-04
5.145956e-02 2.676399e-03 1.813960e-04
5.159001e-02 2.920717e-03 1.816192e-04
5.172045e-02 2.884535e-03 1.810820e-04
5.185089e-02 2.455261e-03 1.815527e-04
5.198134e-02 2.791524e-03 1.810734e-04
5.211178e-02 2.784924e-03 1.825134e-04
5.224222e-02 3.066476e-03 1.812720e-04
5.237267e-02 3.163915e-03 1.826199e-04
5.250311e-02 2.672007e-03 1.820974e-04
5.263355e-02 3.148856e-03 1.817693e-04
5.276400e-02 2.811344e-03 1.818183e-04
5.289444e-02 2.588999e-03 1.823035e-04
5.302488e-02 2.599458e-03 1.817820e-04
5.315533e-02 2.802144e-03 1.824045e-04
5.328577e-02 2.806703e-03 1.817296e-04
5.341621e-02 3.087406e-03 1.824540e-04
5.354666e-02 2.726940e-03 1.827308e-04
5.367710e-02 2.512941e-03 1.821087e-04
5.380754e-02 2.780975e-03 1.818919e-04
5.393799e-02 2.772680e-03 1.827476e-04
5.406843e-02 2.773690e-03 1.831121e-04
5.419887e-02 2.467666e-03 1.819950e-04
5.432932e-02 2.728081e-03 1.835368e-04
5.445976e-02 2.739783e-03 1.823339e-04
5.459020e-02 2.830256e-03 1.826829e-04
5.472064e-02 2.807418e-03 1.830197e-04
5.485109e-02 2.742812e-03 1.831353e-04
5.498153e-02 2.353534e-03 1.831725e-04
5.511198e-02 2.468662e-03 1.837892e-04
5.524242e-02 2.557570e-03 1.822625e-04
5.537286e-02 2.391183e-03 1.830755e-04
5.550331e-02 2.669596e-03 1.829380e-04
5.563375e-02 2.381468e-03 1.833112e-04
5.576419e-02 2.793557e-03 1.830214e-04
5.589463e-02 2.689404e-03 1.842467e-04
5.602508e-02 2.292788e-03 1.826734e-04
5.615552e-02 2.218445e-03 1.840757e-04
5.628596e-02 2.473087e-03 1.824668e-04
5.641641e-02 2.397802e-03 1.837562e-04
5.654685e-02 2.298123e-03 1.844998e-04
5.667729e-02 2.639388e-03 1.839548e-04
5.680774e-02 2.553306e-03 1.842042e-04
5.693818e-02 2.199709e-03 1.832498e-04
5.706862e-02 2.386753e-03 1.838104e-04
5.719907e-02 2.321463e-03 1.849506e-04
5.732951e-02 2.454786e-03 1.840374e-04
5.745995e-02 2.150825e-03 1.838788e-04
5.759040e-02 2.287522e-03 1.837879e-04
5.772084e-02 2.187447e-03 1.845831e-04
5.785128e-02 2.302260e-03 1.838977e-04
5.798173e-02 2.394062e-03 1.835265e-04
5.811217e-02 2.379222e-03 1.831770e-04
5.824261e-02 2.161663e-03 1.828053e-04
5.837306e-02 2.427232e-03 1.828828e-04
5.850350e-02 2.185143e-03 1.814400e-04
5.863394e-02 1.789407e-03 1.821817e-04
5.876439e-02 2.264894e-03 1.810076e-04
5.889483e-02 2.265949e-03 1.816120e-04
5.902527e-02 2.118272e-03 1.803954e-04
5.915571e-02 2.125637e-03 1.807502e-04
5.928616e-02 2.005732e-03 1.803633e-04
5.941660e-02 1.848172e-03 1.798651e-04
5.954704e-02 1.916132e-03 1.803440e-04
5.967749e-02 2.205804e-03 1.802955e-04
5.980793e-02 2.204767e-03 1.786088e-04
5.993838e-02 2.119267e-03 1.806487e-04
6.006882e-02 2.346609e-03 1.781744e-04
6.019926e-02 2.039068e-03 1.790002e-04
6.032970e-02 1.715994e-03 1.777274e-04
6.046015e-02 1.737279e-03 1.785284e-04
6.059059e-02 2.099740e-03 1.774807e-04
6.072103e-02 2.337826e-03 1.774109e-04
6.085148e-02 1.997065e-03 1.771830e-04
6.098192e-02 2.190683e-03 1.785251e-04
6.111236e-02 2.070608e-03 1.761577e-04
6.124281e-02 2.034545e-03 1.768947e-04
6.137325e-02 1.738641e-03 1.764225e-04
6.150369e-02 1.806241e-03 1.762329e-04
6.163414e-02 2.077083e-03 1.762188e-04
6.176458e-02 1.854811e-03 1.769341e-04
6.189502e-02 2.041026e-03 1.756219e-04
6.202547e-02 1.883523e-03 1.764055e-04
6.215591e-02 1.891483e-03 1.759112e-04
6.228635e-02 1.955729e-03 1.760018e-04
6.241680e-02 1.893239e-03 1.761364e-04
6.254724e-02 1.945558e-03 1.758601e-04
6.267768e-02 2.316793e-03 1.758878e-04
6.280813e-02 1.952085e-03 1.756740e-04
6.293857e-02 2.038738e-03 1.756678e-04
6.306901e-02 1.768796e-03 1.759704e-04
6.319946e-02 2.216683e-03 1.750732e-04
6.332990e-02 1.904070e-03 1.747097e-04
6.346034e-02 2.116822e-03 1.746801e-04
6.359078e-02 1.950275e-03 1.745986e-04
6.372123e-02 1.885991e-03 1.749000e-04
6.385167e-02 1.926472e-03 1.753743e-04
6.398212e-02 1.783898e-03 1.740765e-04
6.411256e-02 2.035374e-03 1.744666e-04
6.424300e-02 1.827340e-03 1.740410e-04
6.437345e-02 1.814981e-03 1.729243e-04
6.450389e-02 1.853311e-03 1.748373e-04
6.463433e-02 1.647355e-03 1.738971e-04
6.476477e-02 1.534826e-03 1.738463e-04
6.489522e-02 1.678946e-03 1.730889e-04
6.502566e-02 1.726063e-03 1.735748e-04
6.515610e-02 1.710887e-03 1.729100e-04
6.528655e-02 1.715249e-03 1.733115e-04
6.541699e-02 1.920318e-03 1.736075e-04
6.554743e-02 1.827550e-03 1.730871e-04
6.567788e-02 1.424787e-03 1.727505e-04
6.580832e-02 1.938081e-03 1.734630e-04
6.593876e-02 1.525075e-03 1.719494e-04
6.606921e-02 1.769181e-03 1.732573e-04
6.619965e-02 1.829158e-03 1.713878e-04
6.633009e-02 1.673149e-03 1.720951e-04
6.646054e-02 1.735460e-03 1.719750e-04
6.659098e-02 1.528594e-03 1.723067e-04
6.672142e-02 1.805087e-03 1.725921e-04
6.685187e-02 1.309195e-03 1.718347e-04
6.698231e-02 1.855531e-03 1.711707e-04
6.711275e-02 1.687174e-03 1.722483e-04
6.724320e-02 1.785766e-03 1.711146e-04
6.737364e-02 1.802509e-03 1.713192e-04
6.750408e-02 1.607163e-03 1.718252e-04
6.763453e-02 1.636211e-03 1.706555e-04
6.776497e-02 1.745617e-03 1.716318e-04
6.789541e-02 1.275454e-03 1.714400e-04
6.802585e-02 1.387102e-03 1.706385e-04
6.815630e-02 1.749231e-03 1.713299e-04
6.828674e-02 1.440855e-03 1.704918e-04
6.841719e-02 1.747730e-03 1.697882e-04
6.854763e-02 1.585491e-03 1.715102e-04
6.867807e-02 1.555551e-03 1.696307e-04
6.880852e-02 1.717643e-03 1.707903e-04
6.893896e-02 1.213924e-03 1.696989e-04
6.906940e-02 1.733099e-03 1.693423e-04
6.919984e-02 1.613827e-03 1.709707e-04
6.933029e-02 1.619322e-03 1.695735e-04
6.946073e-02 1.577470e-03 1.696284e-04
6.959117e-02 1.591932e-03 1.699684e-04
6.972162e-02 1.463947e-03 1.697594e-04
6.985206e-02 1.601286e-03 1.698425e-04
6.998250e-02 1.252708e-03 1.685946e-04
7.011295e-02 1.320035e-03 1.691120e-04
7.024339e-02 1.452061e-03 1.694391e-04
7.037383e-02 1.110741e-03 1.688376e-04
7.050428e-02 1.293905e-03 1.683787e-04
7.063472e-02 1.527477e-03 1.697225e-04
7.076516e-02 1.493749e-03 1.678957e-04
7.089561e-02 1.389211e-03 1.687880e-04
7.102605e-02 1.514301e-03 1.672591e-04
7.115649e-02 1.485526e-03 1.684723e-04
7.128694e-02 1.612273e-03 1.686562e-04
7.141738e-02 1.168754e-03 1.678170e-04
7.154782e-02 1.405568e-03 1.675648e-04
7.167827e-02 1.237052e-03 1.687919e-04
7.180871e-02 1.493456e-03 1.674481e-04
7.193915e-02 1.211680e-03 1.682472e-04
7.206960e-02 1.304857e-03 1.672914e-04
7.220004e-02 1.506289e-03 1.671048e-04
7.233048e-02 1.533993e-03 1.682977e-04
7.246092e-02 1.189046e-03 1.671223e-04
7.259137e-02 1.443638e-03 1.670526e-04
7.272181e-02 1.296654e-03 1.662758e-04
7.285226e-02 1.260129e-03 1.678809e-04
7.298270e-02 1.103731e-03 1.666776e-04
7.311314e-02 1.285162e-03 1.672921e-04
7.324358e-02 1.321706e-03 1.666234e-04
7.337403e-02 1.560260e-03 1.667933e-04
7.350447e-02 1.339434e-03 1.654390e-04
7.363491e-02 1.301124e-03 1.668408e-04
7.376536e-02 1.231567e-03 1.655984e-04
7.389580e-02 1.163536e-03 1.667312e-04
7.402624e-02 1.410074e-03 1.667859e-04
7.415669e-02 1.305717e-03 1.656060e-04
7.428713e-02 1.483004e-03 1.659221e-04
7.441757e-02 1.228060e-03 1.668627e-04
7.454802e-02 1.457856e-03 1.650727e-04
7.467846e-02 1.359943e-03 1.662239e-04
7.480890e-02 1.179029e-03 1.651568e-04
7.493935e-02 1.199338e-03 1.647811e-04
7.506979e-02 8.225046e-04 1.657925e-04
7.520023e-02 1.069531e-03 1.645571e-04
7.533068e-02 9.159519e-04 1.656675e-04
7.546112e-02 1.169923e-03 1.659006e-04
7.559156e-02 1.112325e-03 1.640659e-04
7.572201e-02 1.098794e-03 1.648074e-04
7.585245e-02 9.920116e-04 1.642465e-04
7.598289e-02 1.249975e-03 1.648550e-04
7.611334e-02 1.057920e-03 1.649742e-04
7.624378e-02 1.194791e-03 1.640550e-04
7.637422e-02 1.172822e-03 1.637709e-04
7.650467e-02 1.377058e-03 1.647499e-04
7.663511e-02 8.442130e-04 1.630630e-04
7.676555e-02 1.259352e-03 1.641816e-04
7.689599e-02 1.212944e-03 1.637773e-04
7.702644e-02 1.254679e-03 1.636785e-04
7.715688e-02 1.391581e-03 1.643415e-04
7.728733e-02 1.060655e-03 1.633564e-04
7.741777e-02 8.974841e-04 1.640534e-04
7.754821e-02 1.141290e-03 1.638606e-04
7.767865e-02 1.069950e-03 1.627572e-04
7.780910e-02 1.091556e-03 1.637471e-04
7.793954e-02 9.305246e-04 1.627420e-04
7.806998e-02 9.475618e-04 1.633262e-04
7.820043e-02 1.361875e-03 1.643825e-04
7.833087e-02 1.140560e-03 1.623838e-04
7.846131e-02 1.201316e-03 1.625209e-04
7.859176e-02 1.318927e-03 1.628127e-04
7.872220e-02 1.249020e-03 1.629382e-04
7.885264e-02 7.470218e-04 1.621468e-04
7.898309e-02 9.256445e-04 1.624636e-04
7.911353e-02 9.911096e-04 1.623349e-04
7.924397e-02 9.271095e-04 1.627275e-04
7.937442e-02 1.084077e-03 1.617027e-04
7.950486e-02 1.197595e-03 1.626208e-04
7.963530e-02 8.806806e-04 1.615298e-04
7.976575e-02 7.727895e-04 1.621632e-04
7.989619e-02 9.229018e-04 1.622933e-04
8.002663e-02 9.879237e-04 1.610248e-04
8.015708e-02 9.691470e-04 1.612233e-04
8.028752e-02 1.155788e-03 1.625649e-04
8.041796e-02 1.049304e-03 1.609635e-04
8.054841e-02 1.035242e-03 1.613150e-04
8.067885e-02 9.759775e-04 1.607107e-04
8.080929e-02 9.552842e-04 1.614574e-04
8.093974e-02 1.021695e-03 1.618075e-04
8.107018e-02 1.109337e-03 1.606059e-04
8.120062e-02 1.068931e-03 1.607383e-04
8.133106e-02 1.084294e-03 1.617212e-04
8.146151e-02 8.764033e-04 1.601367e-04
8.159195e-02 1.021974e-03 1.617305e-04
8.172240e-02 1.079951e-03 1.601306e-04
8.185284e-02 9.649901e-04 1.605183e-04
8.198328e-02 1.201526e-03 1.611264e-04
8.211372e-02 9.725227e-04 1.592100e-04
8.224417e-02 8.850708e-04 1.604255e-04
8.237461e-02 1.018048e-03 1.603970e-04
8.250505e-02 8.608016e-04 1.593880e-04
8.263550e-02 9.512237e-04 1.606895e-04
8.276594e-02 8.773065e-04 1.597276e-04
8.289638e-02 1.086755e-03 1.595531e-04
8.302683e-02 1.007553e-03 1.606049e-04
8.315727e-02 7.754406e-04 1.590143e-04
8.328771e-02 8.534412e-04 1.598816e-04
8.341816e-02 1.168304e-03 1.595985e-04
8.354860e-02 1.099213e-03 1.595324e-04
8.367904e-02 9.623340e-04 1.592616e-04
8.380949e-02 7.618041e-04 1.581231e-04
8.393993e-02 1.010130e-03 1.592336e-04
8.407037e-02 9.389183e-04 1.595041e-04
8.420082e-02 8.707007e-04 1.581738e-04
8.433126e-02 8.283062e-04 1.590531e-04
8.446170e-02 7.740780e-04 1.592224e-04
8.459215e-02 9.572378e-04 1.578996e-04
8.472259e-02 7.767562e-04 1.585692e-04
8.485303e-02 9.868224e-04 1.583599e-04
8.498348e-02 4.649794e-04 1.585154e-04
8.511392e-02 6.013704e-04 1.586165e-04
8.524436e-02 6.796685e-04 1.574896e-04
8.537481e-02 8.746933e-04 1.588889e-04
8.550525e-02 1.039502e-03 1.585378e-04
8.563569e-02 7.952892e-04 1.583556e-04
8.576613e-02 1.103112e-03 1.583449e-04
8.589658e-02 8.189307e-04 1.578988e-04
8.602702e-02 8.414819e-04 1.578120e-04
8.615747e-02 5.718583e-04 1.581282e-04
8.628791e-02 7.305788e-04 1.560371e-04
8.641835e-02 8.197567e-04 1.579295e-04
8.654879e-02 8.537550e-04 1.570169e-04
8.667924e-02 8.620727e-04 1.571644e-04
8.680968e-02 8.959983e-04 1.580769e-04
8.694012e-02 9.002621e-04 1.567431e-04
8.707057e-02 7.947890e-04 1.574613e-04
8.720101e-02 7.742328e-04 1.569677e-04
8.733145e-02 5.692489e-04 1.563862e-04
8.746190e-02 9.425640e-04 1.570441e-04
8.759234e-02 6.157773e-04 1.561401e-04
8.772278e-02 9.118971e-04 1.564037e-04
8.785323e-02 8.440860e-04 1.568502e-04
8.798367e-02 5.104766e-04 1.562615e-04
8.811411e-02 5.994525e-04 1.570758e-04
8.824456e-02 9.286793e-04 1.558790e-04
8.837500e-02 7.313933e-04 1.564437e-04
8.850544e-02 6.608516e-04 1.571511e-04
8.863589e-02 7.163705e-04 1.551762e-04
8.876633e-02 6.491199e-04 1.559840e-04
8.889677e-02 9.432776e-04 1.566504e-04
8.902722e-02 5.365410e-04 1.550950e-04
8.915766e-02 7.201936e-04 1.561352e-04
8.928810e-02 8.305272e-04 1.559869e-04
8.941855e-02 6.124398e-04 1.548207e-04
8.954899e-02 1.042686e-03 1.561134e-04
8.967943e-02 6.783686e-04 1.553870e-04
8.980988e-02 6.028162e-04 1.554084e-04
8.994032e-02 8.152695e-04 1.558846e-04
9.007076e-02 8.316231e-04 1.545307e-04
9.020121e-02 7.629169e-04 1.558514e-04
9.033165e-02 6.785996e-04 1.548191e-04
9.046209e-02 7.228378e-04 1.547865e-04
9.059254e-02 9.006229e-04 1.555557e-04
9.072298e-02 6.611341e-04 1.546549e-04
9.085342e-02 1.003605e-03 1.555290e-04
9.098386e-02 7.366102e-04 1.554180e-04
9.111431e-02 8.552657e-04 1.539675e-04
9.124475e-02 5.267951e-04 1.552299e-04
9.137519e-02 5.549727e-04 1.544706e-04
9.150564e-02 6.032877e-04 1.539973e-04
9.163608e-02 3.885379e-04 1.574373e-04
9.176652e-02 6.941159e-04 1.589913e-04
9.189697e-02 5.149047e-04 1.597496e-04
9.202741e-02 6.750495e-04 1.612179e-04
9.215785e-02 7.657686e-04 1.624943e-04
9.228830e-02 5.055100e-04 1.634085e-04
9.241874e-02 5.050090e-04 1.635859e-04
9.254918e-02 7.082868e-04 1.643096e-04
9.267963e-02 7.445335e-04 1.646804e-04
9.281007e-02 8.662611e-04 1.650684e-04
9.294051e-02 7.286890e-04 1.629862e-04
9.307096e-02 6.574129e-04 1.608924e-04
9.320140e-02 8.990777e-04 1.602619e-04
9.333184e-02 6.383103e-04 1.598103e-04
9.346229e-02 6.622703e-04 1.589916e-04
9.359273e-02 7.033005e-04 1.591577e-04
9.372317e-02 5.229269e-04 1.592798e-04
9.385362e-02 3.602576e-04 1.576818e-04
9.398406e-02 5.019885e-04 1.581363e-04
9.411450e-02 6.756647e-04 1.569233e-04
9.424495e-02 5.876919e-04 1.573251e-04
9.437539e-02 4.284282e-04 1.570756e-04
9.450583e-02 7.524868e-04 1.569114e-04
9.463628e-02 5.065133e-04 1.570188e-04
9.476672e-02 6.433880e-04 1.568409e-04
9.489716e-02 6.433716e-04 1.551283e-04
9.502761e-02 7.778929e-04 1.568137e-04
9.515805e-02 3.557442e-04 1.561642e-04
9.528849e-02 4.930220e-04 1.555569e-04
9.541893e-02 7.007216e-04 1.566363e-04
9.554938e-02 8.345124e-04 1.556119e-04
9.567982e-02 5.457675e-04 1.556463e-04
9.581026e-02 5.810933e-04 1.551425e-04
9.594071e-02 4.873636e-04 1.543297e-04
9.607115e-02 9.014944e-04 1.567839e-04
9.620159e-02 6.861525e-04 1.547494e-04
9.633204e-02 9.536798e-04 1.541709e-04
9.646248e-02 5.368947e-04 1.550952e-04
9.659292e-02 4.612167e-04 1.538151e-04
9.672337e-02 8.590751e-04 1.542280e-04
9.685381e-02 6.974579e-04 1.546303e-04
9.698425e-02 4.528941e-04 1.535325e-04
9.711470e-02 8.034676e-04 1.543157e-04
9.724514e-02 6.376919e-04 1.536284e-04
9.737558e-02 9.975322e-04 1.534821e-04
9.750603e-02 6.615963e-04 1.542907e-04
9.763647e-02 4.636156e-04 1.532753e-04
9.776691e-02 7.173671e-04 1.533539e-04
9.789736e-02 7.285813e-04 1.529452e-04
9.802780e-02 6.062469e-04 1.530106e-04
9.815824e-02 7.425776e-04 1.526871e-04
9.828869e-02 6.448864e-04 1.520517e-04
9.841913e-02 6.777758e-04 1.514933e-04
9.854957e-02 7.554397e-04 1.520038e-04
9.868002e-02 5.290936e-04 1.506465e-04
9.881046e-02 6.689378e-04 1.511576e-04
9.894090e-02 5.199087e-04 1.502247e-04
9.907135e-02 7.895944e-04 1.499653e-04
9.920179e-02 4.819761e-04 1.505341e-04
9.933223e-02 6.413625e-04 1.491412e-04
9.946268e-02 6.409993e-04 1.502125e-04
9.959312e-02 5.581840e-04 1.499549e-04
9.972356e-02 7.141348e-04 1.495381e-04
9.985400e-02 2.102509e-04 1.499986e-04
9.998445e-02 3.744079e-04 1.494843e-04
1.001149e-01 5.094656e-04 1.502424e-04
1.002453e-01 6.350798e-04 1.504548e-04
1.003758e-01 4.463895e-04 1.494262e-04
1.005062e-01 5.608574e-04 1.503759e-04
1.006367e-01 2.642873e-04 1.498940e-04
1.007671e-01 4.006563e-04 1.505402e-04
1.008976e-01 7.751310e-04 1.505901e-04
1.010280e-01 7.876912e-04 1.498458e-04
1.011584e-01 6.168125e-04 1.501375e-04
1.012889e-01 5.271210e-04 1.506440e-04
1.014193e-01 8.154850e-04 1.488390e-04
1.015498e-01 2.561530e-04 1.497831e-04
1.016802e-01 5.748478e-04 1.495401e-04
1.018107e-01 2.376164e-04 1.492200e-04
1.019411e-01 5.114863e-04 1.500694e-04
1.020715e-01 6.354632e-04 1.487299e-04
1.022020e-01 6.413958e-04 1.497704e-04
1.023324e-01 4.742400e-04 1.494406e-04
1.024629e-01 3.221101e-04 1.489330e-04
1.025933e-01 4.385614e-04 1.497591e-04
1.027238e-01 4.158326e-04 1.484722e-04
1.028542e-01 6.474949e-04 1.486723e-04
1.029846e-01 6.624914e-04 1.496850e-04
1.031151e-01 7.313423e-04 1.485253e-04
1.032455e-01 6.702065e-04 1.485321e-04
1.033760e-01 6.732909e-04 1.497115e-04
1.035064e-01 4.451009e-04 1.483059e-04
1.036369e-01 5.853693e-04 1.489069e-04
1.037673e-01 4.682777e-04 1.487580e-04
1.038977e-01 4.522322e-04 1.485277e-04
1.040282e-01 7.682576e-04 1.493002e-04
1.041586e-01 4.847758e-04 1.481629e-04
1.042891e-01 4.933537e-04 1.476135e-04
1.044195e-01 7.368777e-04 1.490405e-04
1.045500e-01 4.925648e-04 1.476008e-04
1.046804e-01 4.931815e-04 1.479389e-04
1.048108e-01 4.957710e-04 1.478496e-04
1.049413e-01 5.143916e-04 1.480886e-04
1.050717e-01 6.738728e-04 1.485186e-04
1.052022e-01 4.791159e-04 1.467535e-04
1.053326e-01 5.892167e-04 1.477258e-04
1.054631e-01 6.182061e-04 1.485084e-04
1.055935e-01 4.997564e-04 1.473911e-04
1.057239e-01 1.351317e-04 1.472725e-04
1.058544e-01 5.466607e-04 1.478345e-04
1.059848e-01 2.126631e-04 1.472032e-04
1.061153e-01 6.089198e-04 1.474378e-04
1.062457e-01 1.134531e-04 1.470950e-04
1.063762e-01 3.792268e-04 1.478664e-04
1.065066e-01 5.918816e-04 1.472782e-04
1.066370e-01 4.252821e-04 1.465721e-04
1.067675e-01 5.419323e-04 1.470334e-04
1.068979e-01 4.536900e-04 1.469308e-04
1.070284e-01 4.096899e-04 1.469269e-04
1.071588e-01 2.659229e-04 1.478067e-04
1.072893e-01 7.169785e-04 1.461462e-04
1.074197e-01 2.635371e-04 1.471343e-04
1.075502e-01 2.845611e-04 1.463661e-04
1.076806e-01 4.226661e-04 1.465170e-04
1.078110e-01 5.765940e-04 1.467977e-04
1.079415e-01 3.908419e-04 1.460667e-04
1.080719e-01 3.632261e-04 1.469165e-04
1.082024e-01 5.631147e-04 1.469009e-04
1.083328e-01 5.072115e-04 1.464998e-04
1.084633e-01 5.406613e-04 1.503209e-04
1.085937e-01 6.249011e-04 1.508848e-04
1.087241e-01 4.916199e-04 1.520226e-04
1.088546e-01 1.884360e-04 1.532380e-04
1.089850e-01 5.145666e-04 1.528462e-04
1.091155e-01 5.300942e-04 1.548385e-04
1.092459e-01 3.611607e-04 1.553131e-04
1.093764e-01 6.377670e-04 1.540555e-04
1.095068e-01 5.459095e-04 1.567663e-04
1.096373e-01 3.050229e-04 1.567745e-04
1.097677e-01 3.455738e-04 1.564177e-04
1.098981e-01 4.324306e-04 1.579721e-04
1.100286e-01 5.258493e-04 1.574168e-04
1.101590e-01 4.284832e-04 1.589552e-04
1.102895e-01 5.967759e-04 1.593048e-04
1.104199e-01 6.104665e-04 1.594267e-04
1.105504e-01 4.686304e-04 1.606022e-04
1.106808e-01 5.854789e-04 1.599131e-04
1.108112e-01 1.340764e-04 1.607209e-04
1.109417e-01 2.558492e-04 1.617864e-04
1.110721e-01 4.037982e-04 1.616303e-04
1.112026e-01 4.263449e-04 1.628489e-04
1.113330e-01 4.381722e-04 1.627423e-04
1.114635e-01 3.567513e-04 1.625809e-04
1.115939e-01 6.166679e-04 1.648670e-04
1.117243e-01 3.510132e-04 1.641365e-04
1.118548e-01 4.280143e-04 1.640657e-04
1.119852e-01 7.746619e-04 1.645078e-04
1.121157e-01 4.026462e-04 1.643335e-04
1.122461e-01 3.112033e-04 1.648046e-04
1.123766e-01 8.359354e-04 1.652463e-04
1.125070e-01 3.888147e-04 1.657301e-04
1.126374e-01 3.737470e-04 1.661324e-04
1.127679e-01 5.288468e-04 1.658799e-04
1.128983e-01 2.695569e-04 1.669338e-04
1.130288e-01 5.833682e-05 1.668510e-04
1.131592e-01 4.794728e-04 1.667828e-04
1.132897e-01 5.368382e-04 1.655407e-04
1.134201e-01 5.445976e-04 1.621857e-04
1.135505e-01 5.194723e-04 1.614483e-04
1.136810e-01 1.434689e-04 1.605859e-04
1.138114e-01 4.449922e-04 1.584670e-04
1.139419e-01 5.069621e-04 1.593373e-04
1.140723e-01 5.766864e-04 1.578405e-04
1.142028e-01 4.228168e-04 1.577288e-04
1.143332e-01 3.827237e-04 1.577167e-04
1.144637e-01 2.770397e-04 1.561772e-04
1.145941e-01 3.920363e-04 1.559271e-04
1.147245e-01 3.224241e-04 1.561793e-04
1.148550e-01 4.310630e-04 1.550141e-04
1.149854e-01 1.794341e-04 1.551856e-04
1.151159e-01 5.391614e-04 1.550498e-04
1.152463e-01 4.151107e-04 1.540403e-04
1.153768e-01 5.400120e-04 1.542801e-04
1.155072e-01 5.707448e-04 1.534811e-04
1.156376e-01 5.461063e-04 1.536152e-04
1.157681e-01 2.306279e-04 1.540952e-04
1.158985e-01 1.662416e-04 1.517877e-04
1.160290e-01 2.450107e-04 1.537100e-04
1.161594e-01 4.161790e-04 1.524534e-04
1.162899e-01 4.216583e-04 1.519263e-04
1.164203e-01 4.324088e-04 1.527658e-04
1.165507e-01 2.537671e-04 1.516826e-04
1.166812e-01 3.833119e-04 1.521499e-04
1.168116e-01 3.866778e-04 1.524002e-04
1.169421e-01 2.369579e-04 1.505605e-04
1.170725e-01 4.539348e-04 1.516057e-04
1.172030e-01 3.830162e-04 1.509002e-04
1.173334e-01 2.630662e-04 1.505686e-04
1.174638e-01 1.514651e-04 1.510129e-04
1.175943e-01 3.464655e-04 1.500560e-04
1.177247e-01 3.257173e-04 1.501807e-04
1.178552e-01 4.198597e-04 1.508714e-04
1.179856e-01 2.631891e-04 1.490870e-04
1.181161e-01 3.777592e-04 1.498233e-04
1.182465e-01 3.306361e-04 1.493996e-04
1.183769e-01 2.306013e-04 1.488607e-04
1.185074e-01 3.018124e-04 1.488706e-04
1.186378e-01 3.727954e-04 1.482490e-04
1.187683e-01 5.855947e-04 1.480584e-04
1.188987e-01 3.847961e-04 1.483137e-04
1.190292e-01 3.529398e-04 1.471797e-04
1.191596e-01 2.659394e-04 1.476353e-04
1.192900e-01 3.032321e-04 1.471186e-04
1.194205e-01 3.259285e-04 1.480475e-04
1.195509e-01 4.852564e-04 1.468093e-04
1.196814e-01 1.659172e-04 1.461473e-04
1.198118e-01 3.975819e-04 1.465178e-04
1.199423e-01 2.723041e-04 1.464392e-04
1.200727e-01 2.476469e-04 1.453893e-04
1.202031e-01 4.403841e-04 1.456569e-04
1.203336e-01 5.398175e-04 1.457030e-04
1.204640e-01 2.757004e-04 1.453894e-04
1.205945e-01 3.378940e-04 1.453452e-04
1.207249e-01 3.163760e-04 1.443921e-04
1.208554e-01 5.314248e-04 1.449736e-04
1.209858e-01 3.309697e-04 1.442724e-04
1.211162e-01 1.061073e-04 1.441886e-04
1.212467e-01 1.536344e-04 1.445277e-04
1.213771e-01 3.061744e-04 1.432704e-04
1.215076e-01 6.468777e-04 1.439321e-04
1.216380e-01 1.222460e-04 1.435991e-04
1.217685e-01 1.670991e-04 1.424142e-04
1.218989e-01 3.741228e-04 1.431082e-04
1.220293e-01 5.688315e-04 1.431027e-04
1.221598e-01 2.500357e-04 1.432275e-04
1.222902e-01 2.452761e-04 1.429302e-04
1.224207e-01 2.050948e-04 1.417798e-04
1.225511e-01 2.565127e-04 1.423896e-04
1.226816e-01 1.926755e-04 1.420521e-04
1.228120e-01 4.221858e-04 1.419161e-04
1.229425e-01 3.689448e-04 1.424023e-04
1.230729e-01 3.916776e-04 1.418487e-04
1.232033e-01 8.755382e-05 1.416037e-04
1.233338e-01 5.614521e-04 1.420357e-04
1.234642e-01 3.252041e-04 1.415261e-04
1.235947e-01 5.298345e-04 1.423778e-04
1.237251e-01 2.092471e-04 1.416886e-04
1.238556e-01 3.301927e-04 1.410817e-04
1.239860e-01 4.758636e-04 1.421115e-04
1.241165e-01 9.675141e-05 1.412996e-04
1.242469e-01 5.864838e-04 1.408910e-04
1.243773e-01 3.823790e-04 1.422170e-04
1.245078e-01 4.537643e-04 1.409097e-04
1.246382e-01 3.449051e-04 1.413136e-04
1.247687e-01 1.783329e-04 1.409021e-04
1.248991e-01 3.093484e-04 1.406960e-04
1.250295e-01 3.338022e-04 1.411463e-04
1.251600e-01 4.002357e-04 1.405396e-04
1.252904e-01 4.129899e-04 1.403317e-04
1.254209e-01 2.483373e-04 1.408163e-04
1.255513e-01 2.524568e-04 1.399543e-04
1.256818e-01 2.733623e-04 1.404488e-04
1.258122e-01 3.124048e-04 1.402613e-04
1.259426e-01 4.118589e-04 1.397827e-04
1.260731e-01 4.449566e-04 1.411300e-04
1.262035e-01 4.822366e-04 1.397156e-04
1.263340e-01 4.134167e-04 1.405503e-04
1.264644e-01 1.785404e-04 1.407560e-04
1.265949e-01 5.241521e-04 1.394293e-04
1.267253e-01 1.584857e-04 1.407170e-04
1.268557e-01 1.912396e-04 1.396161e-04
1.269862e-01 3.816418e-04 1.399987e-04
1.271166e-01 2.369892e-04 1.402755e-04
1.272471e-01 3.858021e-04 1.392855e-04
1.273775e-01 5.691335e-04 1.405639e-04
1.275080e-01 2.269378e-04 1.395521e-04
1.276384e-01 6.073911e-04 1.394723e-04
1.277689e-01 1.901555e-04 1.399554e-04
1.278993e-01 3.721838e-04 1.390036e-04
1.280297e-01 3.962040e-04 1.392672e-04
1.281602e-01 8.829588e-05 1.394424e-04
1.282906e-01 2.597426e-04 1.389377e-04
1.284211e-01 1.230116e-04 1.391007e-04
1.285515e-01 1.632989e-04 1.388091e-04
1.286820e-01 2.500192e-04 1.390901e-04
1.288124e-01 3.648439e-04 1.387997e-04
1.289428e-01 2.787745e-04 1.388113e-04
1.290733e-01 2.568207e-04 1.387012e-04
1.292037e-01 5.198931e-04 1.392741e-04
1.293342e-01 3.029329e-04 1.381071e-04
1.294646e-01 1.241387e-04 1.388197e-04
1.295951e-01 3.935687e-05 1.386396e-04
1.297255e-01 1.609407e-04 1.380851e-04
1.298559e-01 1.913688e-04 1.388827e-04
1.299864e-01 1.893878e-04 1.378981e-04
1.301168e-01 1.852300e-04 1.385298e-04
1.302473e-01 3.370478e-04 1.386267e-04
1.303777e-01 1.287236e-04 1.379602e-04
1.305082e-01 1.096966e-04 1.380589e-04
1.306386e-01 1.638522e-04 1.381197e-04
1.307690e-01 5.400053e-04 1.374996e-04
1.308995e-01 2.012168e-04 1.382350e-04
1.310299e-01 4.442429e-04 1.376750e-04
1.311604e-01 4.926494e-04 1.377830e-04
1.312908e-01 3.624580e-04 1.376771e-04
1.314213e-01 1.404954e-04 1.369755e-04
1.315517e-01 1.609207e-04 1.376027e-04
1.316821e-01 3.395565e-04 1.376535e-04
1.318126e-01 2.753783e-04 1.372628e-04
1.319430e-01 4.656202e-05 1.375640e-04
1.320735e-01 2.126338e-04 1.371492e-04
1.322039e-01 3.985894e-04 1.372953e-04
1.323344e-01 1.529734e-04 1.376145e-04
1.324648e-01 5.001834e-04 1.374105e-04
1.325953e-01 9.055185e-05 1.375954e-04
1.327257e-01 6.887988e-04 1.369118e-04
1.328561e-01 2.105623e-04 1.369971e-04
1.329866e-01 2.219616e-04 1.372542e-04
1.331170e-01 2.233050e-04 1.365777e-04
1.332475e-01 2.556854e-04 1.369622e-04
1.333779e-01 3.920823e-04 1.364392e-04
1.335084e-01 4.811710e-04 1.367823e-04
1.336388e-01 1.400077e-04 1.364843e-04
1.337693e-01 8.571235e-05 1.362293e-04
1.338997e-01 1.903291e-04 1.365412e-04
1.340301e-01 4.082383e-04 1.369831e-04
1.341606e-01 4.956765e-04 1.355154e-04
1.342910e-01 2.270413e-04 1.365417e-04
1.344215e-01 3.637561e-04 1.358033e-04
1.345519e-01 1.840821e-04 1.357442e-04
1.346824e-01 2.296353e-04 1.369405e-04
1.348128e-01 2.396336e-05 1.358762e-04
1.349432e-01 3.157130e-04 1.363503e-04
1.350737e-01 3.543815e-04 1.359778e-04
1.352041e-01 2.263312e-04 1.352679e-04
1.353346e-01 2.793409e-04 1.363389e-04
1.354650e-01 1.511776e-04 1.356853e-04
1.355955e-01 1.614973e-04 1.356814e-04
1.357259e-01 1.428666e-04 1.361325e-04
1.358563e-01 1.709146e-04 1.343269e-04
1.359868e-01 1.758595e-04 1.358867e-04
1.361172e-01 2.495607e-04 1.353516e-04
1.362477e-01 4.778256e-04 1.348255e-04
1.363781e-01 3.137712e-04 1.358994e-04
1.365086e-01 3.811023e-04 1.354365e-04
1.366390e-01 1.366589e-04 1.353799e-04
1.367694e-01 1.046122e-04 1.351720e-04
1.368999e-01 2.718647e-04 1.348264e-04
1.370303e-01 2.886207e-04 1.353849e-04
1.371608e-01 2.316283e-04 1.353240e-04
1.372912e-01 5.559029e-05 1.348313e-04
1.374217e-01 3.272365e-04 1.350245e-04
1.375521e-01 3.285464e-04 1.343697e-04
1.376825e-01 1.797522e-04 1.352209e-04
1.378130e-01 6.993679e-05 1.351935e-04
1.379434e-01 1.707549e-04 1.338980e-04
1.380739e-01 5.211242e-04 1.351257e-04
1.382043e-01 2.322963e-04 1.345987e-04
1.383348e-01 1.360493e-04 1.342419e-04
1.384652e-01 1.305376e-04 1.346833e-04
1.385956e-01 1.488860e-04 1.340638e-04
1.387261e-01 2.853768e-04 1.341639e-04
1.388565e-01 1.210805e-04 1.347021e-04
1.389870e-01 2.353168e-04 1.337495e-04
1.391174e-01 1.891634e-04 1.336747e-04
1.392479e-01 3.248162e-04 1.339700e-04
1.393783e-01 1.588226e-04 1.339735e-04
1.395087e-01 3.334325e-04 1.341625e-04
1.396392e-01 7.909266e-05 1.338536e-04
1.397696e-01 3.805882e-04 1.338501e-04
1.399001e-01 3.131453e-04 1.342468e-04
1.400305e-01 3.049457e-04 1.336916e-04
1.401610e-01 6.727589e-05 1.348183e-04
1.402914e-01 3.643887e-04 1.333767e-04
1.404218e-01 1.067097e-04 1.333578e-04
1.405523e-01 2.363186e-04 1.342969e-04
1.406827e-01 3.724044e-05 1.327464e-04
1.408132e-01 3.147284e-04 1.338307e-04
1.409436e-01 2.329103e-04 1.331696e-04
1.410741e-01 3.149132e-04 1.333085e-04
1.412045e-01 1.715100e-04 1.334363e-04
1.413349e-01 2.404628e-04 1.330042e-04
1.414654e-01 2.582023e-04 1.333455e-04
1.415958e-01 1.350171e-04 1.338310e-04
1.417263e-01 2.127582e-04 1.326854e-04
1.418567e-01 2.211307e-04 1.336027e-04
1.419872e-01 4.426121e-05 1.328325e-04
1.421176e-01 2.886374e-04 1.325097e-04
1.422481e-01 3.586058e-04 1.334892e-04
1.423785e-01 2.072858e-04 1.316490e-04
1.425089e-01 1.823144e-04 1.325758e-04
1.426394e-01 7.608233e-05 1.328078e-04
1.427698e-01 2.436431e-04 1.320048e-04
1.429003e-01 2.184728e-04 1.329595e-04
1.430307e-01 2.632805e-04 1.316332e-04
1.431612e-01 2.922031e-04 1.325060e-04
1.432916e-01 1.801978e-04 1.324454e-04
1.434220e-01 3.560107e-04 1.315047e-04
1.435525e-01 3.151651e-04 1.318702e-04
1.436829e-01 3.898614e-04 1.328832e-04
1.438134e-01 2.175246e-05 1.309539e-04
1.439438e-01 1.270532e-04 1.322805e-04
1.440743e-01 1.936063e-04 1.313614e-04
1.442047e-01 3.553108e-04 1.318981e-04
1.443351e-01 2.348044e-04 1.321617e-04
1.444656e-01 2.295407e-04 1.313304e-04
1.445960e-01 -5.943245e-05 1.313913e-04
1.447265e-01 1.222786e-04 1.321020e-04
1.448569e-01 4.249208e-04 1.309646e-04
1.449874e-01 2.944292e-04 1.319647e-04
1.451178e-01 3.433861e-05 1.310645e-04
1.452482e-01 1.899399e-04 1.320039e-04
1.453787e-01 2.454304e-04 1.315749e-04
1.455091e-01 2.495497e-04 1.304528e-04
1.456396e-01 3.047131e-04 1.316406e-04
1.457700e-01 1.536116e-04 1.307849e-04
1.459005e-01 8.367222e-05 1.308868e-04
1.460309e-01 1.189483e-04 1.314101e-04
1.461613e-01 2.443352e-04 1.309721e-04
1.462918e-01 3.368690e-04 1.311564e-04
1.464222e-01 1.212826e-04 1.317625e-04
1.465527e-01 3.280870e-04 1.309904e-04
1.466831e-01 4.072384e-04 1.312815e-04
1.468136e-01 4.512918e-04 1.309998e-04
1.469440e-01 1.992356e-04 1.304058e-04
1.470745e-01 1.248495e-04 1.310586e-04
1.472049e-01 3.440138e-04 1.305095e-04
1.473353e-01 1.072821e-04 1.314163e-04
1.474658e-01 8.682552e-05 1.311353e-04
1.475962e-01 8.087695e-05 1.306326e-04
1.477267e-01 2.858702e-04 1.305635e-04
1.478571e-01 -1.046568e-04 1.305713e-04
1.479876e-01 3.350498e-04 1.309374e-04
1.481180e-01 3.528998e-04 1.305301e-04
1.482484e-01 3.033340e-04 1.305103e-04
1.483789e-01 2.232219e-04 1.309438e-04
1.485093e-01 1.888264e-04 1.307230e-04
1.486398e-01 1.725692e-04 1.296296e-04
1.487702e-01 1.682396e-04 1.305184e-04
1.489007e-01 2.573197e-04 1.299385e-04
1.490311e-01 1.212288e-04 1.304373e-04
1.491616e-01 1.655144e-04 1.306691e-04
1.492920e-01 3.684885e-04 1.296781e-04
1.494224e-01 3.557156e-04 1.303956e-04
1.495529e-01 2.508921e-04 1.303221e-04
1.496833e-01 3.400281e-04 1.295026e-04
1.498138e-01 2.994108e-04 1.302235e-04
1.499442e-01 1.354051e-04 1.299340e-04
1.500747e-01 3.729155e-04 1.297625e-04
1.502051e-01 3.912300e-04 1.303810e-04
1.503355e-01 1.908565e-04 1.292888e-04
1.504660e-01 2.104909e-04 1.305015e-04
1.505964e-01 1.241714e-04 1.297052e-04
1.507269e-01 2.057422e-04 1.294805e-04
1.508573e-01 2.089500e-04 1.299088e-04
1.509878e-01 1.844279e-04 1.290346e-04
1.511182e-01 -9.019175e-05 1.298941e-04
1.512486e-01 3.139221e-04 1.299809e-04
1.513791e-01 1.752716e-04 1.290295e-04
1.515095e-01 1.859288e-04 1.301247e-04
1.516400e-01 1.362024e-04 1.291236e-04
1.517704e-01 1.929781e-04 1.297581e-04
1.519009e-01 1.857096e-04 1.298002e-04
1.520313e-01 2.134179e-04 1.289687e-04
1.521617e-01 9.504464e-05 1.293686e-04
1.522922e-01 2.337179e-04 1.294788e-04
1.524226e-01 2.484205e-04 1.289638e-04
1.525531e-01 5.969149e-04 1.296020e-04
1.526835e-01 9.429429e-05 1.291457e-04
1.528140e-01 1.238019e-04 1.288123e-04
1.529444e-01 2.311827e-04 1.293643e-04
1.530748e-01 7.132739e-05 1.290413e-04
1.532053e-01 4.051427e-04 1.288943e-04
1.533357e-01 3.052740e-04 1.288416e-04
1.534662e-01 6.156959e-05 1.286412e-04
1.535966e-01 2.296594e-04 1.287403e-04
1.537271e-01 -3.307952e-05 1.285891e-04
1.538575e-01 8.175496e-05 1.285366e-04
1.539880e-01 1.333294e-04 1.287279e-04
1.541184e-01 2.573166e-04 1.285876e-04
1.542488e-01 2.448738e-04 1.280999e-04
1.543793e-01 -2.790590e-05 1.281581e-04
1.545097e-01 2.002066e-04 1.282391e-04
1.546402e-01 1.481725e-04 1.284894e-04
1.547706e-01 2.411523e-04 1.282140e-04
1.549011e-01 1.662442e-04 1.280011e-04
1.550315e-01 3.333961e-04 1.282832e-04
1.551619e-01 2.035092e-04 1.281447e-04
1.552924e-01 6.755158e-05 1.282372e-04
1.554228e-01 2.836787e-04 1.282382e-04
1.555533e-01 1.488027e-04 1.279316e-04
1.556837e-01 1.539983e-04 1.277532e-04
1.558142e-01 1.175170e-04 1.283558e-04
1.559446e-01 8.655759e-05 1.276317e-04
1.560750e-01 1.828887e-04 1.273424e-04
1.562055e-01 2.677803e-04 1.274745e-04
1.563359e-01 7.574645e-05 1.270475e-04
1.564664e-01 1.383172e-04 1.274262e-04
1.565968e-01 2.039012e-04 1.277983e-04
1.567273e-01 1.238747e-04 1.272473e-04
1.568577e-01 1.269474e-04 1.275713e-04
1.569881e-01 -3.420556e-05 1.273136e-04
1.571186e-01 2.843915e-04 1.270881e-04
1.572490e-01 6.250012e-05 1.274456e-04
1.573795e-01 1.634491e-04 1.273617e-04
1.575099e-01 1.764281e-04 1.269972e-04
1.576404e-01 2.388563e-04 1.274932e-04
1.577708e-01 2.131541e-04 1.272163e-04
1.579012e-01 2.990853e-04 1.268380e-04
1.580317e-01 2.753357e-04 1.269808e-04
1.581621e-01 3.449316e-04 1.271577e-04
1.582926e-01 1.215223e-04 1.266564e-04
1.584230e-01 1.415303e-04 1.271620e-04
1.585535e-01 3.057746e-04 1.265914e-04
1.586839e-01 3.208238e-04 1.268446e-04
1.588143e-01 2.090794e-04 1.273605e-04
1.589448e-01 2.363848e-04 1.270052e-04
1.590752e-01 4.408251e-05 1.265457e-04
1.592057e-01 2.704519e-04 1.266644e-04
1.593361e-01 1.368066e-04 1.264312e-04
1.594666e-01 3.355385e-04 1.262103e-04
1.595970e-01 1.183745e-04 1.266570e-04
1.597274e-01 2.498098e-04 1.265290e-04
1.598579e-01 -6.059301e-05 1.264571e-04
1.599883e-01 2.935857e-05 1.261096e-04
1.601188e-01 1.869987e-04 1.264638e-04
1.602492e-01 2.661400e-04 1.262320e-04
1.603797e-01 3.103237e-04 1.263642e-04
1.605101e-01 2.267127e-04 1.262317e-04
1.606405e-01 3.401438e-04 1.259210e-04
1.607710e-01 5.896487e-05 1.261265e-04
1.609014e-01 2.932753e-04 1.268274e-04
1.610319e-01 2.882227e-04 1.257281e-04
1.611623e-01 2.575354e-05 1.257299e-04
1.612928e-01 1.398891e-04 1.259187e-04
1.614232e-01 1.026664e-04 1.257148e-04
1.615536e-01 -5.133694e-05 1.259754e-04
1.616841e-01 2.022811e-04 1.257092e-04
1.618145e-01 2.409282e-04 1.258949e-04
1.619450e-01 6.898760e-05 1.255144e-04
1.620754e-01 1.209675e-04 1.254300e-04
1.622059e-01 3.634026e-04 1.253886e-04
1.623363e-01 3.302111e-04 1.253305e-04
1.624668e-01 3.558775e-04 1.258144e-04
1.625972e-01 1.416319e-04 1.253405e-04
1.627276e-01 2.177836e-05 1.248251e-04
1.628581e-01 3.959319e-04 1.255462e-04
1.629885e-01 3.379199e-04 1.256081e-04
1.631190e-01 -5.140978e-05 1.251593e-04
1.632494e-01 2.036860e-04 1.256767e-04
1.633799e-01 5.931266e-05 1.248976e-04
1.635103e-01 1.362490e-04 1.255386e-04
1.636408e-01 -1.380461e-04 1.255726e-04
1.637712e-01 9.952958e-05 1.247481e-04
1.639016e-01 5.134130e-05 1.254038e-04
1.640321e-01 3.049419e-04 1.249483e-04
1.641625e-01 2.695755e-04 1.247874e-04
1.642930e-01 7.267766e-05 1.255957e-04
1.644234e-01 1.321069e-04 1.245772e-04
1.645539e-01 1.900889e-04 1.250861e-04
1.646843e-01 1.447186e-04 1.248592e-04
1.648147e-01 5.629023e-05 1.242702e-04
1.649452e-01 2.496465e-04 1.248542e-04
1.650756e-01 1.946866e-04 1.246202e-04
1.652061e-01 1.489951e-04 1.246067e-04
1.653365e-01 1.308571e-04 1.250042e-04
1.654670e-01 1.873706e-04 1.246753e-04
1.655974e-01 1.877980e-04 1.247036e-04
1.657278e-01 1.550175e-04 1.241049e-04
1.658583e-01 -7.679189e-05 1.243019e-04
1.659887e-01 2.159855e-04 1.248153e-04
1.661192e-01 -2.441328e-06 1.246758e-04
1.662496e-01 1.860108e-04 1.242296e-04
1.663801e-01 2.253234e-04 1.243915e-04
1.665105e-01 4.861200e-05 1.238527e-04
1.666409e-01 4.809797e-07 1.242982e-04
1.667714e-01 9.707096e-05 1.238938e-04
1.669018e-01 6.616880e-05 1.239081e-04
1.670323e-01 1.329952e-04 1.244598e-04
1.671627e-01 -1.803550e-04 1.235873e-04
1.672932e-01 4.287508e-04 1.242338e-04
1.674236e-01 2.274771e-04 1.242853e-04
1.675540e-01 6.786203e-05 1.237908e-04
1.676845e-01 2.709404e-04 1.236035e-04
1.678149e-01 3.248902e-04 1.235975e-04
1.679454e-01 2.485658e-04 1.241204e-04
1.680758e-01 6.548739e-05 1.238613e-04
1.682063e-01 1.181126e-04 1.233182e-04
1.683367e-01 2.392619e-06 1.237149e-04
1.684672e-01 -2.692705e-07 1.237130e-04
1.685976e-01 2.171334e-04 1.231654e-04
1.687280e-01 7.300411e-05 1.238341e-04
1.688585e-01 9.933458e-05 1.235521e-04
1.689889e-01 -1.053207e-04 1.234674e-04
1.691194e-01 1.807038e-04 1.240511e-04
1.692498e-01 2.461354e-04 1.232547e-04
1.693803e-01 9.747525e-05 1.233664e-04
1.695107e-01 1.117176e-04 1.235446e-04
1.696411e-01 1.047535e-04 1.236022e-04
1.697716e-01 2.608669e-05 1.231431e-04
1.699020e-01 -2.967040e-05 1.226991e-04
1.700325e-01 2.120104e-04 1.231178e-04
1.701629e-01 1.869746e-04 1.233546e-04
1.702934e-01 1.390240e-04 1.227934e-04
1.704238e-01 1.662467e-04 1.231803e-04
1.705542e-01 -8.355342e-05 1.227867e-04
1.706847e-01 1.481716e-04 1.230604e-04
1.708151e-01 5.286637e-05 1.231147e-04
1.709456e-01 1.502966e-04 1.224174e-04
1.710760e-01 1.270438e-04 1.233944e-04
1.712065e-01 1.512072e-05 1.232612e-04
1.713369e-01 2.263273e-04 1.227454e-04
1.714673e-01 1.103358e-04 1.222710e-04
1.715978e-01 3.282358e-05 1.221681e-04
1.717282e-01 2.829945e-04 1.223977e-04
1.718587e-01 6.653363e-05 1.229922e-04
1.719891e-01 2.949448e-04 1.218702e-04
1.721196e-01 2.382851e-04 1.228309e-04
1.722500e-01 2.152006e-04 1.222619e-04
1.723804e-01 2.072048e-04 1.219857e-04
1.725109e-01 3.402029e-04 1.224782e-04
1.726413e-01 1.027239e-04 1.219330e-04
1.727718e-01 2.719644e-04 1.227452e-04
1.729022e-01 7.236164e-05 1.224369e-04
1.730327e-01 2.594327e-04 1.216094e-04
1.731631e-01 1.844733e-04 1.223678e-04
1.732935e-01 2.685065e-04 1.225208e-04
1.734240e-01 2.689528e-04 1.217973e-04
1.735544e-01 2.858788e-04 1.222327e-04
1.736849e-01 1.881622e-05 1.213113e-04
1.738153e-01 2.055695e-04 1.221776e-04
1.739458e-01 2.432155e-04 1.225007e-04
1.740762e-01 3.612336e-04 1.217010e-04
1.742066e-01 2.454917e-04 1.218698e-04
1.743371e-01 1.830575e-04 1.220183e-04
1.744675e-01 2.022334e-04 1.214175e-04
1.745980e-01 9.548847e-05 1.220677e-04
1.747284e-01 3.604526e-04 1.216294e-04
1.748589e-01 4.617356e-04 1.221067e-04
1.749893e-01 1.297773e-04 1.217069e-04
1.751197e-01 2.364641e-04 1.209309e-04
1.752502e-01 6.228661e-05 1.217988e-04
1.753806e-01 1.600044e-05 1.217692e-04
1.755111e-01 3.731990e-05 1.215452e-04
1.756415e-01 1.597820e-04 1.216393e-04
1.757720e-01 -9.363550e-05 1.211604e-04
1.759024e-01 6.866464e-05 1.217658e-04
1.760328e-01 2.066316e-04 1.214596e-04
1.761633e-01 2.469112e-04 1.209385e-04
1.762937e-01 -2.012529e-05 1.215070e-04
1.764242e-01 1.965998e-04 1.214248e-04
1.765546e-01 1.695744e-04 1.212444e-04
1.766851e-01 1.831279e-04 1.213917e-04
1.768155e-01 1.963126e-04 1.209409e-04
1.769460e-01 3.215665e-05 1.214222e-04
1.770764e-01 1.272232e-04 1.209158e-04
1.772068e-01 1.433829e-04 1.207144e-04
1.773373e-01 2.747630e-05 1.215795e-04
1.774677e-01 6.233232e-05 1.206897e-04
1.775982e-01 1.272026e-05 1.209082e-04
1.777286e-01 6.409262e-05 1.210566e-04
1.778591e-01 2.132321e-04 1.202599e-04
1.779895e-01 3.573945e-06 1.206429e-04
1.781199e-01 8.686631e-05 1.207935e-04
1.782504e-01 2.881849e-04 1.205834e-04
1.783808e-01 1.404099e-04 1.211766e-04
1.785113e-01 2.059236e-04 1.202593e-04
1.786417e-01 9.838167e-05 1.206604e-04
1.787722e-01 1.756503e-04 1.205640e-04
1.789026e-01 1.456887e-04 1.203309e-04
1.790330e-01 -8.516553e-05 1.209380e-04
1.791635e-01 1.283307e-04 1.202582e-04
1.792939e-01 8.158793e-05 1.203996e-04
1.794244e-01 8.577665e-05 1.205872e-04
1.795548e-01 1.336949e-05 1.199934e-04
1.796853e-01 -1.695178e-06 1.206484e-04
1.798157e-01 2.167178e-04 1.203786e-04
1.799461e-01 -4.515050e-05 1.197527e-04
1.800766e-01 -2.005826e-05 1.207096e-04
1.802070e-01 3.451382e-04 1.197129e-04
1.803375e-01 5.079696e-05 1.198772e-04
1.804679e-01 2.339587e-04 1.203839e-04
1.805984e-01 3.920333e-04 1.199415e-04
1.807288e-01 5.393664e-05 1.196809e-04
1.808592e-01 6.757951e-05 1.199000e-04
1.809897e-01 3.318892e-04 1.195573e-04
1.811201e-01 -5.827651e-05 1.205686e-04
1.812506e-01 -3.112657e-05 1.195829e-04
1.813810e-01 7.367474e-05 1.196371e-04
1.815115e-01 1.519140e-04 1.199327e-04
1.816419e-01 1.021616e-04 1.196867e-04
1.817724e-01 1.531098e-04 1.202585e-04
1.819028e-01 2.609272e-04 1.196192e-04
1.820332e-01 1.257983e-04 1.192503e-04
1.821637e-01 9.290368e-05 1.223879e-04
1.822941e-01 4.722533e-05 1.225092e-04
1.824246e-01 2.212882e-04 1.238329e-04
1.825550e-01 7.882377e-05 1.248389e-04
1.826855e-01 3.961599e-05 1.249905e-04
1.828159e-01 3.112090e-04 1.253606e-04
1.829464e-01 -3.645044e-05 1.256546e-04
1.830768e-01 2.179995e-04 1.263167e-04
1.832072e-01 5.504455e-05 1.273182e-04
1.833377e-01 2.696576e-04 1.267011e-04
1.834681e-01 3.639374e-04 1.283500e-04
1.835986e-01 8.532663e-05 1.279579e-04
1.837290e-01 -1.387578e-04 1.284843e-04
1.838595e-01 4.742531e-04 1.292713e-04
1.839899e-01 4.681240e-05 1.286078e-04
1.841203e-01 2.199971e-04 1.297548e-04
1.842508e-01 1.068580e-04 1.303714e-04
1.843812e-01 1.358188e-04 1.297274e-04
1.845117e-01 2.002800e-04 1.301524e-04
1.846421e-01 5.728052e-05 1.307949e-04
1.847726e-01 -2.014050e-04 1.310531e-04
1.849030e-01 6.673239e-05 1.317119e-04
1.850334e-01 -5.646137e-05 1.308157e-04
1.851639e-01 1.348045e-05 1.323536e-04
1.852943e-01 2.946315e-04 1.319805e-04
1.854248e-01 8.153851e-05 1.323632e-04
1.855552e-01 2.562198e-04 1.332592e-04
1.856857e-01 -3.299142e-05 1.326407e-04
1.858161e-01 1.330570e-04 1.329835e-04
1.859465e-01 -1.433914e-05 1.335556e-04
1.860770e-01 4.678770e-05 1.332200e-04
1.862074e-01 -1.282364e-04 1.341024e-04
1.863379e-01 2.424873e-04 1.347246e-04
1.864683e-01 9.028598e-06 1.337707e-04
1.865988e-01 3.439663e-04 1.347523e-04
1.867292e-01 2.055421e-04 1.348998e-04
1.868596e-01 6.199137e-05 1.346738e-04
1.869901e-01 7.148537e-05 1.351655e-04
1.871205e-01 1.364238e-04 1.320624e-04
1.872510e-01 2.884813e-04 1.313592e-04
1.873814e-01 2.418302e-04 1.305432e-04
1.875119e-01 1.546328e-04 1.295182e-04
1.876423e-01 8.292993e-05 1.296528e-04
1.877727e-01 -1.737712e-04 1.287292e-04
1.879032e-01 -4.127177e-06 1.284567e-04
1.880336e-01 1.119834e-04 1.283851e-04
1.881641e-01 1.179493e-04 1.268774e-04
1.882945e-01 2.412411e-04 1.275785e-04
1.884250e-01 7.758542e-05 1.270370e-04
1.885554e-01 3.741239e-04 1.262425e-04
1.886858e-01 -1.913062e-06 1.266392e-04
1.888163e-01 1.230438e-04 1.252980e-04
1.889467e-01 1.774844e-04 1.256446e-04
1.890772e-01 5.141354e-05 1.252497e-04
1.892076e-01 2.590344e-04 1.253068e-04
1.893381e-01 -1.397831e-04 1.242638e-04
1.894685e-01 9.043344e-05 1.246095e-04
1.895989e-01 3.706272e-05 1.244069e-04
1.897294e-01 -1.538652e-05 1.240660e-04
1.898598e-01 8.160116e-05 1.233503e-04
1.899903e-01 2.921575e-04 1.233168e-04
1.901207e-01 9.320212e-05 1.235659e-04
1.902512e-01 8.575807e-05 1.228165e-04
1.903816e-01 -5.034294e-05 1.229435e-04
1.905120e-01 -6.574236e-05 1.225781e-04
1.906425e-01 1.821734e-05 1.226396e-04
1.907729e-01 4.204606e-04 1.228034e-04
1.909034e-01 2.247205e-04 1.215559e-04
1.910338e-01 -1.610565e-04 1.223515e-04
1.911643e-01 3.866799e-06 1.215883e-04
1.912947e-01 6.100010e-05 1.214025e-04
1.914252e-01 1.155598e-04 1.218645e-04
1.915556e-01 -8.529865e-07 1.206558e-04
1.916860e-01 2.809741e-04 1.206498e-04
1.918165e-01 4.663621e-05 1.209403e-04
1.919469e-01 1.794587e-04 1.204232e-04
1.920774e-01 2.922214e-04 1.206385e-04
1.922078e-01 -1.845703e-05 1.198868e-04
1.923383e-01 8.671659e-05 1.201452e-04
1.924687e-01 3.636035e-05 1.203047e-04
1.925991e-01 1.582720e-04 1.192062e-04
1.927296e-01 6.894660e-05 1.200823e-04
1.928600e-01 -5.814470e-05 1.198997e-04
1.929905e-01 1.665295e-04 1.191863e-04
1.931209e-01 2.115737e-04 1.189337e-04
1.932514e-01 5.544358e-05 1.192655e-04
1.933818e-01 -3.141055e-05 1.192720e-04
1.935122e-01 1.951843e-05 1.196438e-04
1.936427e-01 3.554303e-04 1.185970e-04
1.937731e-01 1.075074e-04 1.193057e-04
1.939036e-01 4.079176e-04 1.194056e-04
1.940340e-01 2.062493e-04 1.187845e-04
1.941645e-01 2.396123e-04 1.189874e-04
1.942949e-01 -1.101440e-04 1.187958e-04
1.944253e-01 9.300230e-05 1.184414e-04
1.945558e-01 2.122999e-04 1.190916e-04
1.946862e-01 2.824514e-04 1.180422e-04
1.948167e-01 -1.366078e-04 1.192610e-04
1.949471e-01 1.233109e-04 1.186771e-04
1.950776e-01 -1.252949e-04 1.185764e-04
1.952080e-01 -4.379185e-05 1.187786e-04
1.953384e-01 2.826457e-04 1.181840e-04
1.954689e-01 1.116994e-04 1.188801e-04
1.955993e-01 1.020617e-04 1.190490e-04
1.957298e-01 1.047712e-04 1.179201e-04
1.958602e-01 1.473400e-04 1.187952e-04
1.959907e-01 4.295299e-05 1.182206e-04
1.961211e-01 2.159896e-04 1.179149e-04
1.962516e-01 1.004320e-04 1.191449e-04
1.963820e-01 5.802394e-05 1.177988e-04
1.965124e-01 4.848498e-08 1.185150e-04
1.966429e-01 2.747763e-05 1.182055e-04
1.967733e-01 -9.060369e-05 1.176625e-04
1.969038e-01 2.150744e-04 1.180951e-04
1.970342e-01 1.863961e-04 1.177215e-04
1.971647e-01 7.555542e-05 1.179578e-04
1.972951e-01 1.304022e-04 1.179644e-04
1.974255e-01 8.079594e-05 1.175492e-04
1.975560e-01 -1.808595e-05 1.180493e-04
1.976864e-01 -1.973741e-05 1.180855e-04
1.978169e-01 -6.506389e-06 1.174448e-04
1.979473e-01 9.880454e-05 1.178324e-04
1.980778e-01 -1.286980e-05 1.173525e-04
1.982082e-01 1.632167e-04 1.173978e-04
1.983387e-01 2.268301e-04 1.177438e-04
1.984691e-01 1.928062e-04 1.168683e-04
1.985995e-01 1.095668e-04 1.175429e-04
1.987300e-01 5.783861e-05 1.176336e-04
1.988604e-01 2.505857e-04 1.166862e-04
1.989909e-01 -8.699737e-05 1.176604e-04
1.991213e-01 3.953326e-04 1.170298e-04
1.992518e-01 5.288801e-05 1.172354e-04
1.993822e-01 7.385366e-05 1.172519e-04
1.995126e-01 1.556056e-04 1.164957e-04
1.996431e-01 6.942348e-05 1.170198e-04
1.997735e-01 -1.575668e-04 1.168968e-04
1.999040e-01 5.227149e-05 1.167214e-04
2.000344e-01 6.724307e-05 1.173078e-04
range-from: 50
range-to: 1481
data-frames-directory: /Users/ex23021/Library/CloudStorage/OneDrive-UniversityofBristol/KIF5C-KLC1 complex/SAXS Diamond July 2023/SAXS data Diamond 2023/b21-443520_ascii
parent-buffer-frame-index-first: 136
parent-buffer-frame-index-last: 154
parent-buffer-frames: b21-443520_00135.dat b21-443520_00136.dat b21-443520_00137.dat b21-443520_00138.dat b21-443520_00139.dat b21-443520_00140.dat b21-443520_00141.dat b21-443520_00142.dat b21-443520_00143.dat b21-443520_00144.dat b21-443520_00145.dat b21-443520_00146.dat b21-443520_00147.dat b21-443520_00148.dat b21-443520_00149.dat b21-443520_00150.dat b21-443520_00151.dat b21-443520_00152.dat…
parent-sample-frame-index-first: 199
parent-sample-frame-index-last: 216
parent-sample-frames: b21-443520_00198.dat b21-443520_00199.dat b21-443520_00200.dat b21-443520_00201.dat b21-443520_00202.dat b21-443520_00203.dat b21-443520_00204.dat b21-443520_00205.dat b21-443520_00206.dat b21-443520_00207.dat b21-443520_00208.dat b21-443520_00209.dat b21-443520_00210.dat b21-443520_00211.dat b21-443520_00212.dat b21-443520_00213.dat b21-443520_00214.dat b21-443520_00215.dat
range-from: 20
range-to: 1500

## Sheet: SAXS ElbowLock
Sample description: chromixs
Sample: chromixs c= 0 mg/ml Code: chromixs
1.337014e-02 6.985133e-02 4.413083e-04
1.350058e-02 7.002623e-02 4.382499e-04
1.363103e-02 6.926917e-02 4.305806e-04
1.376147e-02 6.777474e-02 4.289232e-04
1.389191e-02 6.720415e-02 4.151841e-04
1.402236e-02 6.761968e-02 4.173225e-04
1.415280e-02 6.604817e-02 4.082262e-04
1.428324e-02 6.635495e-02 4.044204e-04
1.441369e-02 6.575625e-02 4.071546e-04
1.454413e-02 6.377386e-02 3.976274e-04
1.467457e-02 6.412876e-02 3.929865e-04
1.480502e-02 6.302250e-02 3.909813e-04
1.493546e-02 6.228528e-02 3.870347e-04
1.506590e-02 6.183958e-02 3.847608e-04
1.519634e-02 6.142062e-02 3.807307e-04
1.532679e-02 6.118438e-02 3.779166e-04
1.545723e-02 5.973645e-02 3.727725e-04
1.558768e-02 5.918730e-02 3.672288e-04
1.571812e-02 5.866691e-02 3.673677e-04
1.584856e-02 5.765301e-02 3.603563e-04
1.597901e-02 5.773908e-02 3.612619e-04
1.610945e-02 5.685662e-02 3.588595e-04
1.623989e-02 5.702504e-02 3.541745e-04
1.637033e-02 5.620113e-02 3.498427e-04
1.650078e-02 5.535845e-02 3.499759e-04
1.663122e-02 5.485015e-02 3.444657e-04
1.676166e-02 5.440616e-02 3.426982e-04
1.689211e-02 5.379245e-02 3.382582e-04
1.702255e-02 5.342702e-02 3.363727e-04
1.715299e-02 5.263484e-02 3.348259e-04
1.728344e-02 5.206887e-02 3.297330e-04
1.741388e-02 5.189758e-02 3.278587e-04
1.754432e-02 5.091177e-02 3.267819e-04
1.767477e-02 5.065196e-02 3.212320e-04
1.780521e-02 5.007348e-02 3.233478e-04
1.793565e-02 5.006069e-02 3.175735e-04
1.806610e-02 4.925384e-02 3.169680e-04
1.819654e-02 4.795097e-02 3.144016e-04
1.832698e-02 4.826930e-02 3.097032e-04
1.845743e-02 4.744043e-02 3.072785e-04
1.858787e-02 4.754227e-02 3.068644e-04
1.871831e-02 4.701510e-02 3.036200e-04
1.884876e-02 4.614335e-02 3.044436e-04
1.897920e-02 4.639814e-02 2.985552e-04
1.910964e-02 4.613004e-02 2.983394e-04
1.924009e-02 4.522023e-02 2.958088e-04
1.937053e-02 4.485487e-02 2.945840e-04
1.950097e-02 4.432254e-02 2.897980e-04
1.963141e-02 4.378764e-02 2.893429e-04
1.976186e-02 4.343100e-02 2.860436e-04
1.989230e-02 4.304722e-02 2.855257e-04
2.002275e-02 4.284068e-02 2.833208e-04
2.015319e-02 4.250722e-02 2.822712e-04
2.028363e-02 4.189108e-02 2.793766e-04
2.041408e-02 4.172170e-02 2.754254e-04
2.054452e-02 4.110070e-02 2.749541e-04
2.067496e-02 4.158812e-02 2.737783e-04
2.080540e-02 4.011160e-02 2.734016e-04
2.093585e-02 4.033438e-02 2.714308e-04
2.106629e-02 4.011259e-02 2.696645e-04
2.119673e-02 3.955737e-02 2.677503e-04
2.132718e-02 3.886315e-02 2.671205e-04
2.145762e-02 3.917273e-02 2.642548e-04
2.158806e-02 3.787047e-02 2.639384e-04
2.171851e-02 3.797495e-02 2.592808e-04
2.184895e-02 3.812741e-02 2.613939e-04
2.197939e-02 3.737470e-02 2.585774e-04
2.210984e-02 3.715049e-02 2.557918e-04
2.224028e-02 3.662749e-02 2.533695e-04
2.237072e-02 3.611411e-02 2.549420e-04
2.250117e-02 3.647029e-02 2.519019e-04
2.263161e-02 3.634249e-02 2.517845e-04
2.276205e-02 3.575697e-02 2.479376e-04
2.289250e-02 3.532284e-02 2.491301e-04
2.302294e-02 3.507093e-02 2.466907e-04
2.315338e-02 3.492360e-02 2.458499e-04
2.328383e-02 3.437690e-02 2.428288e-04
2.341427e-02 3.371480e-02 2.425655e-04
2.354471e-02 3.368061e-02 2.411575e-04
2.367516e-02 3.332388e-02 2.409399e-04
2.380560e-02 3.345698e-02 2.373974e-04
2.393604e-02 3.337148e-02 2.400682e-04
2.406648e-02 3.256058e-02 2.360540e-04
2.419693e-02 3.209605e-02 2.335775e-04
2.432737e-02 3.238677e-02 2.331593e-04
2.445782e-02 3.180856e-02 2.333186e-04
2.458826e-02 3.157741e-02 2.312023e-04
2.471870e-02 3.120052e-02 2.294320e-04
2.484914e-02 3.088875e-02 2.277941e-04
2.497959e-02 3.064447e-02 2.272575e-04
2.511003e-02 3.074711e-02 2.266574e-04
2.524047e-02 3.027470e-02 2.248594e-04
2.537092e-02 2.992070e-02 2.235630e-04
2.550136e-02 2.986822e-02 2.224493e-04
2.563180e-02 2.946430e-02 2.227590e-04
2.576225e-02 2.947987e-02 2.196597e-04
2.589269e-02 2.953060e-02 2.209633e-04
2.602313e-02 2.862151e-02 2.191513e-04
2.615358e-02 2.852136e-02 2.189452e-04
2.628402e-02 2.849423e-02 2.150463e-04
2.641446e-02 2.805640e-02 2.155454e-04
2.654491e-02 2.829716e-02 2.143477e-04
2.667535e-02 2.769589e-02 2.153481e-04
2.680579e-02 2.722208e-02 2.123473e-04
2.693624e-02 2.760512e-02 2.117332e-04
2.706668e-02 2.703558e-02 2.095462e-04
2.719712e-02 2.682603e-02 2.111841e-04
2.732757e-02 2.625879e-02 2.088553e-04
2.745801e-02 2.628640e-02 2.079262e-04
2.758845e-02 2.645593e-02 2.068577e-04
2.771890e-02 2.582869e-02 2.069330e-04
2.784934e-02 2.568799e-02 2.033355e-04
2.797978e-02 2.585690e-02 2.051230e-04
2.811023e-02 2.538827e-02 2.032392e-04
2.824067e-02 2.531159e-02 2.025664e-04
2.837111e-02 2.491526e-02 2.014397e-04
2.850156e-02 2.471012e-02 2.009389e-04
2.863200e-02 2.457293e-02 1.990926e-04
2.876244e-02 2.432702e-02 2.003579e-04
2.889289e-02 2.422262e-02 1.997489e-04
2.902333e-02 2.410829e-02 1.975274e-04
2.915377e-02 2.382106e-02 1.958874e-04
2.928421e-02 2.379474e-02 1.961450e-04
2.941466e-02 2.351679e-02 1.947341e-04
2.954510e-02 2.291022e-02 1.939161e-04
2.967554e-02 2.338154e-02 1.941009e-04
2.980599e-02 2.257994e-02 1.924587e-04
2.993643e-02 2.278258e-02 1.917075e-04
3.006687e-02 2.258848e-02 1.904725e-04
3.019732e-02 2.242133e-02 1.903901e-04
3.032776e-02 2.225965e-02 1.895775e-04
3.045820e-02 2.233558e-02 1.901466e-04
3.058865e-02 2.195266e-02 1.882516e-04
3.071909e-02 2.171617e-02 1.872636e-04
3.084953e-02 2.129617e-02 1.860463e-04
3.097998e-02 2.157490e-02 1.874038e-04
3.111042e-02 2.096841e-02 1.837398e-04
3.124086e-02 2.144129e-02 1.852186e-04
3.137131e-02 2.105034e-02 1.838754e-04
3.150175e-02 2.093150e-02 1.835668e-04
3.163219e-02 2.084286e-02 1.822996e-04
3.176264e-02 2.046215e-02 1.828073e-04
3.189308e-02 2.019883e-02 1.803495e-04
3.202352e-02 2.038868e-02 1.817093e-04
3.215397e-02 2.017845e-02 1.795694e-04
3.228441e-02 1.979090e-02 1.798123e-04
3.241485e-02 1.976498e-02 1.786307e-04
3.254530e-02 1.951858e-02 1.787059e-04
3.267574e-02 1.906629e-02 1.766111e-04
3.280618e-02 1.948358e-02 1.766741e-04
3.293662e-02 1.915213e-02 1.755735e-04
3.306707e-02 1.885524e-02 1.761923e-04
3.319751e-02 1.905902e-02 1.736230e-04
3.332795e-02 1.879225e-02 1.752091e-04
3.345840e-02 1.863788e-02 1.736205e-04
3.358884e-02 1.816313e-02 1.731012e-04
3.371929e-02 1.841923e-02 1.724646e-04
3.384973e-02 1.801832e-02 1.719653e-04
3.398017e-02 1.803744e-02 1.709196e-04
3.411061e-02 1.770356e-02 1.708966e-04
3.424106e-02 1.757720e-02 1.706599e-04
3.437150e-02 1.755628e-02 1.719213e-04
3.450194e-02 1.749666e-02 1.716957e-04
3.463239e-02 1.729249e-02 1.749115e-04
3.476283e-02 1.690702e-02 1.755841e-04
3.489327e-02 1.682499e-02 1.753765e-04
3.502372e-02 1.675698e-02 1.762298e-04
3.515416e-02 1.672171e-02 1.768585e-04
3.528460e-02 1.692586e-02 1.776751e-04
3.541505e-02 1.635750e-02 1.782806e-04
3.554549e-02 1.633261e-02 1.776001e-04
3.567593e-02 1.632265e-02 1.775314e-04
3.580638e-02 1.581207e-02 1.779813e-04
3.593682e-02 1.616879e-02 1.774749e-04
3.606726e-02 1.586902e-02 1.784570e-04
3.619771e-02 1.548911e-02 1.774459e-04
3.632815e-02 1.546430e-02 1.785393e-04
3.645859e-02 1.543404e-02 1.779416e-04
3.658904e-02 1.583537e-02 1.788656e-04
3.671948e-02 1.547395e-02 1.791632e-04
3.684992e-02 1.502745e-02 1.802408e-04
3.698037e-02 1.527439e-02 1.785261e-04
3.711081e-02 1.487195e-02 1.796815e-04
3.724125e-02 1.488132e-02 1.784473e-04
3.737170e-02 1.491643e-02 1.800579e-04
3.750214e-02 1.468182e-02 1.799176e-04
3.763258e-02 1.446404e-02 1.803065e-04
3.776302e-02 1.424238e-02 1.782585e-04
3.789347e-02 1.477578e-02 1.808224e-04
3.802391e-02 1.419023e-02 1.790843e-04
3.815436e-02 1.424655e-02 1.803226e-04
3.828480e-02 1.404206e-02 1.799781e-04
3.841524e-02 1.395484e-02 1.801546e-04
3.854568e-02 1.362852e-02 1.799127e-04
3.867613e-02 1.375949e-02 1.799848e-04
3.880657e-02 1.370868e-02 1.804828e-04
3.893701e-02 1.351025e-02 1.805892e-04
3.906746e-02 1.325093e-02 1.796518e-04
3.919790e-02 1.360123e-02 1.817554e-04
3.932834e-02 1.340978e-02 1.802657e-04
3.945879e-02 1.305100e-02 1.800077e-04
3.958923e-02 1.303990e-02 1.780832e-04
3.971967e-02 1.291141e-02 1.756825e-04
3.985012e-02 1.308884e-02 1.747556e-04
3.998056e-02 1.281309e-02 1.741385e-04
4.011100e-02 1.292055e-02 1.741777e-04
4.024145e-02 1.274087e-02 1.728199e-04
4.037189e-02 1.243978e-02 1.722919e-04
4.050233e-02 1.244622e-02 1.709898e-04
4.063278e-02 1.240402e-02 1.714188e-04
4.076322e-02 1.233232e-02 1.701650e-04
4.089366e-02 1.190859e-02 1.701985e-04
4.102411e-02 1.231437e-02 1.690406e-04
4.115455e-02 1.194259e-02 1.697193e-04
4.128499e-02 1.205294e-02 1.684602e-04
4.141544e-02 1.187514e-02 1.678775e-04
4.154588e-02 1.168807e-02 1.669864e-04
4.167632e-02 1.182867e-02 1.687389e-04
4.180677e-02 1.173418e-02 1.660368e-04
4.193721e-02 1.154591e-02 1.668288e-04
4.206765e-02 1.160158e-02 1.654627e-04
4.219809e-02 1.125764e-02 1.664045e-04
4.232854e-02 1.086377e-02 1.652235e-04
4.245898e-02 1.143725e-02 1.664264e-04
4.258943e-02 1.119126e-02 1.631349e-04
4.271987e-02 1.129232e-02 1.645475e-04
4.285031e-02 1.087521e-02 1.630729e-04
4.298075e-02 1.064963e-02 1.632516e-04
4.311120e-02 1.084681e-02 1.624571e-04
4.324164e-02 1.078080e-02 1.633601e-04
4.337208e-02 1.074338e-02 1.627385e-04
4.350253e-02 1.068884e-02 1.619600e-04
4.363297e-02 1.084703e-02 1.618063e-04
4.376341e-02 1.071868e-02 1.618692e-04
4.389386e-02 1.048458e-02 1.608818e-04
4.402430e-02 1.019759e-02 1.615709e-04
4.415474e-02 1.032534e-02 1.602268e-04
4.428519e-02 1.046632e-02 1.603175e-04
4.441563e-02 9.948690e-03 1.602178e-04
4.454607e-02 1.000072e-02 1.584978e-04
4.467652e-02 1.005286e-02 1.589468e-04
4.480696e-02 9.744692e-03 1.591278e-04
4.493740e-02 9.620942e-03 1.586150e-04
4.506785e-02 9.936496e-03 1.583507e-04
4.519829e-02 9.796020e-03 1.570370e-04
4.532873e-02 9.981743e-03 1.582961e-04
4.545918e-02 9.742564e-03 1.576038e-04
4.558962e-02 9.562045e-03 1.571887e-04
4.572006e-02 9.415170e-03 1.569860e-04
4.585050e-02 9.244170e-03 1.556621e-04
4.598095e-02 9.365025e-03 1.563081e-04
4.611139e-02 9.163239e-03 1.560310e-04
4.624184e-02 9.116405e-03 1.556065e-04
4.637228e-02 9.077110e-03 1.565597e-04
4.650272e-02 9.180104e-03 1.583542e-04
4.663316e-02 8.883189e-03 1.588802e-04
4.676361e-02 8.867477e-03 1.596481e-04
4.689405e-02 8.654936e-03 1.597159e-04
4.702449e-02 8.708050e-03 1.611303e-04
4.715494e-02 8.598375e-03 1.603523e-04
4.728538e-02 8.732017e-03 1.615485e-04
4.741582e-02 8.762873e-03 1.605912e-04
4.754627e-02 8.944872e-03 1.630019e-04
4.767671e-02 8.524350e-03 1.616582e-04
4.780715e-02 8.650000e-03 1.629635e-04
4.793760e-02 8.419897e-03 1.613938e-04
4.806804e-02 8.691738e-03 1.635356e-04
4.819848e-02 8.534025e-03 1.628853e-04
4.832893e-02 8.261954e-03 1.627145e-04
4.845937e-02 8.183563e-03 1.635849e-04
4.858981e-02 8.408038e-03 1.625779e-04
4.872026e-02 8.493746e-03 1.640055e-04
4.885070e-02 8.149997e-03 1.629640e-04
4.898114e-02 8.308320e-03 1.636282e-04
4.911159e-02 8.270562e-03 1.641561e-04
4.924203e-02 8.142231e-03 1.637706e-04
4.937247e-02 7.667648e-03 1.640926e-04
4.950292e-02 7.994416e-03 1.637993e-04
4.963336e-02 8.107797e-03 1.640719e-04
4.976380e-02 7.806431e-03 1.643570e-04
4.989425e-02 7.733527e-03 1.639792e-04
5.002469e-02 7.602313e-03 1.640948e-04
5.015513e-02 7.852861e-03 1.636109e-04
5.028557e-02 7.553341e-03 1.644970e-04
5.041602e-02 7.429244e-03 1.636975e-04
5.054646e-02 7.522228e-03 1.645097e-04
5.067691e-02 7.420815e-03 1.640434e-04
5.080735e-02 7.574370e-03 1.649521e-04
5.093779e-02 7.595048e-03 1.640388e-04
5.106823e-02 7.255739e-03 1.644823e-04
5.119868e-02 7.274663e-03 1.641842e-04
5.132912e-02 7.274963e-03 1.649806e-04
5.145956e-02 6.905830e-03 1.640595e-04
5.159001e-02 7.185299e-03 1.653785e-04
5.172045e-02 6.973186e-03 1.645779e-04
5.185089e-02 7.137080e-03 1.649557e-04
5.198134e-02 7.159756e-03 1.645684e-04
5.211178e-02 7.028846e-03 1.659221e-04
5.224222e-02 6.988369e-03 1.645942e-04
5.237267e-02 6.863366e-03 1.657958e-04
5.250311e-02 6.860080e-03 1.649210e-04
5.263355e-02 6.678245e-03 1.649159e-04
5.276400e-02 6.825480e-03 1.649594e-04
5.289444e-02 6.937351e-03 1.653806e-04
5.302488e-02 6.700169e-03 1.648806e-04
5.315533e-02 6.552637e-03 1.650311e-04
5.328577e-02 6.636779e-03 1.642262e-04
5.341621e-02 6.691347e-03 1.651246e-04
5.354666e-02 6.547503e-03 1.658274e-04
5.367710e-02 6.702536e-03 1.650361e-04
5.380754e-02 6.140513e-03 1.649122e-04
5.393799e-02 6.407177e-03 1.657457e-04
5.406843e-02 6.420057e-03 1.650108e-04
5.419887e-02 6.294256e-03 1.644946e-04
5.432932e-02 6.684225e-03 1.664487e-04
5.445976e-02 6.131344e-03 1.649774e-04
5.459020e-02 6.276889e-03 1.649900e-04
5.472064e-02 6.332200e-03 1.649718e-04
5.485109e-02 6.280272e-03 1.654880e-04
5.498153e-02 6.250904e-03 1.650221e-04
5.511198e-02 6.159160e-03 1.658769e-04
5.524242e-02 6.302115e-03 1.653461e-04
5.537286e-02 6.416806e-03 1.652883e-04
5.550331e-02 6.104027e-03 1.650786e-04
5.563375e-02 6.148348e-03 1.653965e-04
5.576419e-02 6.073192e-03 1.653499e-04
5.589463e-02 5.833741e-03 1.655706e-04
5.602508e-02 6.216939e-03 1.651189e-04
5.615552e-02 5.672730e-03 1.653978e-04
5.628596e-02 6.230940e-03 1.650681e-04
5.641641e-02 5.857476e-03 1.655448e-04
5.654685e-02 5.751704e-03 1.658468e-04
5.667729e-02 6.084148e-03 1.656031e-04
5.680774e-02 5.758064e-03 1.655824e-04
5.693818e-02 5.709862e-03 1.649763e-04
5.706862e-02 5.790710e-03 1.653386e-04
5.719907e-02 5.605123e-03 1.662010e-04
5.732951e-02 5.672067e-03 1.653981e-04
5.745995e-02 5.330555e-03 1.651548e-04
5.759040e-02 5.364204e-03 1.651279e-04
5.772084e-02 5.557126e-03 1.659969e-04
5.785128e-02 5.499726e-03 1.653724e-04
5.798173e-02 5.605194e-03 1.648480e-04
5.811217e-02 5.413191e-03 1.643538e-04
5.824261e-02 5.389323e-03 1.643986e-04
5.837306e-02 5.201062e-03 1.637449e-04
5.850350e-02 5.641007e-03 1.633437e-04
5.863394e-02 5.474168e-03 1.634451e-04
5.876439e-02 5.660885e-03 1.626756e-04
5.889483e-02 5.620035e-03 1.634559e-04
5.902527e-02 5.261432e-03 1.622121e-04
5.915571e-02 5.253839e-03 1.622410e-04
5.928616e-02 4.898141e-03 1.616652e-04
5.941660e-02 5.148062e-03 1.614961e-04
5.954704e-02 5.164650e-03 1.614694e-04
5.967749e-02 5.043864e-03 1.611712e-04
5.980793e-02 5.139528e-03 1.603493e-04
5.993838e-02 4.897659e-03 1.616255e-04
6.006882e-02 4.937399e-03 1.593085e-04
6.019926e-02 5.152510e-03 1.604485e-04
6.032970e-02 5.006293e-03 1.590873e-04
6.046015e-02 4.807856e-03 1.596810e-04
6.059059e-02 5.217385e-03 1.589562e-04
6.072103e-02 4.923286e-03 1.586826e-04
6.085148e-02 5.116556e-03 1.590512e-04
6.098192e-02 5.219385e-03 1.591929e-04
6.111236e-02 4.674533e-03 1.574900e-04
6.124281e-02 4.984213e-03 1.584125e-04
6.137325e-02 4.766535e-03 1.579479e-04
6.150369e-02 4.932150e-03 1.577143e-04
6.163414e-02 4.713619e-03 1.575556e-04
6.176458e-02 4.556256e-03 1.579932e-04
6.189502e-02 4.712461e-03 1.570181e-04
6.202547e-02 4.806315e-03 1.580519e-04
6.215591e-02 4.634864e-03 1.569887e-04
6.228635e-02 4.563103e-03 1.573835e-04
6.241680e-02 4.582980e-03 1.571017e-04
6.254724e-02 4.418424e-03 1.567484e-04
6.267768e-02 4.563514e-03 1.571318e-04
6.280813e-02 4.439852e-03 1.561627e-04
6.293857e-02 4.883804e-03 1.571187e-04
6.306901e-02 4.592213e-03 1.569022e-04
6.319946e-02 4.578256e-03 1.560782e-04
6.332990e-02 4.629048e-03 1.561048e-04
6.346034e-02 4.568253e-03 1.564283e-04
6.359078e-02 4.311247e-03 1.555582e-04
6.372123e-02 4.301393e-03 1.559635e-04
6.385167e-02 4.512007e-03 1.564460e-04
6.398212e-02 4.441053e-03 1.553971e-04
6.411256e-02 4.358224e-03 1.557467e-04
6.424300e-02 4.492059e-03 1.547707e-04
6.437345e-02 4.297036e-03 1.548605e-04
6.450389e-02 4.447992e-03 1.557856e-04
6.463433e-02 4.315620e-03 1.550034e-04
6.476477e-02 4.203479e-03 1.552493e-04
6.489522e-02 4.128988e-03 1.546408e-04
6.502566e-02 4.357813e-03 1.551093e-04
6.515610e-02 4.367577e-03 1.541028e-04
6.528655e-02 4.327890e-03 1.547869e-04
6.541699e-02 4.176774e-03 1.544582e-04
6.554743e-02 3.970539e-03 1.542218e-04
6.567788e-02 4.112476e-03 1.535842e-04
6.580832e-02 4.478644e-03 1.545625e-04
6.593876e-02 4.061795e-03 1.530651e-04
6.606921e-02 4.112449e-03 1.540473e-04
6.619965e-02 3.521535e-03 1.520493e-04
6.633009e-02 4.237215e-03 1.533962e-04
6.646054e-02 3.974619e-03 1.529718e-04
6.659098e-02 4.021943e-03 1.530266e-04
6.672142e-02 3.950914e-03 1.533480e-04
6.685187e-02 3.576961e-03 1.522100e-04
6.698231e-02 3.828282e-03 1.520266e-04
6.711275e-02 3.751772e-03 1.528143e-04
6.724320e-02 3.809948e-03 1.522338e-04
6.737364e-02 3.792572e-03 1.529026e-04
6.750408e-02 3.898429e-03 1.524014e-04
6.763453e-02 3.951609e-03 1.519697e-04
6.776497e-02 3.750108e-03 1.523584e-04
6.789541e-02 3.583602e-03 1.520420e-04
6.802585e-02 3.820851e-03 1.513570e-04
6.815630e-02 3.703386e-03 1.514704e-04
6.828674e-02 3.117530e-03 1.506276e-04
6.841719e-02 3.572918e-03 1.509593e-04
6.854763e-02 3.975662e-03 1.523984e-04
6.867807e-02 3.363128e-03 1.499056e-04
6.880852e-02 3.864221e-03 1.516851e-04
6.893896e-02 3.430339e-03 1.502479e-04
6.906940e-02 3.529968e-03 1.502210e-04
6.919984e-02 3.581271e-03 1.517158e-04
6.933029e-02 3.623050e-03 1.502093e-04
6.946073e-02 3.278308e-03 1.497927e-04
6.959117e-02 3.538908e-03 1.505249e-04
6.972162e-02 3.406973e-03 1.497791e-04
6.985206e-02 3.363676e-03 1.505510e-04
6.998250e-02 3.278277e-03 1.491257e-04
7.011295e-02 3.482271e-03 1.503266e-04
7.024339e-02 3.411620e-03 1.502612e-04
7.037383e-02 3.447182e-03 1.496198e-04
7.050428e-02 3.159335e-03 1.490041e-04
7.063472e-02 3.232336e-03 1.500290e-04
7.076516e-02 3.300558e-03 1.490705e-04
7.089561e-02 3.166908e-03 1.491882e-04
7.102605e-02 3.220979e-03 1.484569e-04
7.115649e-02 3.153732e-03 1.489509e-04
7.128694e-02 3.346041e-03 1.492119e-04
7.141738e-02 3.106410e-03 1.482445e-04
7.154782e-02 3.274454e-03 1.482266e-04
7.167827e-02 3.519019e-03 1.493312e-04
7.180871e-02 3.041081e-03 1.478284e-04
7.193915e-02 3.174723e-03 1.484977e-04
7.206960e-02 3.210984e-03 1.478802e-04
7.220004e-02 3.078322e-03 1.483229e-04
7.233048e-02 3.097144e-03 1.485567e-04
7.246092e-02 2.994374e-03 1.476633e-04
7.259137e-02 2.944605e-03 1.479665e-04
7.272181e-02 3.159191e-03 1.475424e-04
7.285226e-02 3.143678e-03 1.482632e-04
7.298270e-02 2.960442e-03 1.471788e-04
7.311314e-02 2.928538e-03 1.474388e-04
7.324358e-02 3.015943e-03 1.471138e-04
7.337403e-02 2.718351e-03 1.471963e-04
7.350447e-02 2.834371e-03 1.463823e-04
7.363491e-02 2.923753e-03 1.471264e-04
7.376536e-02 2.921071e-03 1.460645e-04
7.389580e-02 3.024491e-03 1.473234e-04
7.402624e-02 3.246448e-03 1.474198e-04
7.415669e-02 2.770010e-03 1.459502e-04
7.428713e-02 3.058620e-03 1.465216e-04
7.441757e-02 2.578536e-03 1.470274e-04
7.454802e-02 3.158870e-03 1.460046e-04
7.467846e-02 2.947840e-03 1.465686e-04
7.480890e-02 3.070880e-03 1.458655e-04
7.493935e-02 2.865604e-03 1.457729e-04
7.506979e-02 2.982607e-03 1.464787e-04
7.520023e-02 3.044753e-03 1.451375e-04
7.533068e-02 2.742755e-03 1.460845e-04
7.546112e-02 2.768216e-03 1.463528e-04
7.559156e-02 2.933377e-03 1.448688e-04
7.572201e-02 3.085161e-03 1.455424e-04
7.585245e-02 2.620573e-03 1.444871e-04
7.598289e-02 2.761824e-03 1.448147e-04
7.611334e-02 2.824059e-03 1.456375e-04
7.624378e-02 2.829422e-03 1.445739e-04
7.637422e-02 2.904455e-03 1.444663e-04
7.650467e-02 2.673148e-03 1.452711e-04
7.663511e-02 2.825645e-03 1.438203e-04
7.676555e-02 2.733243e-03 1.446390e-04
7.689599e-02 2.724971e-03 1.445832e-04
7.702644e-02 2.460054e-03 1.439914e-04
7.715688e-02 2.646599e-03 1.445384e-04
7.728733e-02 2.522010e-03 1.432296e-04
7.741777e-02 2.732069e-03 1.443114e-04
7.754821e-02 2.477482e-03 1.440552e-04
7.767865e-02 2.646857e-03 1.435534e-04
7.780910e-02 2.453835e-03 1.437500e-04
7.793954e-02 2.502370e-03 1.431883e-04
7.806998e-02 2.445385e-03 1.437487e-04
7.820043e-02 2.326026e-03 1.438762e-04
7.833087e-02 2.749162e-03 1.425467e-04
7.846131e-02 2.619525e-03 1.434100e-04
7.859176e-02 2.677485e-03 1.434081e-04
7.872220e-02 2.300016e-03 1.431822e-04
7.885264e-02 2.473990e-03 1.429244e-04
7.898309e-02 2.473518e-03 1.426303e-04
7.911353e-02 2.496732e-03 1.427733e-04
7.924397e-02 2.286068e-03 1.429794e-04
7.937442e-02 2.411839e-03 1.417737e-04
7.950486e-02 2.353949e-03 1.424427e-04
7.963530e-02 2.311011e-03 1.415753e-04
7.976575e-02 2.372255e-03 1.427720e-04
7.989619e-02 2.387384e-03 1.420663e-04
8.002663e-02 2.370715e-03 1.419436e-04
8.015708e-02 2.323689e-03 1.417969e-04
8.028752e-02 2.071922e-03 1.427396e-04
8.041796e-02 2.399832e-03 1.417153e-04
8.054841e-02 2.444313e-03 1.427613e-04
8.067885e-02 2.318024e-03 1.409437e-04
8.080929e-02 2.259422e-03 1.414667e-04
8.093974e-02 2.278525e-03 1.416993e-04
8.107018e-02 2.393876e-03 1.412637e-04
8.120062e-02 2.270499e-03 1.414120e-04
8.133106e-02 2.269503e-03 1.418113e-04
8.146151e-02 2.253126e-03 1.400428e-04
8.159195e-02 1.887348e-03 1.412400e-04
8.172240e-02 2.064431e-03 1.399890e-04
8.185284e-02 2.027310e-03 1.411135e-04
8.198328e-02 1.931686e-03 1.410949e-04
8.211372e-02 2.200455e-03 1.398771e-04
8.224417e-02 2.134394e-03 1.408971e-04
8.237461e-02 1.956537e-03 1.402580e-04
8.250505e-02 2.335115e-03 1.404330e-04
8.263550e-02 2.122081e-03 1.407604e-04
8.276594e-02 2.293945e-03 1.404215e-04
8.289638e-02 2.160984e-03 1.400027e-04
8.302683e-02 2.255742e-03 1.408876e-04
8.315727e-02 2.235721e-03 1.396541e-04
8.328771e-02 2.062098e-03 1.401294e-04
8.341816e-02 2.053344e-03 1.399622e-04
8.354860e-02 2.267906e-03 1.400944e-04
8.367904e-02 2.264790e-03 1.396104e-04
8.380949e-02 1.993586e-03 1.385734e-04
8.393993e-02 1.945347e-03 1.397143e-04
8.407037e-02 2.010314e-03 1.396781e-04
8.420082e-02 1.981099e-03 1.387276e-04
8.433126e-02 1.981664e-03 1.397505e-04
8.446170e-02 2.101392e-03 1.395417e-04
8.459215e-02 1.847789e-03 1.383820e-04
8.472259e-02 1.856791e-03 1.391498e-04
8.485303e-02 1.995990e-03 1.385627e-04
8.498348e-02 1.895504e-03 1.385695e-04
8.511392e-02 1.913040e-03 1.389443e-04
8.524436e-02 1.791120e-03 1.376813e-04
8.537481e-02 2.025039e-03 1.391567e-04
8.550525e-02 2.085175e-03 1.390210e-04
8.563569e-02 1.922720e-03 1.387219e-04
8.576613e-02 1.961865e-03 1.385431e-04
8.589658e-02 1.826988e-03 1.377619e-04
8.602702e-02 1.874300e-03 1.378963e-04
8.615747e-02 1.716918e-03 1.382411e-04
8.628791e-02 2.019609e-03 1.368783e-04
8.641835e-02 1.680493e-03 1.382666e-04
8.654879e-02 1.955718e-03 1.375824e-04
8.667924e-02 1.501082e-03 1.370770e-04
8.680968e-02 1.896911e-03 1.382668e-04
8.694012e-02 1.670086e-03 1.370579e-04
8.707057e-02 1.783976e-03 1.379844e-04
8.720101e-02 1.691601e-03 1.373043e-04
8.733145e-02 1.469440e-03 1.365853e-04
8.746190e-02 1.910104e-03 1.379803e-04
8.759234e-02 1.756707e-03 1.367614e-04
8.772278e-02 1.483548e-03 1.368784e-04
8.785323e-02 1.629465e-03 1.370196e-04
8.798367e-02 1.866687e-03 1.363896e-04
8.811411e-02 1.824566e-03 1.374840e-04
8.824456e-02 1.681366e-03 1.365103e-04
8.837500e-02 1.644711e-03 1.364935e-04
8.850544e-02 1.871275e-03 1.375318e-04
8.863589e-02 1.713996e-03 1.357905e-04
8.876633e-02 1.874628e-03 1.363780e-04
8.889677e-02 1.485891e-03 1.367710e-04
8.902722e-02 1.893437e-03 1.356360e-04
8.915766e-02 1.553119e-03 1.363892e-04
8.928810e-02 1.667292e-03 1.361545e-04
8.941855e-02 1.969700e-03 1.357453e-04
8.954899e-02 1.520999e-03 1.362489e-04
8.967943e-02 1.535604e-03 1.357872e-04
8.980988e-02 1.688890e-03 1.356162e-04
8.994032e-02 1.780224e-03 1.361938e-04
9.007076e-02 1.694319e-03 1.351083e-04
9.020121e-02 1.660704e-03 1.359780e-04
9.033165e-02 1.605902e-03 1.351442e-04
9.046209e-02 1.665245e-03 1.353559e-04
9.059254e-02 1.401036e-03 1.357741e-04
9.072298e-02 1.777767e-03 1.352529e-04
9.085342e-02 1.637933e-03 1.355475e-04
9.098386e-02 1.520427e-03 1.356203e-04
9.111431e-02 1.508237e-03 1.341049e-04
9.124475e-02 1.774544e-03 1.357375e-04
9.137519e-02 1.337813e-03 1.345291e-04
9.150564e-02 1.418786e-03 1.346200e-04
9.163608e-02 1.468891e-03 1.374571e-04
9.176652e-02 1.487365e-03 1.389642e-04
9.189697e-02 1.588829e-03 1.397648e-04
9.202741e-02 1.550326e-03 1.407064e-04
9.215785e-02 1.586223e-03 1.417838e-04
9.228830e-02 1.607969e-03 1.423805e-04
9.241874e-02 1.312227e-03 1.425875e-04
9.254918e-02 1.526404e-03 1.437609e-04
9.267963e-02 1.324448e-03 1.439016e-04
9.281007e-02 1.375506e-03 1.440528e-04
9.294051e-02 1.368860e-03 1.423881e-04
9.307096e-02 1.516139e-03 1.408729e-04
9.320140e-02 1.482011e-03 1.399296e-04
9.333184e-02 1.387379e-03 1.395268e-04
9.346229e-02 1.481487e-03 1.391611e-04
9.359273e-02 1.596332e-03 1.390736e-04
9.372317e-02 1.491814e-03 1.391954e-04
9.385362e-02 1.499260e-03 1.379165e-04
9.398406e-02 9.893038e-04 1.379223e-04
9.411450e-02 1.189689e-03 1.369671e-04
9.424495e-02 1.429424e-03 1.373625e-04
9.437539e-02 1.496161e-03 1.372328e-04
9.450583e-02 1.281163e-03 1.367345e-04
9.463628e-02 1.284217e-03 1.369331e-04
9.476672e-02 1.348410e-03 1.369476e-04
9.489716e-02 1.174756e-03 1.351464e-04
9.502761e-02 1.508118e-03 1.369455e-04
9.515805e-02 1.022931e-03 1.355128e-04
9.528849e-02 1.229443e-03 1.352480e-04
9.541893e-02 1.355236e-03 1.367574e-04
9.554938e-02 1.595156e-03 1.356316e-04
9.567982e-02 1.226423e-03 1.354822e-04
9.581026e-02 1.367490e-03 1.356474e-04
9.594071e-02 1.365809e-03 1.347774e-04
9.607115e-02 1.645619e-03 1.370415e-04
9.620159e-02 1.380229e-03 1.349836e-04
9.633204e-02 1.235792e-03 1.343427e-04
9.646248e-02 1.286731e-03 1.351224e-04
9.659292e-02 1.098473e-03 1.340398e-04
9.672337e-02 1.220516e-03 1.343830e-04
9.685381e-02 1.329359e-03 1.346273e-04
9.698425e-02 1.530814e-03 1.341733e-04
9.711470e-02 1.317959e-03 1.343672e-04
9.724514e-02 1.217276e-03 1.337315e-04
9.737558e-02 1.416063e-03 1.337276e-04
9.750603e-02 1.388357e-03 1.344190e-04
9.763647e-02 1.458937e-03 1.336340e-04
9.776691e-02 1.345837e-03 1.337528e-04
9.789736e-02 1.419631e-03 1.334696e-04
9.802780e-02 1.165708e-03 1.331129e-04
9.815824e-02 1.317172e-03 1.330216e-04
9.828869e-02 1.304103e-03 1.325704e-04
9.841913e-02 1.319768e-03 1.321845e-04
9.854957e-02 1.342796e-03 1.324156e-04
9.868002e-02 1.251254e-03 1.312118e-04
9.881046e-02 1.009229e-03 1.316328e-04
9.894090e-02 1.223578e-03 1.304648e-04
9.907135e-02 1.149418e-03 1.304936e-04
9.920179e-02 1.165639e-03 1.312037e-04
9.933223e-02 1.432106e-03 1.301127e-04
9.946268e-02 1.559838e-03 1.311284e-04
9.959312e-02 1.147936e-03 1.307134e-04
9.972356e-02 1.135638e-03 1.299318e-04
9.985400e-02 1.213506e-03 1.306478e-04
9.998445e-02 1.328178e-03 1.301899e-04
1.001149e-01 1.333215e-03 1.309558e-04
1.002453e-01 1.216790e-03 1.308511e-04
1.003758e-01 1.198830e-03 1.304339e-04
1.005062e-01 1.168526e-03 1.311893e-04
1.006367e-01 1.036453e-03 1.304554e-04
1.007671e-01 1.186678e-03 1.307480e-04
1.008976e-01 9.439464e-04 1.309087e-04
1.010280e-01 1.245216e-03 1.306042e-04
1.011584e-01 1.171749e-03 1.309570e-04
1.012889e-01 1.392180e-03 1.315846e-04
1.014193e-01 1.017749e-03 1.294996e-04
1.015498e-01 9.853379e-04 1.301645e-04
1.016802e-01 1.041800e-03 1.306491e-04
1.018107e-01 8.861112e-04 1.300239e-04
1.019411e-01 9.958266e-04 1.304348e-04
1.020715e-01 1.311752e-03 1.294895e-04
1.022020e-01 8.944940e-04 1.299800e-04
1.023324e-01 1.074337e-03 1.301878e-04
1.024629e-01 9.518347e-04 1.297091e-04
1.025933e-01 1.048908e-03 1.302623e-04
1.027238e-01 1.113139e-03 1.292667e-04
1.028542e-01 1.194144e-03 1.298771e-04
1.029846e-01 1.168885e-03 1.305442e-04
1.031151e-01 1.270140e-03 1.295234e-04
1.032455e-01 1.234496e-03 1.295960e-04
1.033760e-01 1.058967e-03 1.302510e-04
1.035064e-01 1.119113e-03 1.288576e-04
1.036369e-01 1.125367e-03 1.293622e-04
1.037673e-01 1.075156e-03 1.294234e-04
1.038977e-01 1.192239e-03 1.292979e-04
1.040282e-01 1.133066e-03 1.298250e-04
1.041586e-01 1.111354e-03 1.287301e-04
1.042891e-01 1.119742e-03 1.286171e-04
1.044195e-01 9.163851e-04 1.295704e-04
1.045500e-01 1.110590e-03 1.282064e-04
1.046804e-01 9.318140e-04 1.284052e-04
1.048108e-01 9.826130e-04 1.288325e-04
1.049413e-01 1.226426e-03 1.290384e-04
1.050717e-01 1.084017e-03 1.289474e-04
1.052022e-01 1.113304e-03 1.279259e-04
1.053326e-01 1.068856e-03 1.286725e-04
1.054631e-01 1.176617e-03 1.287505e-04
1.055935e-01 1.237175e-03 1.285025e-04
1.057239e-01 1.103613e-03 1.282577e-04
1.058544e-01 9.994731e-04 1.282660e-04
1.059848e-01 1.150519e-03 1.283477e-04
1.061153e-01 1.229870e-03 1.284867e-04
1.062457e-01 9.165410e-04 1.274896e-04
1.063762e-01 9.373166e-04 1.284445e-04
1.065066e-01 1.008504e-03 1.282289e-04
1.066370e-01 9.453245e-04 1.276931e-04
1.067675e-01 1.077029e-03 1.278923e-04
1.068979e-01 1.078769e-03 1.278435e-04
1.070284e-01 1.229504e-03 1.279296e-04
1.071588e-01 6.587857e-04 1.282044e-04
1.072893e-01 1.041948e-03 1.267644e-04
1.074197e-01 9.454848e-04 1.278869e-04
1.075502e-01 9.220017e-04 1.272137e-04
1.076806e-01 8.227977e-04 1.273454e-04
1.078110e-01 8.859568e-04 1.280890e-04
1.079415e-01 1.016060e-03 1.270246e-04
1.080719e-01 1.019733e-03 1.271846e-04
1.082024e-01 9.429753e-04 1.274607e-04
1.083328e-01 1.065753e-03 1.272160e-04
1.084633e-01 7.372273e-04 1.304012e-04
1.085937e-01 6.516745e-04 1.306848e-04
1.087241e-01 9.857499e-04 1.320430e-04
1.088546e-01 9.203893e-04 1.330148e-04
1.089850e-01 1.061947e-03 1.327473e-04
1.091155e-01 1.015200e-03 1.348329e-04
1.092459e-01 8.464629e-04 1.348076e-04
1.093764e-01 1.048793e-03 1.343606e-04
1.095068e-01 9.295078e-04 1.361742e-04
1.096373e-01 7.280572e-04 1.358324e-04
1.097677e-01 1.057246e-03 1.362901e-04
1.098981e-01 6.208370e-04 1.369707e-04
1.100286e-01 9.426865e-04 1.368906e-04
1.101590e-01 9.236203e-04 1.380412e-04
1.102895e-01 9.216955e-04 1.387640e-04
1.104199e-01 8.108423e-04 1.384398e-04
1.105504e-01 8.579528e-04 1.391901e-04
1.106808e-01 7.678106e-04 1.390283e-04
1.108112e-01 7.710820e-04 1.393348e-04
1.109417e-01 8.022796e-04 1.405447e-04
1.110721e-01 8.634807e-04 1.400580e-04
1.112026e-01 1.014940e-03 1.413284e-04
1.113330e-01 6.057826e-04 1.407690e-04
1.114635e-01 9.600183e-04 1.412216e-04
1.115939e-01 6.979394e-04 1.429223e-04
1.117243e-01 9.303476e-04 1.425153e-04
1.118548e-01 1.021345e-03 1.424288e-04
1.119852e-01 7.852576e-04 1.428492e-04
1.121157e-01 8.889277e-04 1.426063e-04
1.122461e-01 7.643960e-04 1.426812e-04
1.123766e-01 6.577962e-04 1.435221e-04
1.125070e-01 9.203453e-04 1.436577e-04
1.126374e-01 8.076888e-04 1.442190e-04
1.127679e-01 7.158993e-04 1.436276e-04
1.128983e-01 7.544931e-04 1.450626e-04
1.130288e-01 7.148618e-04 1.448494e-04
1.131592e-01 7.520290e-04 1.445417e-04
1.132897e-01 9.373728e-04 1.438828e-04
1.134201e-01 5.664756e-04 1.408856e-04
1.135505e-01 9.815454e-04 1.401689e-04
1.136810e-01 1.061327e-03 1.398725e-04
1.138114e-01 6.882643e-04 1.375444e-04
1.139419e-01 7.223245e-04 1.384340e-04
1.140723e-01 7.760153e-04 1.372275e-04
1.142028e-01 1.090400e-03 1.368101e-04
1.143332e-01 9.243137e-04 1.372354e-04
1.144637e-01 6.717847e-04 1.354311e-04
1.145941e-01 7.881194e-04 1.350691e-04
1.147245e-01 9.290679e-04 1.355812e-04
1.148550e-01 1.016347e-03 1.341569e-04
1.149854e-01 7.863765e-04 1.348376e-04
1.151159e-01 8.564200e-04 1.345074e-04
1.152463e-01 9.762027e-04 1.338810e-04
1.153768e-01 7.834834e-04 1.341186e-04
1.155072e-01 7.537860e-04 1.329974e-04
1.156376e-01 7.350829e-04 1.331430e-04
1.157681e-01 6.525093e-04 1.335514e-04
1.158985e-01 7.498877e-04 1.318661e-04
1.160290e-01 9.452161e-04 1.332630e-04
1.161594e-01 6.872737e-04 1.325651e-04
1.162899e-01 7.558052e-04 1.318148e-04
1.164203e-01 9.273899e-04 1.325746e-04
1.165507e-01 9.139514e-04 1.316769e-04
1.166812e-01 8.004481e-04 1.317271e-04
1.168116e-01 7.794324e-04 1.323056e-04
1.169421e-01 8.383019e-04 1.304705e-04
1.170725e-01 9.635374e-04 1.314710e-04
1.172030e-01 6.880750e-04 1.309770e-04
1.173334e-01 9.821166e-04 1.309442e-04
1.174638e-01 9.053286e-04 1.313534e-04
1.175943e-01 8.814491e-04 1.299700e-04
1.177247e-01 5.464985e-04 1.303271e-04
1.178552e-01 7.411321e-04 1.309291e-04
1.179856e-01 8.817976e-04 1.292802e-04
1.181161e-01 6.981284e-04 1.299066e-04
1.182465e-01 6.613027e-04 1.297822e-04
1.183769e-01 9.131263e-04 1.293378e-04
1.185074e-01 7.002987e-04 1.294521e-04
1.186378e-01 8.118059e-04 1.288465e-04
1.187683e-01 8.464844e-04 1.287349e-04
1.188987e-01 8.399292e-04 1.288577e-04
1.190292e-01 7.374670e-04 1.279928e-04
1.191596e-01 6.515176e-04 1.283049e-04
1.192900e-01 6.108661e-04 1.273994e-04
1.194205e-01 7.635584e-04 1.281036e-04
1.195509e-01 5.992614e-04 1.275180e-04
1.196814e-01 7.867748e-04 1.267394e-04
1.198118e-01 6.667436e-04 1.272206e-04
1.199423e-01 6.990314e-04 1.271581e-04
1.200727e-01 6.601324e-04 1.264204e-04
1.202031e-01 6.706743e-04 1.262670e-04
1.203336e-01 6.326679e-04 1.261196e-04
1.204640e-01 9.195168e-04 1.261656e-04
1.205945e-01 5.678994e-04 1.259603e-04
1.207249e-01 9.303014e-04 1.254769e-04
1.208554e-01 5.939959e-04 1.256266e-04
1.209858e-01 8.502646e-04 1.254499e-04
1.211162e-01 7.589199e-04 1.248707e-04
1.212467e-01 7.216624e-04 1.252730e-04
1.213771e-01 7.385262e-04 1.242140e-04
1.215076e-01 7.142482e-04 1.250867e-04
1.216380e-01 6.935273e-04 1.245839e-04
1.217685e-01 7.744172e-04 1.236401e-04
1.218989e-01 7.600909e-04 1.244048e-04
1.220293e-01 9.975431e-04 1.241084e-04
1.221598e-01 5.693192e-04 1.238819e-04
1.222902e-01 7.423142e-04 1.241143e-04
1.224207e-01 7.193279e-04 1.231637e-04
1.225511e-01 7.478127e-04 1.235046e-04
1.226816e-01 6.880918e-04 1.232848e-04
1.228120e-01 8.865626e-04 1.230315e-04
1.229425e-01 7.842395e-04 1.236135e-04
1.230729e-01 8.174786e-04 1.233537e-04
1.232033e-01 7.252761e-04 1.229316e-04
1.233338e-01 5.261950e-04 1.229261e-04
1.234642e-01 8.395677e-04 1.227136e-04
1.235947e-01 8.124287e-04 1.232812e-04
1.237251e-01 6.339289e-04 1.228012e-04
1.238556e-01 7.220370e-04 1.223231e-04
1.239860e-01 5.734274e-04 1.230917e-04
1.241165e-01 5.291192e-04 1.223915e-04
1.242469e-01 6.200206e-04 1.223725e-04
1.243773e-01 7.320198e-04 1.231506e-04
1.245078e-01 8.241498e-04 1.223613e-04
1.246382e-01 8.348148e-04 1.227065e-04
1.247687e-01 5.673849e-04 1.219300e-04
1.248991e-01 4.766363e-04 1.217433e-04
1.250295e-01 6.531842e-04 1.226427e-04
1.251600e-01 6.740251e-04 1.218396e-04
1.252904e-01 6.015455e-04 1.217898e-04
1.254209e-01 5.977343e-04 1.221339e-04
1.255513e-01 7.009044e-04 1.213603e-04
1.256818e-01 7.144965e-04 1.219046e-04
1.258122e-01 5.412794e-04 1.215591e-04
1.259426e-01 7.386208e-04 1.213968e-04
1.260731e-01 6.756371e-04 1.223058e-04
1.262035e-01 6.047976e-04 1.211586e-04
1.263340e-01 6.650839e-04 1.216710e-04
1.264644e-01 6.479069e-04 1.218045e-04
1.265949e-01 5.867436e-04 1.208012e-04
1.267253e-01 4.083753e-04 1.214541e-04
1.268557e-01 4.343620e-04 1.210554e-04
1.269862e-01 5.281267e-04 1.213879e-04
1.271166e-01 5.485118e-04 1.214364e-04
1.272471e-01 7.878732e-04 1.207051e-04
1.273775e-01 5.776280e-04 1.219032e-04
1.275080e-01 4.634664e-04 1.206216e-04
1.276384e-01 5.446523e-04 1.206660e-04
1.277689e-01 5.487114e-04 1.210393e-04
1.278993e-01 7.286785e-04 1.203518e-04
1.280297e-01 5.104324e-04 1.206894e-04
1.281602e-01 7.948205e-04 1.210561e-04
1.282906e-01 7.100483e-04 1.204969e-04
1.284211e-01 5.184832e-04 1.205340e-04
1.285515e-01 4.923040e-04 1.202739e-04
1.286820e-01 4.470377e-04 1.205606e-04
1.288124e-01 3.753484e-04 1.201137e-04
1.289428e-01 6.140075e-04 1.202040e-04
1.290733e-01 2.170477e-04 1.197556e-04
1.292037e-01 5.030323e-04 1.206103e-04
1.293342e-01 4.869606e-04 1.197975e-04
1.294646e-01 4.459747e-04 1.200749e-04
1.295951e-01 6.762969e-04 1.202136e-04
1.297255e-01 7.969285e-04 1.202967e-04
1.298559e-01 5.567012e-04 1.204670e-04
1.299864e-01 4.865588e-04 1.193599e-04
1.301168e-01 4.295656e-04 1.199863e-04
1.302473e-01 3.331203e-04 1.195924e-04
1.303777e-01 5.974674e-04 1.194901e-04
1.305082e-01 5.005925e-04 1.193246e-04
1.306386e-01 8.148131e-04 1.200924e-04
1.307690e-01 5.856332e-04 1.191664e-04
1.308995e-01 8.400726e-04 1.201775e-04
1.310299e-01 8.224957e-04 1.190931e-04
1.311604e-01 4.731279e-04 1.192139e-04
1.312908e-01 7.257298e-04 1.192688e-04
1.314213e-01 6.142264e-04 1.192756e-04
1.315517e-01 7.398839e-04 1.194805e-04
1.316821e-01 6.662673e-04 1.196391e-04
1.318126e-01 5.481832e-04 1.189239e-04
1.319430e-01 3.043096e-04 1.190465e-04
1.320735e-01 5.405451e-04 1.190406e-04
1.322039e-01 5.858890e-04 1.187142e-04
1.323344e-01 5.246308e-04 1.190780e-04
1.324648e-01 4.891236e-04 1.186986e-04
1.325953e-01 5.479164e-04 1.189612e-04
1.327257e-01 6.630621e-04 1.187450e-04
1.328561e-01 5.003259e-04 1.185815e-04
1.329866e-01 7.431517e-04 1.188061e-04
1.331170e-01 4.924697e-04 1.183695e-04
1.332475e-01 4.846450e-04 1.186144e-04
1.333779e-01 3.821644e-04 1.181448e-04
1.335084e-01 7.183540e-04 1.186586e-04
1.336388e-01 5.604157e-04 1.182091e-04
1.337693e-01 6.535860e-04 1.179367e-04
1.338997e-01 3.810388e-04 1.183667e-04
1.340301e-01 3.843041e-04 1.184899e-04
1.341606e-01 6.233757e-04 1.173889e-04
1.342910e-01 5.534949e-04 1.184372e-04
1.344215e-01 4.215126e-04 1.179319e-04
1.345519e-01 4.900260e-04 1.177064e-04
1.346824e-01 3.011432e-04 1.184686e-04
1.348128e-01 6.074581e-04 1.177506e-04
1.349432e-01 3.263002e-04 1.183128e-04
1.350737e-01 5.912523e-04 1.179348e-04
1.352041e-01 6.061474e-04 1.171747e-04
1.353346e-01 5.989038e-04 1.179244e-04
1.354650e-01 6.109890e-04 1.174724e-04
1.355955e-01 5.160516e-04 1.174542e-04
1.357259e-01 5.861776e-04 1.177436e-04
1.358563e-01 5.506163e-04 1.168268e-04
1.359868e-01 6.039494e-04 1.177750e-04
1.361172e-01 3.311426e-04 1.171314e-04
1.362477e-01 5.099402e-04 1.168404e-04
1.363781e-01 4.139855e-04 1.173668e-04
1.365086e-01 6.381282e-04 1.172733e-04
1.366390e-01 2.452220e-04 1.170802e-04
1.367694e-01 3.933988e-04 1.171836e-04
1.368999e-01 5.519825e-04 1.166668e-04
1.370303e-01 3.950711e-04 1.171364e-04
1.371608e-01 5.518957e-04 1.172637e-04
1.372912e-01 4.193513e-04 1.165934e-04
1.374217e-01 3.753374e-04 1.167862e-04
1.375521e-01 5.083051e-04 1.164326e-04
1.376825e-01 4.833015e-04 1.169620e-04
1.378130e-01 4.900778e-04 1.172867e-04
1.379434e-01 5.985145e-04 1.163348e-04
1.380739e-01 4.791538e-04 1.168948e-04
1.382043e-01 2.617883e-04 1.163714e-04
1.383348e-01 5.419488e-04 1.160162e-04
1.384652e-01 4.994697e-04 1.169344e-04
1.385956e-01 3.645822e-04 1.161603e-04
1.387261e-01 4.376401e-04 1.163691e-04
1.388565e-01 5.660854e-04 1.166446e-04
1.389870e-01 4.625287e-04 1.159982e-04
1.391174e-01 2.976209e-04 1.158188e-04
1.392479e-01 4.329917e-04 1.162161e-04
1.393783e-01 4.892666e-04 1.161178e-04
1.395087e-01 4.139374e-04 1.161444e-04
1.396392e-01 4.984194e-04 1.161054e-04
1.397696e-01 5.379724e-04 1.160162e-04
1.399001e-01 3.169411e-04 1.162194e-04
1.400305e-01 4.657347e-04 1.155457e-04
1.401610e-01 4.407663e-04 1.161566e-04
1.402914e-01 3.939061e-04 1.151814e-04
1.404218e-01 4.032473e-04 1.153184e-04
1.405523e-01 6.102567e-04 1.160859e-04
1.406827e-01 4.862859e-04 1.152274e-04
1.408132e-01 3.212150e-04 1.157569e-04
1.409436e-01 3.889524e-04 1.153847e-04
1.410741e-01 5.325482e-04 1.152231e-04
1.412045e-01 5.177587e-04 1.156187e-04
1.413349e-01 4.860622e-04 1.148946e-04
1.414654e-01 5.568896e-04 1.153135e-04
1.415958e-01 5.553355e-04 1.158271e-04
1.417263e-01 6.503331e-04 1.150177e-04
1.418567e-01 5.730169e-04 1.156484e-04
1.419872e-01 2.905707e-04 1.147311e-04
1.421176e-01 5.203886e-04 1.148344e-04
1.422481e-01 5.143444e-04 1.154155e-04
1.423785e-01 5.053558e-04 1.142068e-04
1.425089e-01 5.497212e-04 1.149797e-04
1.426394e-01 4.516851e-04 1.149166e-04
1.427698e-01 4.743070e-04 1.142843e-04
1.429003e-01 3.510313e-04 1.148696e-04
1.430307e-01 6.449710e-04 1.141977e-04
1.431612e-01 4.652240e-04 1.143823e-04
1.432916e-01 4.122978e-04 1.148214e-04
1.434220e-01 2.697807e-04 1.137981e-04
1.435525e-01 4.885940e-04 1.141418e-04
1.436829e-01 3.657392e-04 1.146726e-04
1.438134e-01 4.942767e-04 1.134394e-04
1.439438e-01 4.420374e-04 1.146879e-04
1.440743e-01 4.539666e-04 1.134689e-04
1.442047e-01 4.383200e-04 1.140169e-04
1.443351e-01 3.317669e-04 1.144567e-04
1.444656e-01 4.429051e-04 1.137139e-04
1.445960e-01 3.366696e-04 1.137138e-04
1.447265e-01 5.556717e-04 1.144620e-04
1.448569e-01 6.456851e-04 1.137190e-04
1.449874e-01 5.166361e-04 1.143017e-04
1.451178e-01 3.771614e-04 1.133061e-04
1.452482e-01 3.247685e-04 1.140331e-04
1.453787e-01 1.518011e-04 1.136617e-04
1.455091e-01 4.455986e-04 1.130913e-04
1.456396e-01 4.368056e-04 1.137371e-04
1.457700e-01 3.453299e-04 1.132567e-04
1.459005e-01 4.335505e-04 1.135418e-04
1.460309e-01 6.158239e-04 1.139351e-04
1.461613e-01 2.931996e-04 1.132085e-04
1.462918e-01 3.657557e-04 1.135889e-04
1.464222e-01 5.032855e-04 1.143997e-04
1.465527e-01 4.852641e-04 1.134034e-04
1.466831e-01 4.060253e-04 1.133275e-04
1.468136e-01 4.074735e-04 1.133984e-04
1.469440e-01 3.411181e-04 1.131009e-04
1.470745e-01 5.587528e-04 1.135287e-04
1.472049e-01 2.123786e-04 1.129341e-04
1.473353e-01 4.815555e-04 1.136962e-04
1.474658e-01 4.192279e-04 1.135147e-04
1.475962e-01 4.234449e-04 1.131922e-04
1.477267e-01 4.538659e-04 1.133215e-04
1.478571e-01 5.130723e-04 1.131584e-04
1.479876e-01 5.757089e-04 1.134142e-04
1.481180e-01 4.760440e-04 1.130902e-04
1.482484e-01 4.240919e-04 1.132525e-04
1.483789e-01 3.710818e-04 1.132052e-04
1.485093e-01 4.476231e-04 1.131632e-04
1.486398e-01 3.823481e-04 1.123375e-04
1.487702e-01 5.219529e-04 1.131425e-04
1.489007e-01 4.374760e-04 1.125306e-04
1.490311e-01 4.926297e-04 1.126534e-04
1.491616e-01 4.075486e-04 1.130002e-04
1.492920e-01 2.206439e-04 1.121278e-04
1.494224e-01 5.346399e-04 1.129501e-04
1.495529e-01 2.451482e-04 1.127624e-04
1.496833e-01 4.465623e-04 1.120424e-04
1.498138e-01 2.774556e-04 1.126368e-04
1.499442e-01 4.360144e-04 1.119936e-04
1.500747e-01 3.162082e-04 1.123151e-04
1.502051e-01 4.461494e-04 1.126775e-04
1.503355e-01 5.031146e-04 1.120296e-04
1.504660e-01 4.092631e-04 1.127723e-04
1.505964e-01 4.140250e-04 1.120090e-04
1.507269e-01 4.616857e-04 1.121308e-04
1.508573e-01 4.040530e-04 1.125594e-04
1.509878e-01 1.419054e-04 1.119061e-04
1.511182e-01 4.509428e-04 1.122640e-04
1.512486e-01 4.587921e-04 1.124437e-04
1.513791e-01 2.976697e-04 1.117901e-04
1.515095e-01 3.921033e-04 1.127091e-04
1.516400e-01 4.165147e-04 1.117849e-04
1.517704e-01 4.192932e-04 1.120551e-04
1.519009e-01 5.547868e-04 1.124177e-04
1.520313e-01 3.766460e-04 1.117510e-04
1.521617e-01 3.594143e-04 1.118980e-04
1.522922e-01 4.680023e-04 1.120941e-04
1.524226e-01 3.038297e-04 1.116237e-04
1.525531e-01 4.936962e-04 1.121097e-04
1.526835e-01 3.301398e-04 1.116990e-04
1.528140e-01 3.051266e-04 1.113541e-04
1.529444e-01 3.374243e-04 1.118388e-04
1.530748e-01 3.184676e-04 1.113481e-04
1.532053e-01 2.564388e-04 1.113871e-04
1.533357e-01 4.066501e-04 1.113981e-04
1.534662e-01 1.699466e-04 1.111935e-04
1.535966e-01 3.544780e-04 1.114349e-04
1.537271e-01 3.520789e-04 1.115162e-04
1.538575e-01 3.949777e-04 1.112269e-04
1.539880e-01 4.161200e-04 1.112279e-04
1.541184e-01 4.355711e-04 1.113184e-04
1.542488e-01 3.545308e-04 1.110443e-04
1.543793e-01 4.620085e-04 1.110918e-04
1.545097e-01 2.296636e-04 1.109527e-04
1.546402e-01 4.230503e-04 1.112231e-04
1.547706e-01 2.536669e-04 1.109662e-04
1.549011e-01 4.009328e-04 1.105751e-04
1.550315e-01 4.108109e-04 1.109937e-04
1.551619e-01 5.310759e-04 1.111559e-04
1.552924e-01 3.916570e-04 1.109322e-04
1.554228e-01 3.619705e-04 1.104289e-04
1.555533e-01 4.141782e-04 1.108972e-04
1.556837e-01 2.708988e-04 1.106359e-04
1.558142e-01 4.860357e-04 1.108894e-04
1.559446e-01 4.249824e-04 1.105953e-04
1.560750e-01 2.380373e-04 1.103165e-04
1.562055e-01 4.296601e-04 1.104437e-04
1.563359e-01 4.302167e-04 1.102644e-04
1.564664e-01 4.990023e-04 1.103132e-04
1.565968e-01 4.183940e-04 1.105174e-04
1.567273e-01 3.834043e-04 1.103266e-04
1.568577e-01 3.883220e-04 1.104326e-04
1.569881e-01 4.780882e-04 1.102867e-04
1.571186e-01 4.502102e-05 1.096445e-04
1.572490e-01 4.533516e-04 1.103551e-04
1.573795e-01 2.932694e-04 1.102008e-04
1.575099e-01 4.140121e-04 1.098109e-04
1.576404e-01 3.231471e-04 1.101932e-04
1.577708e-01 4.650264e-04 1.100022e-04
1.579012e-01 3.813298e-04 1.096905e-04
1.580317e-01 4.664483e-04 1.101145e-04
1.581621e-01 2.699415e-04 1.098419e-04
1.582926e-01 2.723572e-04 1.095953e-04
1.584230e-01 4.561910e-04 1.101747e-04
1.585535e-01 2.786818e-04 1.095134e-04
1.586839e-01 5.904336e-04 1.100673e-04
1.588143e-01 2.487886e-04 1.102517e-04
1.589448e-01 1.743191e-04 1.097468e-04
1.590752e-01 2.093568e-04 1.091576e-04
1.592057e-01 3.428263e-04 1.094225e-04
1.593361e-01 1.060946e-04 1.091814e-04
1.594666e-01 4.748237e-04 1.093192e-04
1.595970e-01 4.218587e-04 1.094326e-04
1.597274e-01 4.362525e-04 1.097439e-04
1.598579e-01 3.069807e-04 1.093766e-04
1.599883e-01 1.320048e-04 1.087720e-04
1.601188e-01 3.454977e-04 1.095783e-04
1.602492e-01 3.455173e-04 1.091709e-04
1.603797e-01 2.245906e-04 1.093405e-04
1.605101e-01 4.073912e-04 1.091168e-04
1.606405e-01 2.866261e-04 1.088483e-04
1.607710e-01 3.419140e-04 1.089970e-04
1.609014e-01 3.556426e-04 1.098523e-04
1.610319e-01 3.794839e-04 1.088153e-04
1.611623e-01 5.830461e-04 1.093101e-04
1.612928e-01 5.991183e-04 1.088943e-04
1.614232e-01 1.724926e-04 1.087009e-04
1.615536e-01 3.502741e-04 1.088728e-04
1.616841e-01 5.079420e-04 1.088604e-04
1.618145e-01 1.686862e-04 1.087647e-04
1.619450e-01 4.443520e-04 1.089458e-04
1.620754e-01 3.934655e-04 1.086336e-04
1.622059e-01 1.497981e-04 1.084474e-04
1.623363e-01 3.232360e-04 1.085296e-04
1.624668e-01 3.038789e-04 1.087786e-04
1.625972e-01 2.874311e-04 1.085590e-04
1.627276e-01 2.762461e-04 1.079461e-04
1.628581e-01 2.176119e-04 1.084176e-04
1.629885e-01 1.711696e-04 1.082833e-04
1.631190e-01 2.625144e-04 1.081009e-04
1.632494e-01 2.561745e-04 1.087687e-04
1.633799e-01 4.073980e-04 1.081339e-04
1.635103e-01 2.505275e-04 1.083803e-04
1.636408e-01 1.126298e-04 1.083994e-04
1.637712e-01 4.068691e-04 1.078322e-04
1.639016e-01 3.659058e-04 1.083043e-04
1.640321e-01 3.956552e-04 1.084426e-04
1.641625e-01 3.319428e-04 1.080034e-04
1.642930e-01 3.077074e-04 1.086753e-04
1.644234e-01 2.962501e-04 1.074860e-04
1.645539e-01 3.639684e-04 1.081434e-04
1.646843e-01 3.845356e-04 1.081949e-04
1.648147e-01 2.639381e-04 1.074799e-04
1.649452e-01 2.963699e-04 1.082702e-04
1.650756e-01 1.901541e-04 1.075920e-04
1.652061e-01 3.936548e-04 1.077825e-04
1.653365e-01 2.964925e-04 1.079329e-04
1.654670e-01 2.948987e-04 1.076495e-04
1.655974e-01 2.187816e-04 1.079666e-04
1.657278e-01 3.365192e-04 1.074115e-04
1.658583e-01 2.370148e-04 1.073544e-04
1.659887e-01 2.825066e-04 1.079230e-04
1.661192e-01 1.627123e-04 1.077205e-04
1.662496e-01 2.621260e-04 1.072937e-04
1.663801e-01 1.122154e-04 1.074602e-04
1.665105e-01 2.845223e-04 1.070624e-04
1.666409e-01 1.158672e-04 1.074326e-04
1.667714e-01 -3.273362e-05 1.070598e-04
1.669018e-01 1.019392e-04 1.067997e-04
1.670323e-01 1.980119e-04 1.074144e-04
1.671627e-01 5.475066e-05 1.066296e-04
1.672932e-01 3.237195e-04 1.074219e-04
1.674236e-01 5.600196e-05 1.070591e-04
1.675540e-01 2.380799e-04 1.070197e-04
1.676845e-01 2.667918e-04 1.068889e-04
1.678149e-01 5.512116e-04 1.071409e-04
1.679454e-01 7.144595e-05 1.069269e-04
1.680758e-01 2.120969e-04 1.073193e-04
1.682063e-01 3.330023e-04 1.069117e-04
1.683367e-01 1.593688e-04 1.068671e-04
1.684672e-01 2.611187e-04 1.069577e-04
1.685976e-01 5.050990e-04 1.064324e-04
1.687280e-01 4.070609e-04 1.070072e-04
1.688585e-01 4.064890e-05 1.065987e-04
1.689889e-01 3.560815e-04 1.068967e-04
1.691194e-01 3.057381e-04 1.071516e-04
1.692498e-01 2.577540e-04 1.067187e-04
1.693803e-01 3.111936e-04 1.064943e-04
1.695107e-01 3.448557e-04 1.069154e-04
1.696411e-01 1.450209e-04 1.065960e-04
1.697716e-01 2.522265e-04 1.063987e-04
1.699020e-01 1.894469e-04 1.060593e-04
1.700325e-01 2.888006e-04 1.065300e-04
1.701629e-01 3.208719e-04 1.062851e-04
1.702934e-01 2.224051e-04 1.059039e-04
1.704238e-01 1.083588e-04 1.064450e-04
1.705542e-01 3.263876e-04 1.061904e-04
1.706847e-01 3.286564e-04 1.060860e-04
1.708151e-01 2.752643e-04 1.062436e-04
1.709456e-01 1.209835e-04 1.055845e-04
1.710760e-01 5.587650e-05 1.063426e-04
1.712065e-01 4.498508e-04 1.067335e-04
1.713369e-01 3.190095e-04 1.061286e-04
1.714673e-01 2.502192e-04 1.059691e-04
1.715978e-01 2.191984e-04 1.058141e-04
1.717282e-01 3.289927e-04 1.059712e-04
1.718587e-01 1.742094e-04 1.062249e-04
1.719891e-01 2.372980e-04 1.052721e-04
1.721196e-01 2.692257e-04 1.059550e-04
1.722500e-01 2.182003e-04 1.058375e-04
1.723804e-01 2.263773e-04 1.055714e-04
1.725109e-01 2.192755e-04 1.059182e-04
1.726413e-01 1.858045e-04 1.051926e-04
1.727718e-01 3.967317e-04 1.059598e-04
1.729022e-01 4.130112e-05 1.058210e-04
1.730327e-01 2.003211e-04 1.050599e-04
1.731631e-01 1.928637e-04 1.056815e-04
1.732935e-01 1.982774e-04 1.058405e-04
1.734240e-01 1.192671e-04 1.052706e-04
1.735544e-01 1.071834e-04 1.055831e-04
1.736849e-01 2.403083e-04 1.051215e-04
1.738153e-01 4.650632e-04 1.058501e-04
1.739458e-01 3.169851e-04 1.059315e-04
1.740762e-01 2.098322e-04 1.050844e-04
1.742066e-01 1.488377e-04 1.051590e-04
1.743371e-01 3.354505e-04 1.053773e-04
1.744675e-01 4.166040e-04 1.052987e-04
1.745980e-01 1.582724e-04 1.053248e-04
1.747284e-01 3.489194e-04 1.051414e-04
1.748589e-01 2.958436e-04 1.057491e-04
1.749893e-01 2.465189e-04 1.053732e-04
1.751197e-01 2.513632e-04 1.045625e-04
1.752502e-01 2.598317e-04 1.050228e-04
1.753806e-01 2.363112e-04 1.052052e-04
1.755111e-01 2.621714e-04 1.052483e-04
1.756415e-01 1.954383e-04 1.048885e-04
1.757720e-01 2.428596e-04 1.048584e-04
1.759024e-01 2.203963e-04 1.051339e-04
1.760328e-01 1.351402e-04 1.049305e-04
1.761633e-01 2.518940e-04 1.046742e-04
1.762937e-01 3.381329e-04 1.049312e-04
1.764242e-01 3.293287e-04 1.047985e-04
1.765546e-01 3.128323e-04 1.050238e-04
1.766851e-01 2.851967e-04 1.049177e-04
1.768155e-01 2.525127e-04 1.046991e-04
1.769460e-01 2.636039e-04 1.047315e-04
1.770764e-01 5.164405e-04 1.048217e-04
1.772068e-01 1.406430e-04 1.043047e-04
1.773373e-01 4.650588e-05 1.047576e-04
1.774677e-01 1.619173e-04 1.040537e-04
1.775982e-01 2.040037e-04 1.045301e-04
1.777286e-01 2.059738e-05 1.046177e-04
1.778591e-01 3.320275e-04 1.039920e-04
1.779895e-01 3.146312e-04 1.042844e-04
1.781199e-01 1.930120e-04 1.041748e-04
1.782504e-01 4.953013e-04 1.042113e-04
1.783808e-01 2.960534e-04 1.047482e-04
1.785113e-01 9.641848e-06 1.036313e-04
1.786417e-01 1.138730e-04 1.041065e-04
1.787722e-01 1.336359e-04 1.043679e-04
1.789026e-01 2.130919e-04 1.039940e-04
1.790330e-01 1.124502e-04 1.044418e-04
1.791635e-01 2.274770e-04 1.038970e-04
1.792939e-01 1.142040e-04 1.040077e-04
1.794244e-01 7.533528e-05 1.040185e-04
1.795548e-01 2.674224e-04 1.035646e-04
1.796853e-01 3.061563e-04 1.040921e-04
1.798157e-01 1.030927e-04 1.042385e-04
1.799461e-01 2.094265e-04 1.033874e-04
1.800766e-01 1.744620e-04 1.041030e-04
1.802070e-01 1.695682e-04 1.036081e-04
1.803375e-01 2.430967e-04 1.036108e-04
1.804679e-01 9.399532e-05 1.039595e-04
1.805984e-01 3.786896e-04 1.035912e-04
1.807288e-01 4.399538e-04 1.035911e-04
1.808592e-01 3.631942e-05 1.034994e-04
1.809897e-01 2.249610e-04 1.032503e-04
1.811201e-01 3.055538e-04 1.041316e-04
1.812506e-01 1.535449e-04 1.032427e-04
1.813810e-01 -5.508106e-06 1.037621e-04
1.815115e-01 2.836117e-04 1.037676e-04
1.816419e-01 3.824831e-04 1.034202e-04
1.817724e-01 2.039820e-04 1.035942e-04
1.819028e-01 2.592485e-04 1.035084e-04
1.820332e-01 1.146100e-04 1.030806e-04
1.821637e-01 2.651617e-04 1.059220e-04
1.822941e-01 2.432417e-04 1.058267e-04
1.824246e-01 1.786579e-04 1.071534e-04
1.825550e-01 2.322070e-04 1.076829e-04
1.826855e-01 2.478178e-04 1.079896e-04
1.828159e-01 1.892241e-04 1.084437e-04
1.829464e-01 1.873722e-04 1.087376e-04
1.830768e-01 3.186699e-04 1.092148e-04
1.832072e-01 2.820303e-04 1.100706e-04
1.833377e-01 7.210529e-05 1.095224e-04
1.834681e-01 3.075436e-04 1.107599e-04
1.835986e-01 1.279357e-04 1.106971e-04
1.837290e-01 2.055739e-04 1.109070e-04
1.838595e-01 -3.758414e-05 1.110660e-04
1.839899e-01 1.833903e-04 1.114738e-04
1.841203e-01 2.688355e-04 1.122039e-04
1.842508e-01 1.321749e-04 1.124861e-04
1.843812e-01 3.652319e-04 1.120298e-04
1.845117e-01 2.380400e-04 1.125809e-04
1.846421e-01 1.169818e-04 1.129875e-04
1.847726e-01 3.047357e-04 1.133222e-04
1.849030e-01 7.569806e-05 1.137152e-04
1.850334e-01 1.676925e-04 1.130354e-04
1.851639e-01 1.158806e-04 1.140582e-04
1.852943e-01 2.259726e-04 1.143823e-04
1.854248e-01 1.144278e-04 1.143755e-04
1.855552e-01 1.514130e-04 1.150053e-04
1.856857e-01 1.109117e-04 1.146112e-04
1.858161e-01 1.473507e-04 1.150621e-04
1.859465e-01 2.281013e-04 1.152964e-04
1.860770e-01 1.216775e-04 1.152579e-04
1.862074e-01 4.088468e-04 1.160676e-04
1.863379e-01 2.919180e-04 1.166950e-04
1.864683e-01 7.646444e-05 1.158820e-04
1.865988e-01 2.690214e-04 1.161668e-04
1.867292e-01 -1.193426e-05 1.164026e-04
1.868596e-01 7.393576e-05 1.165678e-04
1.869901e-01 3.005697e-04 1.168124e-04
1.871205e-01 2.834830e-05 1.138223e-04
1.872510e-01 2.216887e-04 1.136673e-04
1.873814e-01 2.584622e-04 1.126281e-04
1.875119e-01 2.414035e-04 1.121511e-04
1.876423e-01 3.609037e-04 1.123176e-04
1.877727e-01 2.826967e-04 1.114306e-04
1.879032e-01 1.060167e-04 1.109619e-04
1.880336e-01 4.144518e-05 1.105826e-04
1.881641e-01 1.421798e-04 1.097182e-04
1.882945e-01 3.407632e-04 1.102694e-04
1.884250e-01 3.124108e-04 1.097395e-04
1.885554e-01 3.084728e-04 1.092673e-04
1.886858e-01 2.935825e-04 1.095814e-04
1.888163e-01 1.321662e-04 1.084678e-04
1.889467e-01 2.976995e-04 1.089349e-04
1.890772e-01 2.694872e-04 1.083779e-04
1.892076e-01 2.909026e-04 1.081745e-04
1.893381e-01 1.886862e-04 1.074877e-04
1.894685e-01 1.326849e-04 1.073840e-04
1.895989e-01 2.169921e-04 1.073400e-04
1.897294e-01 6.973533e-05 1.072338e-04
1.898598e-01 3.466955e-04 1.068555e-04
1.899903e-01 3.872902e-04 1.069401e-04
1.901207e-01 2.660015e-04 1.068982e-04
1.902512e-01 7.118314e-05 1.058278e-04
1.903816e-01 1.348991e-04 1.063204e-04
1.905120e-01 4.026741e-04 1.061143e-04
1.906425e-01 1.843192e-04 1.056715e-04
1.907729e-01 1.908396e-04 1.063926e-04
1.909034e-01 1.247249e-04 1.052840e-04
1.910338e-01 2.540332e-05 1.053632e-04
1.911643e-01 2.199217e-04 1.050055e-04
1.912947e-01 3.781798e-04 1.049970e-04
1.914252e-01 1.089334e-04 1.051959e-04
1.915556e-01 2.005328e-04 1.043077e-04
1.916860e-01 1.714352e-04 1.045561e-04
1.918165e-01 2.055331e-04 1.047070e-04
1.919469e-01 9.885073e-05 1.038656e-04
1.920774e-01 7.577699e-05 1.041208e-04
1.922078e-01 5.457083e-05 1.034708e-04
1.923383e-01 1.589246e-04 1.039204e-04
1.924687e-01 2.639433e-04 1.037774e-04
1.925991e-01 -1.463561e-05 1.030580e-04
1.927296e-01 1.006592e-04 1.035623e-04
1.928600e-01 1.139727e-04 1.035433e-04
1.929905e-01 1.121679e-04 1.026960e-04
1.931209e-01 2.905757e-04 1.030641e-04
1.932514e-01 1.789894e-04 1.029918e-04
1.933818e-01 1.697523e-04 1.030966e-04
1.935122e-01 1.823997e-04 1.035852e-04
1.936427e-01 1.191751e-04 1.025449e-04
1.937731e-01 1.652118e-04 1.031253e-04
1.939036e-01 3.270410e-04 1.034061e-04
1.940340e-01 2.018133e-04 1.024147e-04
1.941645e-01 2.631344e-04 1.030967e-04
1.942949e-01 2.826138e-04 1.025991e-04
1.944253e-01 2.162021e-04 1.024185e-04
1.945558e-01 1.437968e-04 1.028539e-04
1.946862e-01 1.152772e-04 1.021315e-04
1.948167e-01 2.154292e-04 1.030371e-04
1.949471e-01 -1.068284e-05 1.024902e-04
1.950776e-01 1.227806e-04 1.022088e-04
1.952080e-01 2.097409e-04 1.024534e-04
1.953384e-01 6.029738e-05 1.021218e-04
1.954689e-01 2.560500e-05 1.023239e-04
1.955993e-01 3.462822e-05 1.025403e-04
1.957298e-01 1.223428e-04 1.018362e-04
1.958602e-01 1.733855e-04 1.023619e-04
1.959907e-01 6.143128e-05 1.021148e-04
1.961211e-01 2.383914e-04 1.018555e-04
1.962516e-01 8.321716e-05 1.028471e-04
1.963820e-01 1.531460e-04 1.016277e-04
1.965124e-01 1.793361e-04 1.023195e-04
1.966429e-01 1.396332e-04 1.020527e-04
1.967733e-01 3.783766e-04 1.018200e-04
1.969038e-01 2.093164e-04 1.021407e-04
1.970342e-01 1.655315e-04 1.019309e-04
1.971647e-01 2.298418e-04 1.019748e-04
1.972951e-01 2.252711e-04 1.017598e-04
1.974255e-01 3.273749e-04 1.016057e-04
1.975560e-01 1.261682e-04 1.016786e-04
1.976864e-01 1.684425e-04 1.019004e-04
1.978169e-01 2.419893e-05 1.012410e-04
1.979473e-01 2.292727e-04 1.018934e-04
1.980778e-01 1.000600e-04 1.011907e-04
1.982082e-01 5.384545e-05 1.011841e-04
1.983387e-01 4.878928e-05 1.015431e-04
1.984691e-01 1.486785e-04 1.011559e-04
1.985995e-01 2.783365e-04 1.017242e-04
1.987300e-01 1.918115e-04 1.013341e-04
1.988604e-01 1.139704e-04 1.009529e-04
1.989909e-01 1.027459e-04 1.016495e-04
1.991213e-01 2.810908e-04 1.010695e-04
1.992518e-01 1.375396e-04 1.014283e-04
1.993822e-01 1.040865e-04 1.011391e-04
1.995126e-01 3.197454e-04 1.008533e-04
1.996431e-01 2.357182e-04 1.011135e-04
1.997735e-01 2.479470e-04 1.010784e-04
1.999040e-01 1.097546e-04 1.009069e-04
2.000344e-01 4.289416e-04 1.013609e-04
range-from: 50
range-to: 1481
data-frames-directory: /Users/ex23021/Library/CloudStorage/OneDrive-UniversityofBristol/KIF5C-KLC1 complex/SAXS Diamond July 2023/SAXS data Diamond 2023/b21-443516_ascii
parent-buffer-frame-index-first: 73
parent-buffer-frame-index-last: 97
parent-buffer-frames: b21-443516_00072.dat b21-443516_00073.dat b21-443516_00074.dat b21-443516_00075.dat b21-443516_00076.dat b21-443516_00077.dat b21-443516_00078.dat b21-443516_00079.dat b21-443516_00080.dat b21-443516_00081.dat b21-443516_00082.dat b21-443516_00083.dat b21-443516_00084.dat b21-443516_00085.dat b21-443516_00086.dat b21-443516_00087.dat b21-443516_00088.dat b21-443516_00089.dat…
parent-sample-frame-index-first: 239
parent-sample-frame-index-last: 250
parent-sample-frames: b21-443516_00238.dat b21-443516_00239.dat b21-443516_00240.dat b21-443516_00241.dat b21-443516_00242.dat b21-443516_00243.dat b21-443516_00244.dat b21-443516_00245.dat b21-443516_00246.dat b21-443516_00247.dat b21-443516_00248.dat b21-443516_00249.dat
range-from: 20
range-to: 1500

## Sheet: SAXS EL-A-Ala
Sample description: chromixs
Sample: chromixs c= 0 mg/ml Code: chromixs
5.673989e-03 8.242465e-02 1.149610e-03
5.804432e-03 8.258270e-02 1.104895e-03
5.934876e-03 8.094452e-02 1.056093e-03
6.065319e-03 7.660873e-02 9.952419e-04
6.195762e-03 8.298692e-02 9.809986e-04
6.326205e-03 7.981010e-02 9.546500e-04
6.456649e-03 7.769362e-02 9.165869e-04
6.587092e-03 7.999219e-02 8.822736e-04
6.717535e-03 7.786595e-02 8.652930e-04
6.847978e-03 7.502536e-02 8.511441e-04
6.978422e-03 7.922135e-02 8.233538e-04
7.108865e-03 7.499416e-02 8.061454e-04
7.239308e-03 7.220070e-02 7.777097e-04
7.369751e-03 7.390703e-02 7.525069e-04
7.500194e-03 7.309993e-02 7.421440e-04
7.630638e-03 6.911300e-02 7.258344e-04
7.761081e-03 7.155756e-02 6.998881e-04
7.891524e-03 6.919098e-02 6.942977e-04
8.021967e-03 7.093894e-02 6.694986e-04
8.152411e-03 7.002742e-02 6.704640e-04
8.282854e-03 6.785241e-02 6.351797e-04
8.413297e-03 6.719551e-02 6.427487e-04
8.543740e-03 6.594302e-02 6.207921e-04
8.674183e-03 6.191862e-02 6.038272e-04
8.804627e-03 6.320745e-02 5.959199e-04
8.935070e-03 6.105776e-02 5.825559e-04
9.065513e-03 6.074718e-02 5.618392e-04
9.195956e-03 6.088666e-02 5.752027e-04
9.326400e-03 6.164938e-02 5.423229e-04
9.456843e-03 5.870577e-02 5.348283e-04
9.587286e-03 5.681025e-02 5.328713e-04
9.717729e-03 5.591636e-02 5.142978e-04
9.848173e-03 5.384755e-02 5.084002e-04
9.978616e-03 5.280234e-02 4.992857e-04
1.010906e-02 5.181421e-02 4.809363e-04
1.023950e-02 5.046058e-02 4.794161e-04
1.036995e-02 5.141919e-02 4.665394e-04
1.050039e-02 5.078775e-02 4.570314e-04
1.063083e-02 4.901412e-02 4.501972e-04
1.076128e-02 4.933957e-02 4.368820e-04
1.089172e-02 4.868174e-02 4.347159e-04
1.102216e-02 4.803254e-02 4.187387e-04
1.115260e-02 4.805211e-02 4.135410e-04
1.128305e-02 4.690952e-02 4.139685e-04
1.141349e-02 4.659114e-02 3.962012e-04
1.154393e-02 4.592207e-02 3.890545e-04
1.167438e-02 4.544625e-02 3.822002e-04
1.180482e-02 4.535225e-02 3.669447e-04
1.193526e-02 4.474253e-02 3.660099e-04
1.206571e-02 4.519224e-02 3.585520e-04
1.219615e-02 4.424193e-02 3.502408e-04
1.232659e-02 4.363969e-02 3.480486e-04
1.245704e-02 4.284721e-02 3.411416e-04
1.258748e-02 4.258666e-02 3.316338e-04
1.271792e-02 4.305911e-02 3.254730e-04
1.284837e-02 4.224386e-02 3.194902e-04
1.297881e-02 4.213884e-02 3.153859e-04
1.310925e-02 4.171769e-02 3.052746e-04
1.323970e-02 4.140520e-02 3.055530e-04
1.337014e-02 4.092688e-02 3.009839e-04
1.350058e-02 4.065685e-02 2.981904e-04
1.363103e-02 4.014068e-02 2.933694e-04
1.376147e-02 3.997312e-02 2.924582e-04
1.389191e-02 3.929229e-02 2.826259e-04
1.402236e-02 3.866386e-02 2.834299e-04
1.415280e-02 3.798821e-02 2.779194e-04
1.428324e-02 3.794157e-02 2.749084e-04
1.441369e-02 3.825505e-02 2.774995e-04
1.454413e-02 3.764695e-02 2.716254e-04
1.467457e-02 3.735246e-02 2.680738e-04
1.480502e-02 3.682572e-02 2.664761e-04
1.493546e-02 3.663402e-02 2.643015e-04
1.506590e-02 3.572998e-02 2.620225e-04
1.519634e-02 3.572585e-02 2.597355e-04
1.532679e-02 3.550996e-02 2.576319e-04
1.545723e-02 3.488485e-02 2.544994e-04
1.558768e-02 3.478408e-02 2.508951e-04
1.571812e-02 3.441232e-02 2.511872e-04
1.584856e-02 3.428215e-02 2.465897e-04
1.597901e-02 3.377367e-02 2.466298e-04
1.610945e-02 3.319310e-02 2.451316e-04
1.623989e-02 3.330029e-02 2.417072e-04
1.637033e-02 3.274223e-02 2.390422e-04
1.650078e-02 3.293685e-02 2.391773e-04
1.663122e-02 3.203209e-02 2.357313e-04
1.676166e-02 3.182312e-02 2.343539e-04
1.689211e-02 3.139175e-02 2.313506e-04
1.702255e-02 3.128322e-02 2.299364e-04
1.715299e-02 3.101290e-02 2.294765e-04
1.728344e-02 3.093346e-02 2.263071e-04
1.741388e-02 3.002607e-02 2.242509e-04
1.754432e-02 3.059160e-02 2.239966e-04
1.767477e-02 2.987762e-02 2.200381e-04
1.780521e-02 2.944697e-02 2.214639e-04
1.793565e-02 2.940304e-02 2.175387e-04
1.806610e-02 2.970659e-02 2.174877e-04
1.819654e-02 2.912024e-02 2.163141e-04
1.832698e-02 2.836211e-02 2.124835e-04
1.845743e-02 2.837705e-02 2.112719e-04
1.858787e-02 2.809339e-02 2.114674e-04
1.871831e-02 2.759603e-02 2.080455e-04
1.884876e-02 2.755323e-02 2.091865e-04
1.897920e-02 2.743032e-02 2.048432e-04
1.910964e-02 2.718373e-02 2.045944e-04
1.924009e-02 2.697997e-02 2.038717e-04
1.937053e-02 2.632955e-02 2.025931e-04
1.950097e-02 2.654449e-02 1.995146e-04
1.963141e-02 2.627054e-02 1.992918e-04
1.976186e-02 2.586763e-02 1.970841e-04
1.989230e-02 2.564182e-02 1.963313e-04
2.002275e-02 2.591692e-02 1.956856e-04
2.015319e-02 2.555007e-02 1.950874e-04
2.028363e-02 2.561459e-02 1.929552e-04
2.041408e-02 2.503834e-02 1.900416e-04
2.054452e-02 2.478478e-02 1.897553e-04
2.067496e-02 2.455752e-02 1.884458e-04
2.080540e-02 2.443854e-02 1.891407e-04
2.093585e-02 2.430088e-02 1.878265e-04
2.106629e-02 2.414890e-02 1.863031e-04
2.119673e-02 2.373082e-02 1.848814e-04
2.132718e-02 2.348646e-02 1.850677e-04
2.145762e-02 2.336940e-02 1.825053e-04
2.158806e-02 2.345861e-02 1.832249e-04
2.171851e-02 2.266459e-02 1.796612e-04
2.184895e-02 2.305827e-02 1.812667e-04
2.197939e-02 2.238032e-02 1.790682e-04
2.210984e-02 2.251367e-02 1.778345e-04
2.224028e-02 2.201931e-02 1.758731e-04
2.237072e-02 2.228830e-02 1.772879e-04
2.250117e-02 2.206634e-02 1.749853e-04
2.263161e-02 2.189662e-02 1.746277e-04
2.276205e-02 2.168278e-02 1.727205e-04
2.289250e-02 2.148674e-02 1.731961e-04
2.302294e-02 2.103077e-02 1.715391e-04
2.315338e-02 2.092898e-02 1.708545e-04
2.328383e-02 2.102921e-02 1.692069e-04
2.341427e-02 2.060015e-02 1.691048e-04
2.354471e-02 2.043792e-02 1.678305e-04
2.367516e-02 2.022055e-02 1.679290e-04
2.380560e-02 2.011284e-02 1.652288e-04
2.393604e-02 2.017869e-02 1.672345e-04
2.406648e-02 1.981608e-02 1.647985e-04
2.419693e-02 1.982646e-02 1.634085e-04
2.432737e-02 1.955277e-02 1.626577e-04
2.445782e-02 1.951731e-02 1.628113e-04
2.458826e-02 1.945517e-02 1.615976e-04
2.471870e-02 1.912412e-02 1.605794e-04
2.484914e-02 1.866041e-02 1.590656e-04
2.497959e-02 1.897192e-02 1.593131e-04
2.511003e-02 1.872005e-02 1.586614e-04
2.524047e-02 1.844838e-02 1.570950e-04
2.537092e-02 1.842684e-02 1.565127e-04
2.550136e-02 1.834112e-02 1.559270e-04
2.563180e-02 1.841361e-02 1.565455e-04
2.576225e-02 1.777704e-02 1.536081e-04
2.589269e-02 1.735540e-02 1.542183e-04
2.602313e-02 1.759955e-02 1.534400e-04
2.615358e-02 1.742487e-02 1.537414e-04
2.628402e-02 1.750888e-02 1.510036e-04
2.641446e-02 1.720562e-02 1.511673e-04
2.654491e-02 1.704582e-02 1.501765e-04
2.667535e-02 1.678114e-02 1.508697e-04
2.680579e-02 1.669323e-02 1.492456e-04
2.693624e-02 1.676909e-02 1.487428e-04
2.706668e-02 1.648802e-02 1.475296e-04
2.719712e-02 1.632891e-02 1.482720e-04
2.732757e-02 1.621811e-02 1.468286e-04
2.745801e-02 1.598793e-02 1.462724e-04
2.758845e-02 1.593245e-02 1.453476e-04
2.771890e-02 1.588653e-02 1.458268e-04
2.784934e-02 1.587070e-02 1.433567e-04
2.797978e-02 1.597976e-02 1.444969e-04
2.811023e-02 1.546625e-02 1.429681e-04
2.824067e-02 1.509305e-02 1.428497e-04
2.837111e-02 1.513615e-02 1.416863e-04
2.850156e-02 1.534333e-02 1.417918e-04
2.863200e-02 1.499834e-02 1.405240e-04
2.876244e-02 1.490858e-02 1.413830e-04
2.889289e-02 1.502344e-02 1.410335e-04
2.902333e-02 1.466559e-02 1.392623e-04
2.915377e-02 1.454056e-02 1.383369e-04
2.928421e-02 1.437514e-02 1.381439e-04
2.941466e-02 1.429257e-02 1.376347e-04
2.954510e-02 1.404709e-02 1.372169e-04
2.967554e-02 1.407406e-02 1.369634e-04
2.980599e-02 1.401023e-02 1.363435e-04
2.993643e-02 1.380452e-02 1.354210e-04
3.006687e-02 1.375376e-02 1.344281e-04
3.019732e-02 1.357760e-02 1.347509e-04
3.032776e-02 1.342418e-02 1.340616e-04
3.045820e-02 1.341751e-02 1.342313e-04
3.058865e-02 1.337623e-02 1.333276e-04
3.071909e-02 1.316021e-02 1.326042e-04
3.084953e-02 1.307955e-02 1.318816e-04
3.097998e-02 1.298194e-02 1.326733e-04
3.111042e-02 1.296604e-02 1.304674e-04
3.124086e-02 1.275068e-02 1.312619e-04
3.137131e-02 1.258817e-02 1.300994e-04
3.150175e-02 1.265486e-02 1.302725e-04
3.163219e-02 1.265558e-02 1.293064e-04
3.176264e-02 1.250120e-02 1.298472e-04
3.189308e-02 1.243360e-02 1.284009e-04
3.202352e-02 1.228544e-02 1.292225e-04
3.215397e-02 1.193178e-02 1.272153e-04
3.228441e-02 1.195649e-02 1.277094e-04
3.241485e-02 1.198807e-02 1.268087e-04
3.254530e-02 1.169937e-02 1.269471e-04
3.267574e-02 1.199792e-02 1.258902e-04
3.280618e-02 1.155312e-02 1.256128e-04
3.293662e-02 1.139649e-02 1.247071e-04
3.306707e-02 1.161972e-02 1.254863e-04
3.319751e-02 1.134498e-02 1.234332e-04
3.332795e-02 1.126622e-02 1.246422e-04
3.345840e-02 1.124499e-02 1.236323e-04
3.358884e-02 1.111922e-02 1.232526e-04
3.371929e-02 1.096832e-02 1.228961e-04
3.384973e-02 1.100072e-02 1.229351e-04
3.398017e-02 1.086033e-02 1.221705e-04
3.411061e-02 1.072771e-02 1.219199e-04
3.424106e-02 1.077795e-02 1.217889e-04
3.437150e-02 1.075850e-02 1.227788e-04
3.450194e-02 1.044732e-02 1.224731e-04
3.463239e-02 1.065289e-02 1.252249e-04
3.476283e-02 1.052530e-02 1.256383e-04
3.489327e-02 1.033967e-02 1.256018e-04
3.502372e-02 1.015371e-02 1.260553e-04
3.515416e-02 1.003483e-02 1.264680e-04
3.528460e-02 1.026379e-02 1.269522e-04
3.541505e-02 9.849172e-03 1.273667e-04
3.554549e-02 1.006172e-02 1.272244e-04
3.567593e-02 9.887808e-03 1.272158e-04
3.580638e-02 9.612955e-03 1.275076e-04
3.593682e-02 9.455776e-03 1.265933e-04
3.606726e-02 9.623354e-03 1.276785e-04
3.619771e-02 9.669085e-03 1.273707e-04
3.632815e-02 9.633523e-03 1.282144e-04
3.645859e-02 9.295042e-03 1.274339e-04
3.658904e-02 9.289660e-03 1.279701e-04
3.671948e-02 9.501120e-03 1.287041e-04
3.684992e-02 9.054498e-03 1.291040e-04
3.698037e-02 9.185382e-03 1.282770e-04
3.711081e-02 9.375692e-03 1.292966e-04
3.724125e-02 9.199732e-03 1.284471e-04
3.737170e-02 8.863355e-03 1.294603e-04
3.750214e-02 8.995065e-03 1.294620e-04
3.763258e-02 8.795993e-03 1.295633e-04
3.776302e-02 9.043437e-03 1.286130e-04
3.789347e-02 8.776864e-03 1.298676e-04
3.802391e-02 8.346052e-03 1.286922e-04
3.815436e-02 8.554667e-03 1.300257e-04
3.828480e-02 8.331060e-03 1.293972e-04
3.841524e-02 8.596653e-03 1.299538e-04
3.854568e-02 8.539239e-03 1.297012e-04
3.867613e-02 8.422552e-03 1.297008e-04
3.880657e-02 8.320491e-03 1.301633e-04
3.893701e-02 8.170328e-03 1.298892e-04
3.906746e-02 8.301950e-03 1.295639e-04
3.919790e-02 7.953419e-03 1.307813e-04
3.932834e-02 7.993266e-03 1.296087e-04
3.945879e-02 7.873062e-03 1.300237e-04
3.958923e-02 7.829097e-03 1.283984e-04
3.971967e-02 7.803762e-03 1.266792e-04
3.985012e-02 7.808307e-03 1.260172e-04
3.998056e-02 7.755718e-03 1.258161e-04
4.011100e-02 7.632034e-03 1.255580e-04
4.024145e-02 7.551984e-03 1.249245e-04
4.037189e-02 7.447985e-03 1.244770e-04
4.050233e-02 7.472943e-03 1.235684e-04
4.063278e-02 7.365589e-03 1.239541e-04
4.076322e-02 7.292842e-03 1.228327e-04
4.089366e-02 7.218700e-03 1.227454e-04
4.102411e-02 7.224371e-03 1.220009e-04
4.115455e-02 7.071694e-03 1.225869e-04
4.128499e-02 7.354981e-03 1.218702e-04
4.141544e-02 6.925657e-03 1.214842e-04
4.154588e-02 7.073697e-03 1.209488e-04
4.167632e-02 7.009776e-03 1.221021e-04
4.180677e-02 6.906863e-03 1.204575e-04
4.193721e-02 6.954445e-03 1.209213e-04
4.206765e-02 6.891761e-03 1.196970e-04
4.219809e-02 6.904768e-03 1.203093e-04
4.232854e-02 6.655676e-03 1.196863e-04
4.245898e-02 6.710156e-03 1.204335e-04
4.258943e-02 6.507469e-03 1.183769e-04
4.271987e-02 6.582109e-03 1.191824e-04
4.285031e-02 6.689290e-03 1.187045e-04
4.298075e-02 6.587328e-03 1.185973e-04
4.311120e-02 6.536172e-03 1.176139e-04
4.324164e-02 6.601403e-03 1.185263e-04
4.337208e-02 6.398261e-03 1.180739e-04
4.350253e-02 6.666007e-03 1.176587e-04
4.363297e-02 6.513591e-03 1.174266e-04
4.376341e-02 6.294514e-03 1.170602e-04
4.389386e-02 6.387988e-03 1.167289e-04
4.402430e-02 6.133096e-03 1.172014e-04
4.415474e-02 6.128196e-03 1.163789e-04
4.428519e-02 6.164410e-03 1.162649e-04
4.441563e-02 6.097589e-03 1.167406e-04
4.454607e-02 5.936021e-03 1.154590e-04
4.467652e-02 6.224593e-03 1.157456e-04
4.480696e-02 5.699662e-03 1.156192e-04
4.493740e-02 5.940226e-03 1.153871e-04
4.506785e-02 5.841803e-03 1.151863e-04
4.519829e-02 5.944750e-03 1.145604e-04
4.532873e-02 5.689357e-03 1.149387e-04
4.545918e-02 5.790229e-03 1.147965e-04
4.558962e-02 5.769280e-03 1.144274e-04
4.572006e-02 5.765159e-03 1.144513e-04
4.585050e-02 5.608888e-03 1.133930e-04
4.598095e-02 5.556650e-03 1.140032e-04
4.611139e-02 5.603150e-03 1.137918e-04
4.624184e-02 5.634751e-03 1.135813e-04
4.637228e-02 5.540056e-03 1.141709e-04
4.650272e-02 5.623811e-03 1.158184e-04
4.663316e-02 5.578901e-03 1.158514e-04
4.676361e-02 5.658605e-03 1.165515e-04
4.689405e-02 5.385846e-03 1.167754e-04
4.702449e-02 5.276782e-03 1.176905e-04
4.715494e-02 5.289862e-03 1.173374e-04
4.728538e-02 5.285841e-03 1.178443e-04
4.741582e-02 5.390617e-03 1.173059e-04
4.754627e-02 5.056964e-03 1.186594e-04
4.767671e-02 5.068545e-03 1.181887e-04
4.780715e-02 5.125886e-03 1.185981e-04
4.793760e-02 4.977077e-03 1.177402e-04
4.806804e-02 4.997823e-03 1.189486e-04
4.819848e-02 5.004741e-03 1.187253e-04
4.832893e-02 4.960082e-03 1.188039e-04
4.845937e-02 5.027853e-03 1.195558e-04
4.858981e-02 4.668224e-03 1.187055e-04
4.872026e-02 4.979230e-03 1.196086e-04
4.885070e-02 4.906829e-03 1.192833e-04
4.898114e-02 4.850518e-03 1.192610e-04
4.911159e-02 4.848610e-03 1.199773e-04
4.924203e-02 4.922855e-03 1.197691e-04
4.937247e-02 4.638877e-03 1.202161e-04
4.950292e-02 4.765440e-03 1.197118e-04
4.963336e-02 4.748130e-03 1.200413e-04
4.976380e-02 4.637817e-03 1.203600e-04
4.989425e-02 4.626616e-03 1.201381e-04
5.002469e-02 4.664498e-03 1.202978e-04
5.015513e-02 4.676638e-03 1.199977e-04
5.028557e-02 4.701210e-03 1.207523e-04
5.041602e-02 4.497127e-03 1.199331e-04
5.054646e-02 4.322715e-03 1.206059e-04
5.067691e-02 4.323046e-03 1.200929e-04
5.080735e-02 4.377920e-03 1.207028e-04
5.093779e-02 4.222039e-03 1.200002e-04
5.106823e-02 4.470317e-03 1.208553e-04
5.119868e-02 4.496325e-03 1.204060e-04
5.132912e-02 4.210414e-03 1.209338e-04
5.145956e-02 4.080530e-03 1.204879e-04
5.159001e-02 4.196219e-03 1.210657e-04
5.172045e-02 4.132948e-03 1.204666e-04
5.185089e-02 4.229372e-03 1.209812e-04
5.198134e-02 4.182959e-03 1.206033e-04
5.211178e-02 4.161706e-03 1.214996e-04
5.224222e-02 4.028910e-03 1.205351e-04
5.237267e-02 4.379942e-03 1.218402e-04
5.250311e-02 3.976428e-03 1.208599e-04
5.263355e-02 3.994594e-03 1.208462e-04
5.276400e-02 4.168071e-03 1.213227e-04
5.289444e-02 3.929159e-03 1.214211e-04
5.302488e-02 3.939172e-03 1.208197e-04
5.315533e-02 4.067001e-03 1.213797e-04
5.328577e-02 3.650511e-03 1.206812e-04
5.341621e-02 3.872865e-03 1.212829e-04
5.354666e-02 3.816547e-03 1.215808e-04
5.367710e-02 3.877481e-03 1.210807e-04
5.380754e-02 3.957835e-03 1.213538e-04
5.393799e-02 3.810877e-03 1.216964e-04
5.406843e-02 3.936855e-03 1.212930e-04
5.419887e-02 3.666099e-03 1.209525e-04
5.432932e-02 3.747840e-03 1.220207e-04
5.445976e-02 3.623802e-03 1.214588e-04
5.459020e-02 3.792359e-03 1.215841e-04
5.472064e-02 3.656636e-03 1.211977e-04
5.485109e-02 3.618558e-03 1.214533e-04
5.498153e-02 3.777410e-03 1.215181e-04
5.511198e-02 3.696003e-03 1.219144e-04
5.524242e-02 3.544803e-03 1.212410e-04
5.537286e-02 3.529772e-03 1.217570e-04
5.550331e-02 3.535303e-03 1.214840e-04
5.563375e-02 3.578517e-03 1.216746e-04
5.576419e-02 3.716338e-03 1.217085e-04
5.589463e-02 3.473492e-03 1.221728e-04
5.602508e-02 3.406775e-03 1.211975e-04
5.615552e-02 3.333045e-03 1.220748e-04
5.628596e-02 3.220438e-03 1.211404e-04
5.641641e-02 3.501749e-03 1.219414e-04
5.654685e-02 3.503649e-03 1.223307e-04
5.667729e-02 3.339846e-03 1.215592e-04
5.680774e-02 3.408141e-03 1.218444e-04
5.693818e-02 3.233298e-03 1.214940e-04
5.706862e-02 3.413271e-03 1.217278e-04
5.719907e-02 3.115623e-03 1.223658e-04
5.732951e-02 3.302295e-03 1.219988e-04
5.745995e-02 3.014578e-03 1.216577e-04
5.759040e-02 3.275525e-03 1.221411e-04
5.772084e-02 3.245343e-03 1.222240e-04
5.785128e-02 3.262631e-03 1.220308e-04
5.798173e-02 3.163945e-03 1.215927e-04
5.811217e-02 3.017627e-03 1.209213e-04
5.824261e-02 3.163553e-03 1.210493e-04
5.837306e-02 3.233674e-03 1.207773e-04
5.850350e-02 3.271293e-03 1.203900e-04
5.863394e-02 3.119326e-03 1.207573e-04
5.876439e-02 3.141263e-03 1.199252e-04
5.889483e-02 2.943816e-03 1.202743e-04
5.902527e-02 3.189544e-03 1.196415e-04
5.915571e-02 2.963008e-03 1.196539e-04
5.928616e-02 3.168115e-03 1.197347e-04
5.941660e-02 3.185211e-03 1.194809e-04
5.954704e-02 2.909570e-03 1.191798e-04
5.967749e-02 3.049902e-03 1.192897e-04
5.980793e-02 2.936475e-03 1.182118e-04
5.993838e-02 3.023963e-03 1.193312e-04
6.006882e-02 3.048246e-03 1.179001e-04
6.019926e-02 2.925446e-03 1.183112e-04
6.032970e-02 3.125256e-03 1.179179e-04
6.046015e-02 2.888561e-03 1.179178e-04
6.059059e-02 2.930409e-03 1.172510e-04
6.072103e-02 2.702791e-03 1.170200e-04
6.085148e-02 2.861711e-03 1.174108e-04
6.098192e-02 2.757374e-03 1.177427e-04
6.111236e-02 3.020111e-03 1.166662e-04
6.124281e-02 2.805920e-03 1.167785e-04
6.137325e-02 2.900290e-03 1.168483e-04
6.150369e-02 2.743459e-03 1.165194e-04
6.163414e-02 2.911205e-03 1.166901e-04
6.176458e-02 2.871728e-03 1.168790e-04
6.189502e-02 2.884043e-03 1.161511e-04
6.202547e-02 2.965239e-03 1.169493e-04
6.215591e-02 2.649676e-03 1.162704e-04
6.228635e-02 2.671082e-03 1.161485e-04
6.241680e-02 2.569422e-03 1.163032e-04
6.254724e-02 2.720823e-03 1.162073e-04
6.267768e-02 2.430690e-03 1.162306e-04
6.280813e-02 2.402483e-03 1.157576e-04
6.293857e-02 2.625418e-03 1.157937e-04
6.306901e-02 2.658203e-03 1.162775e-04
6.319946e-02 2.670324e-03 1.153160e-04
6.332990e-02 2.821866e-03 1.155190e-04
6.346034e-02 2.578823e-03 1.154614e-04
6.359078e-02 2.604561e-03 1.152439e-04
6.372123e-02 2.685899e-03 1.156135e-04
6.385167e-02 2.447927e-03 1.153892e-04
6.398212e-02 2.428897e-03 1.148549e-04
6.411256e-02 2.552024e-03 1.152001e-04
6.424300e-02 2.683927e-03 1.148427e-04
6.437345e-02 2.620492e-03 1.143285e-04
6.450389e-02 2.431717e-03 1.151456e-04
6.463433e-02 2.115722e-03 1.143984e-04
6.476477e-02 2.238902e-03 1.148538e-04
6.489522e-02 2.569783e-03 1.144419e-04
6.502566e-02 2.402094e-03 1.150423e-04
6.515610e-02 2.269907e-03 1.138953e-04
6.528655e-02 2.329917e-03 1.143426e-04
6.541699e-02 2.340881e-03 1.143177e-04
6.554743e-02 2.402487e-03 1.140861e-04
6.567788e-02 2.591834e-03 1.140631e-04
6.580832e-02 2.495329e-03 1.143143e-04
6.593876e-02 2.507200e-03 1.136070e-04
6.606921e-02 2.304534e-03 1.143444e-04
6.619965e-02 2.213291e-03 1.131965e-04
6.633009e-02 2.350926e-03 1.134106e-04
6.646054e-02 2.303370e-03 1.136293e-04
6.659098e-02 2.370706e-03 1.136224e-04
6.672142e-02 2.206690e-03 1.135613e-04
6.685187e-02 2.341040e-03 1.131704e-04
6.698231e-02 2.105393e-03 1.128744e-04
6.711275e-02 2.229986e-03 1.135412e-04
6.724320e-02 2.454157e-03 1.128190e-04
6.737364e-02 2.204844e-03 1.132656e-04
6.750408e-02 2.051217e-03 1.129063e-04
6.763453e-02 2.094800e-03 1.124626e-04
6.776497e-02 2.210914e-03 1.130493e-04
6.789541e-02 2.159308e-03 1.129828e-04
6.802585e-02 2.270964e-03 1.125549e-04
6.815630e-02 2.131726e-03 1.128000e-04
6.828674e-02 2.024510e-03 1.122437e-04
6.841719e-02 2.152598e-03 1.120387e-04
6.854763e-02 2.066291e-03 1.129397e-04
6.867807e-02 2.082939e-03 1.117510e-04
6.880852e-02 2.223410e-03 1.125706e-04
6.893896e-02 2.010013e-03 1.117175e-04
6.906940e-02 2.264590e-03 1.115615e-04
6.919984e-02 2.486917e-03 1.130254e-04
6.933029e-02 2.055373e-03 1.117071e-04
6.946073e-02 2.054005e-03 1.116398e-04
6.959117e-02 1.934518e-03 1.117960e-04
6.972162e-02 1.903506e-03 1.114415e-04
6.985206e-02 1.846515e-03 1.117206e-04
6.998250e-02 1.985519e-03 1.109613e-04
7.011295e-02 2.097920e-03 1.116260e-04
7.024339e-02 1.939851e-03 1.117898e-04
7.037383e-02 2.054432e-03 1.110961e-04
7.050428e-02 2.125702e-03 1.108594e-04
7.063472e-02 2.052001e-03 1.116624e-04
7.076516e-02 2.053009e-03 1.105777e-04
7.089561e-02 1.958699e-03 1.112554e-04
7.102605e-02 1.996477e-03 1.104297e-04
7.115649e-02 2.062965e-03 1.108855e-04
7.128694e-02 1.981320e-03 1.107120e-04
7.141738e-02 1.928187e-03 1.104889e-04
7.154782e-02 2.058643e-03 1.103672e-04
7.167827e-02 2.021698e-03 1.110984e-04
7.180871e-02 1.958227e-03 1.101318e-04
7.193915e-02 1.788613e-03 1.105567e-04
7.206960e-02 1.640160e-03 1.099541e-04
7.220004e-02 1.928656e-03 1.099328e-04
7.233048e-02 1.836851e-03 1.105486e-04
7.246092e-02 1.882023e-03 1.101080e-04
7.259137e-02 1.638719e-03 1.098665e-04
7.272181e-02 1.834960e-03 1.097498e-04
7.285226e-02 1.813625e-03 1.103076e-04
7.298270e-02 1.861219e-03 1.098781e-04
7.311314e-02 1.863900e-03 1.098635e-04
7.324358e-02 1.970117e-03 1.099710e-04
7.337403e-02 1.863597e-03 1.097280e-04
7.350447e-02 1.853641e-03 1.090207e-04
7.363491e-02 1.749547e-03 1.096182e-04
7.376536e-02 1.723902e-03 1.088969e-04
7.389580e-02 1.700980e-03 1.094764e-04
7.402624e-02 1.737931e-03 1.095926e-04
7.415669e-02 1.766756e-03 1.085879e-04
7.428713e-02 1.653205e-03 1.089878e-04
7.441757e-02 1.942522e-03 1.099649e-04
7.454802e-02 1.731004e-03 1.084419e-04
7.467846e-02 1.896212e-03 1.094474e-04
7.480890e-02 1.779815e-03 1.084525e-04
7.493935e-02 1.547182e-03 1.085974e-04
7.506979e-02 1.815481e-03 1.089785e-04
7.520023e-02 1.571013e-03 1.080793e-04
7.533068e-02 1.578579e-03 1.088248e-04
7.546112e-02 1.557226e-03 1.091252e-04
7.559156e-02 1.717622e-03 1.079250e-04
7.572201e-02 1.806720e-03 1.082933e-04
7.585245e-02 1.852101e-03 1.078381e-04
7.598289e-02 1.784385e-03 1.082233e-04
7.611334e-02 1.802972e-03 1.085297e-04
7.624378e-02 1.634199e-03 1.075862e-04
7.637422e-02 1.709186e-03 1.077364e-04
7.650467e-02 1.509806e-03 1.082884e-04
7.663511e-02 1.322854e-03 1.073956e-04
7.676555e-02 1.571464e-03 1.077775e-04
7.689599e-02 1.686693e-03 1.078309e-04
7.702644e-02 1.662300e-03 1.075023e-04
7.715688e-02 1.679975e-03 1.078421e-04
7.728733e-02 1.555366e-03 1.070512e-04
7.741777e-02 1.468301e-03 1.074483e-04
7.754821e-02 1.514075e-03 1.074286e-04
7.767865e-02 1.658996e-03 1.072213e-04
7.780910e-02 1.631667e-03 1.075080e-04
7.793954e-02 1.281721e-03 1.066694e-04
7.806998e-02 1.603448e-03 1.072889e-04
7.820043e-02 1.642292e-03 1.080488e-04
7.833087e-02 1.522132e-03 1.064880e-04
7.846131e-02 1.526606e-03 1.067090e-04
7.859176e-02 1.529136e-03 1.068410e-04
7.872220e-02 1.396543e-03 1.067331e-04
7.885264e-02 1.505777e-03 1.063820e-04
7.898309e-02 1.420926e-03 1.064678e-04
7.911353e-02 1.607267e-03 1.065441e-04
7.924397e-02 1.347817e-03 1.067588e-04
7.937442e-02 1.615537e-03 1.062865e-04
7.950486e-02 1.540794e-03 1.066225e-04
7.963530e-02 1.412231e-03 1.059608e-04
7.976575e-02 1.441227e-03 1.067295e-04
7.989619e-02 1.466761e-03 1.062874e-04
8.002663e-02 1.183890e-03 1.057477e-04
8.015708e-02 1.298167e-03 1.059644e-04
8.028752e-02 1.397554e-03 1.067749e-04
8.041796e-02 1.375786e-03 1.054852e-04
8.054841e-02 1.357329e-03 1.062402e-04
8.067885e-02 1.230340e-03 1.051602e-04
8.080929e-02 1.432339e-03 1.057698e-04
8.093974e-02 1.418325e-03 1.059010e-04
8.107018e-02 1.181374e-03 1.054049e-04
8.120062e-02 1.477365e-03 1.054503e-04
8.133106e-02 1.207419e-03 1.056622e-04
8.146151e-02 1.319372e-03 1.047662e-04
8.159195e-02 1.243145e-03 1.056503e-04
8.172240e-02 1.341658e-03 1.048993e-04
8.185284e-02 1.363591e-03 1.054502e-04
8.198328e-02 1.515737e-03 1.057757e-04
8.211372e-02 1.434620e-03 1.045258e-04
8.224417e-02 1.302613e-03 1.052368e-04
8.237461e-02 1.286994e-03 1.049947e-04
8.250505e-02 1.381259e-03 1.047793e-04
8.263550e-02 1.301949e-03 1.052229e-04
8.276594e-02 1.249569e-03 1.046421e-04
8.289638e-02 1.168229e-03 1.045577e-04
8.302683e-02 1.153947e-03 1.051307e-04
8.315727e-02 1.308711e-03 1.042606e-04
8.328771e-02 1.173452e-03 1.048664e-04
8.341816e-02 1.147394e-03 1.045851e-04
8.354860e-02 1.110018e-03 1.043374e-04
8.367904e-02 1.317774e-03 1.044022e-04
8.380949e-02 1.265603e-03 1.039195e-04
8.393993e-02 1.251009e-03 1.045018e-04
8.407037e-02 1.300553e-03 1.046762e-04
8.420082e-02 1.273429e-03 1.036068e-04
8.433126e-02 1.343454e-03 1.042759e-04
8.446170e-02 1.155430e-03 1.042626e-04
8.459215e-02 1.313390e-03 1.035800e-04
8.472259e-02 1.202120e-03 1.040175e-04
8.485303e-02 1.250481e-03 1.038378e-04
8.498348e-02 1.088970e-03 1.035620e-04
8.511392e-02 9.960187e-04 1.037307e-04
8.524436e-02 1.215691e-03 1.032393e-04
8.537481e-02 1.050839e-03 1.038266e-04
8.550525e-02 1.082357e-03 1.038400e-04
8.563569e-02 1.158054e-03 1.036811e-04
8.576613e-02 1.281605e-03 1.038875e-04
8.589658e-02 1.042893e-03 1.030526e-04
8.602702e-02 1.171710e-03 1.030881e-04
8.615747e-02 1.209249e-03 1.035894e-04
8.628791e-02 9.632678e-04 1.022849e-04
8.641835e-02 1.169672e-03 1.036452e-04
8.654879e-02 1.244945e-03 1.030752e-04
8.667924e-02 1.012539e-03 1.028650e-04
8.680968e-02 1.074358e-03 1.032095e-04
8.694012e-02 1.195625e-03 1.025103e-04
8.707057e-02 1.255471e-03 1.031153e-04
8.720101e-02 1.081791e-03 1.026747e-04
8.733145e-02 1.231602e-03 1.023753e-04
8.746190e-02 9.971999e-04 1.028829e-04
8.759234e-02 1.031682e-03 1.024114e-04
8.772278e-02 1.042619e-03 1.025873e-04
8.785323e-02 1.224225e-03 1.026932e-04
8.798367e-02 1.020120e-03 1.020748e-04
8.811411e-02 1.027788e-03 1.027929e-04
8.824456e-02 1.102466e-03 1.020621e-04
8.837500e-02 1.022340e-03 1.022966e-04
8.850544e-02 9.871159e-04 1.027067e-04
8.863589e-02 8.843722e-04 1.017489e-04
8.876633e-02 1.073672e-03 1.021318e-04
8.889677e-02 1.067605e-03 1.025427e-04
8.902722e-02 1.084526e-03 1.014151e-04
8.915766e-02 1.107418e-03 1.020549e-04
8.928810e-02 9.950607e-04 1.019616e-04
8.941855e-02 9.807897e-04 1.014558e-04
8.954899e-02 1.070416e-03 1.021850e-04
8.967943e-02 1.002156e-03 1.016942e-04
8.980988e-02 1.090537e-03 1.016982e-04
8.994032e-02 1.183792e-03 1.019856e-04
9.007076e-02 8.496185e-04 1.009988e-04
9.020121e-02 1.056261e-03 1.021502e-04
9.033165e-02 1.134726e-03 1.013161e-04
9.046209e-02 9.939110e-04 1.013986e-04
9.059254e-02 9.580147e-04 1.018907e-04
9.072298e-02 1.016917e-03 1.012946e-04
9.085342e-02 1.047031e-03 1.016945e-04
9.098386e-02 9.745872e-04 1.016607e-04
9.111431e-02 9.825775e-04 1.007238e-04
9.124475e-02 9.672236e-04 1.015791e-04
9.137519e-02 9.433158e-04 1.010038e-04
9.150564e-02 8.441288e-04 1.007875e-04
9.163608e-02 1.093909e-03 1.031382e-04
9.176652e-02 8.712259e-04 1.040194e-04
9.189697e-02 1.080809e-03 1.046382e-04
9.202741e-02 9.517137e-04 1.055232e-04
9.215785e-02 1.127139e-03 1.061790e-04
9.228830e-02 1.071907e-03 1.068020e-04
9.241874e-02 9.700613e-04 1.069921e-04
9.254918e-02 9.632420e-04 1.076151e-04
9.267963e-02 9.992783e-04 1.079434e-04
9.281007e-02 8.837894e-04 1.081042e-04
9.294051e-02 8.686269e-04 1.067125e-04
9.307096e-02 1.214172e-03 1.056377e-04
9.320140e-02 7.606520e-04 1.047505e-04
9.333184e-02 7.903718e-04 1.046647e-04
9.346229e-02 8.448507e-04 1.040200e-04
9.359273e-02 8.433114e-04 1.040892e-04
9.372317e-02 8.974042e-04 1.044180e-04
9.385362e-02 7.960048e-04 1.033752e-04
9.398406e-02 1.065632e-03 1.037792e-04
9.411450e-02 8.832858e-04 1.025800e-04
9.424495e-02 9.938617e-04 1.030699e-04
9.437539e-02 8.170045e-04 1.027561e-04
9.450583e-02 7.567067e-04 1.025443e-04
9.463628e-02 9.327732e-04 1.030176e-04
9.476672e-02 1.022674e-03 1.028356e-04
9.489716e-02 9.512968e-04 1.016975e-04
9.502761e-02 9.626879e-04 1.025316e-04
9.515805e-02 7.585524e-04 1.018027e-04
9.528849e-02 8.563961e-04 1.016623e-04
9.541893e-02 6.579216e-04 1.023474e-04
9.554938e-02 8.257121e-04 1.014291e-04
9.567982e-02 7.577773e-04 1.015832e-04
9.581026e-02 8.269938e-04 1.016676e-04
9.594071e-02 8.226054e-04 1.009384e-04
9.607115e-02 9.394787e-04 1.024472e-04
9.620159e-02 8.653972e-04 1.010629e-04
9.633204e-02 7.018276e-04 1.007529e-04
9.646248e-02 9.346383e-04 1.014930e-04
9.659292e-02 8.438358e-04 1.006509e-04
9.672337e-02 8.031044e-04 1.009526e-04
9.685381e-02 6.868955e-04 1.008420e-04
9.698425e-02 7.926109e-04 1.004073e-04
9.711470e-02 8.921548e-04 1.009673e-04
9.724514e-02 8.391410e-04 1.005021e-04
9.737558e-02 8.731238e-04 1.003418e-04
9.750603e-02 6.702356e-04 1.007444e-04
9.763647e-02 8.121670e-04 1.002640e-04
9.776691e-02 8.928909e-04 1.002867e-04
9.789736e-02 8.886499e-04 1.001182e-04
9.802780e-02 7.487409e-04 9.971142e-05
9.815824e-02 7.785570e-04 9.977770e-05
9.828869e-02 7.117597e-04 9.936501e-05
9.841913e-02 8.887556e-04 9.912042e-05
9.854957e-02 5.445630e-04 9.924886e-05
9.868002e-02 7.470599e-04 9.854916e-05
9.881046e-02 7.192075e-04 9.856327e-05
9.894090e-02 8.418680e-04 9.808105e-05
9.907135e-02 8.172496e-04 9.800473e-05
9.920179e-02 8.078579e-04 9.843801e-05
9.933223e-02 9.631290e-04 9.767887e-05
9.946268e-02 6.608227e-04 9.807640e-05
9.959312e-02 5.154555e-04 9.793179e-05
9.972356e-02 7.457106e-04 9.754132e-05
9.985400e-02 7.022134e-04 9.791062e-05
9.998445e-02 8.529496e-04 9.791802e-05
1.001149e-01 7.623372e-04 9.803426e-05
1.002453e-01 7.192946e-04 9.821086e-05
1.003758e-01 8.322068e-04 9.789144e-05
1.005062e-01 7.935613e-04 9.826398e-05
1.006367e-01 7.917329e-04 9.792828e-05
1.007671e-01 8.176222e-04 9.807889e-05
1.008976e-01 7.125716e-04 9.844622e-05
1.010280e-01 6.301428e-04 9.788697e-05
1.011584e-01 7.649552e-04 9.804832e-05
1.012889e-01 7.495783e-04 9.880594e-05
1.014193e-01 7.179330e-04 9.726627e-05
1.015498e-01 6.276290e-04 9.776629e-05
1.016802e-01 8.043821e-04 9.786646e-05
1.018107e-01 6.563920e-04 9.748896e-05
1.019411e-01 7.673219e-04 9.805488e-05
1.020715e-01 6.547564e-04 9.722698e-05
1.022020e-01 6.490291e-04 9.771063e-05
1.023324e-01 9.086600e-04 9.790103e-05
1.024629e-01 5.825285e-04 9.718142e-05
1.025933e-01 7.680699e-04 9.792695e-05
1.027238e-01 6.712112e-04 9.710727e-05
1.028542e-01 7.248304e-04 9.733318e-05
1.029846e-01 7.549748e-04 9.765975e-05
1.031151e-01 6.317597e-04 9.701252e-05
1.032455e-01 6.753788e-04 9.719125e-05
1.033760e-01 6.774475e-04 9.778151e-05
1.035064e-01 6.682037e-04 9.672887e-05
1.036369e-01 7.117535e-04 9.715775e-05
1.037673e-01 5.394793e-04 9.716632e-05
1.038977e-01 7.495256e-04 9.718895e-05
1.040282e-01 5.468938e-04 9.728485e-05
1.041586e-01 5.433829e-04 9.656522e-05
1.042891e-01 7.343092e-04 9.659194e-05
1.044195e-01 7.400576e-04 9.732167e-05
1.045500e-01 6.871801e-04 9.642668e-05
1.046804e-01 5.963601e-04 9.649573e-05
1.048108e-01 7.543264e-04 9.676037e-05
1.049413e-01 6.496190e-04 9.683879e-05
1.050717e-01 7.730074e-04 9.698913e-05
1.052022e-01 7.666030e-04 9.591818e-05
1.053326e-01 5.058221e-04 9.641326e-05
1.054631e-01 7.361567e-04 9.669022e-05
1.055935e-01 8.223276e-04 9.638418e-05
1.057239e-01 6.079514e-04 9.630036e-05
1.058544e-01 6.266359e-04 9.644009e-05
1.059848e-01 6.705884e-04 9.623944e-05
1.061153e-01 8.600475e-04 9.653537e-05
1.062457e-01 8.317793e-04 9.592274e-05
1.063762e-01 6.580716e-04 9.673173e-05
1.065066e-01 7.128027e-04 9.625107e-05
1.066370e-01 6.707131e-04 9.584665e-05
1.067675e-01 6.372935e-04 9.607286e-05
1.068979e-01 5.854526e-04 9.591329e-05
1.070284e-01 7.220746e-04 9.588162e-05
1.071588e-01 7.703889e-04 9.655719e-05
1.072893e-01 5.940551e-04 9.524080e-05
1.074197e-01 6.014954e-04 9.589447e-05
1.075502e-01 5.039741e-04 9.551586e-05
1.076806e-01 6.459531e-04 9.577301e-05
1.078110e-01 5.353774e-04 9.613111e-05
1.079415e-01 5.399689e-04 9.504676e-05
1.080719e-01 4.562472e-04 9.582262e-05
1.082024e-01 5.526537e-04 9.576479e-05
1.083328e-01 5.761446e-04 9.552114e-05
1.084633e-01 4.331859e-04 9.813213e-05
1.085937e-01 6.731738e-04 9.852726e-05
1.087241e-01 7.093062e-04 9.940532e-05
1.088546e-01 4.914736e-04 9.990279e-05
1.089850e-01 7.047018e-04 9.985127e-05
1.091155e-01 5.907157e-04 1.010802e-04
1.092459e-01 5.408612e-04 1.013947e-04
1.093764e-01 8.180554e-04 1.010339e-04
1.095068e-01 7.137938e-04 1.022540e-04
1.096373e-01 6.567213e-04 1.023303e-04
1.097677e-01 5.242226e-04 1.023995e-04
1.098981e-01 6.767697e-04 1.031846e-04
1.100286e-01 6.547552e-04 1.028835e-04
1.101590e-01 5.700851e-04 1.038068e-04
1.102895e-01 6.101912e-04 1.041672e-04
1.104199e-01 4.727690e-04 1.038721e-04
1.105504e-01 6.582591e-04 1.050523e-04
1.106808e-01 4.177038e-04 1.044667e-04
1.108112e-01 4.935417e-04 1.046390e-04
1.109417e-01 5.401049e-04 1.055149e-04
1.110721e-01 5.870284e-04 1.055718e-04
1.112026e-01 6.302300e-04 1.062912e-04
1.113330e-01 5.692734e-04 1.059675e-04
1.114635e-01 6.736188e-04 1.062947e-04
1.115939e-01 6.331490e-04 1.075590e-04
1.117243e-01 3.889602e-04 1.067768e-04
1.118548e-01 4.837852e-04 1.071864e-04
1.119852e-01 4.333946e-04 1.074052e-04
1.121157e-01 5.614644e-04 1.072693e-04
1.122461e-01 4.179080e-04 1.074977e-04
1.123766e-01 7.867637e-04 1.080323e-04
1.125070e-01 6.629980e-04 1.080248e-04
1.126374e-01 7.333738e-04 1.085105e-04
1.127679e-01 7.251761e-04 1.082983e-04
1.128983e-01 6.066274e-04 1.091519e-04
1.130288e-01 4.302398e-04 1.088051e-04
1.131592e-01 6.281253e-04 1.087434e-04
1.132897e-01 6.064655e-04 1.081100e-04
1.134201e-01 6.538409e-04 1.058906e-04
1.135505e-01 5.200879e-04 1.052972e-04
1.136810e-01 6.627922e-04 1.051334e-04
1.138114e-01 6.426421e-04 1.035725e-04
1.139419e-01 4.915119e-04 1.040669e-04
1.140723e-01 5.450548e-04 1.032671e-04
1.142028e-01 4.447125e-04 1.027186e-04
1.143332e-01 4.884093e-04 1.029174e-04
1.144637e-01 6.126347e-04 1.019372e-04
1.145941e-01 4.179610e-04 1.015511e-04
1.147245e-01 5.113603e-04 1.018283e-04
1.148550e-01 5.972549e-04 1.009103e-04
1.149854e-01 6.038543e-04 1.016229e-04
1.151159e-01 6.600040e-04 1.013105e-04
1.152463e-01 5.794671e-04 1.005163e-04
1.153768e-01 5.565863e-04 1.008158e-04
1.155072e-01 3.797088e-04 1.000616e-04
1.156376e-01 6.021047e-04 1.004383e-04
1.157681e-01 4.038455e-04 1.005453e-04
1.158985e-01 5.775674e-04 9.923231e-05
1.160290e-01 6.536588e-04 1.004326e-04
1.161594e-01 6.133969e-04 9.968130e-05
1.162899e-01 3.662163e-04 9.908661e-05
1.164203e-01 3.981585e-04 9.950217e-05
1.165507e-01 4.242709e-04 9.893344e-05
1.166812e-01 6.609889e-04 9.912545e-05
1.168116e-01 4.205567e-04 9.944108e-05
1.169421e-01 4.758643e-04 9.863668e-05
1.170725e-01 5.349865e-04 9.867715e-05
1.172030e-01 6.554746e-04 9.869907e-05
1.173334e-01 4.005564e-04 9.814706e-05
1.174638e-01 3.082425e-04 9.854472e-05
1.175943e-01 5.621407e-04 9.779357e-05
1.177247e-01 4.654847e-04 9.807012e-05
1.178552e-01 3.908061e-04 9.848230e-05
1.179856e-01 4.688489e-04 9.711998e-05
1.181161e-01 5.054334e-04 9.763438e-05
1.182465e-01 4.315452e-04 9.743181e-05
1.183769e-01 4.355226e-04 9.713993e-05
1.185074e-01 4.462065e-04 9.721005e-05
1.186378e-01 5.692377e-04 9.680858e-05
1.187683e-01 4.057702e-04 9.673099e-05
1.188987e-01 4.438437e-04 9.682113e-05
1.190292e-01 5.152230e-04 9.614716e-05
1.191596e-01 5.042859e-04 9.627026e-05
1.192900e-01 6.269937e-04 9.595711e-05
1.194205e-01 4.523545e-04 9.655492e-05
1.195509e-01 5.157382e-04 9.553946e-05
1.196814e-01 4.589597e-04 9.532105e-05
1.198118e-01 3.659960e-04 9.561796e-05
1.199423e-01 4.959255e-04 9.547184e-05
1.200727e-01 4.265935e-04 9.490913e-05
1.202031e-01 3.469208e-04 9.488561e-05
1.203336e-01 3.399163e-04 9.489433e-05
1.204640e-01 4.765081e-04 9.477101e-05
1.205945e-01 3.535242e-04 9.477439e-05
1.207249e-01 4.698140e-04 9.415380e-05
1.208554e-01 4.280856e-04 9.453153e-05
1.209858e-01 5.655092e-04 9.417896e-05
1.211162e-01 4.157196e-04 9.401319e-05
1.212467e-01 5.011127e-04 9.420572e-05
1.213771e-01 4.215001e-04 9.341516e-05
1.215076e-01 3.462503e-04 9.399130e-05
1.216380e-01 3.552999e-04 9.354969e-05
1.217685e-01 5.035232e-04 9.306716e-05
1.218989e-01 3.696572e-04 9.362371e-05
1.220293e-01 2.838684e-04 9.334538e-05
1.221598e-01 3.269206e-04 9.324539e-05
1.222902e-01 4.461199e-04 9.332205e-05
1.224207e-01 5.337573e-04 9.261995e-05
1.225511e-01 3.829539e-04 9.288560e-05
1.226816e-01 3.462413e-04 9.274544e-05
1.228120e-01 3.307216e-04 9.248646e-05
1.229425e-01 5.006786e-04 9.278689e-05
1.230729e-01 4.486127e-04 9.260747e-05
1.232033e-01 3.359918e-04 9.232982e-05
1.233338e-01 2.660368e-04 9.253396e-05
1.234642e-01 4.852526e-04 9.235097e-05
1.235947e-01 3.526438e-04 9.262773e-05
1.237251e-01 4.649140e-04 9.234419e-05
1.238556e-01 4.039489e-04 9.191301e-05
1.239860e-01 3.637138e-04 9.278879e-05
1.241165e-01 3.900451e-04 9.205827e-05
1.242469e-01 3.970024e-04 9.209155e-05
1.243773e-01 3.258914e-04 9.249372e-05
1.245078e-01 3.357809e-04 9.182400e-05
1.246382e-01 4.745241e-04 9.231516e-05
1.247687e-01 4.802465e-04 9.178815e-05
1.248991e-01 4.102887e-04 9.186429e-05
1.250295e-01 3.997624e-04 9.212419e-05
1.251600e-01 2.661814e-04 9.152740e-05
1.252904e-01 3.183646e-04 9.155476e-05
1.254209e-01 5.125371e-04 9.196924e-05
1.255513e-01 2.596634e-04 9.122243e-05
1.256818e-01 3.719974e-04 9.164381e-05
1.258122e-01 4.071707e-04 9.143889e-05
1.259426e-01 4.167447e-04 9.134517e-05
1.260731e-01 5.590697e-04 9.180455e-05
1.262035e-01 4.395008e-04 9.118183e-05
1.263340e-01 2.946324e-04 9.136465e-05
1.264644e-01 4.225982e-04 9.177451e-05
1.265949e-01 3.629898e-04 9.092862e-05
1.267253e-01 2.915508e-04 9.135421e-05
1.268557e-01 3.946998e-04 9.104116e-05
1.269862e-01 2.333265e-04 9.129372e-05
1.271166e-01 3.097748e-04 9.144582e-05
1.272471e-01 3.893406e-04 9.092320e-05
1.273775e-01 3.717171e-04 9.171662e-05
1.275080e-01 3.815714e-04 9.082304e-05
1.276384e-01 4.087721e-04 9.081594e-05
1.277689e-01 2.368018e-04 9.109007e-05
1.278993e-01 4.775858e-04 9.045382e-05
1.280297e-01 4.866665e-04 9.098535e-05
1.281602e-01 1.411086e-04 9.064556e-05
1.282906e-01 4.061677e-04 9.052170e-05
1.284211e-01 4.674070e-04 9.087285e-05
1.285515e-01 2.046478e-04 9.038923e-05
1.286820e-01 3.745573e-04 9.063180e-05
1.288124e-01 3.657110e-04 9.069640e-05
1.289428e-01 3.471735e-04 9.025628e-05
1.290733e-01 3.796636e-04 9.049729e-05
1.292037e-01 4.436480e-04 9.067717e-05
1.293342e-01 3.643039e-04 9.016294e-05
1.294646e-01 3.048929e-04 9.045054e-05
1.295951e-01 4.465904e-04 9.049214e-05
1.297255e-01 4.070775e-04 9.036519e-05
1.298559e-01 2.914615e-04 9.043823e-05
1.299864e-01 3.205789e-04 8.975334e-05
1.301168e-01 3.921919e-04 9.026731e-05
1.302473e-01 4.745911e-04 9.038927e-05
1.303777e-01 3.672928e-04 8.999495e-05
1.305082e-01 4.365805e-04 8.992578e-05
1.306386e-01 4.426525e-04 9.012981e-05
1.307690e-01 3.106433e-04 8.962343e-05
1.308995e-01 3.061797e-04 9.015642e-05
1.310299e-01 2.709899e-04 8.957714e-05
1.311604e-01 3.485998e-04 8.993621e-05
1.312908e-01 2.837363e-04 8.973443e-05
1.314213e-01 4.479088e-04 8.959530e-05
1.315517e-01 4.286020e-04 8.970550e-05
1.316821e-01 2.518024e-04 8.957649e-05
1.318126e-01 2.791805e-04 8.953634e-05
1.319430e-01 3.380732e-04 8.985297e-05
1.320735e-01 3.709101e-04 8.956488e-05
1.322039e-01 4.477178e-04 8.952092e-05
1.323344e-01 2.493558e-04 8.942091e-05
1.324648e-01 1.996379e-04 8.944770e-05
1.325953e-01 4.504606e-04 8.955799e-05
1.327257e-01 2.418124e-04 8.934541e-05
1.328561e-01 3.264796e-04 8.911894e-05
1.329866e-01 4.348275e-04 8.948851e-05
1.331170e-01 3.612309e-04 8.902665e-05
1.332475e-01 3.118106e-04 8.918242e-05
1.333779e-01 4.746427e-04 8.906633e-05
1.335084e-01 2.781114e-04 8.916195e-05
1.336388e-01 2.572705e-04 8.887973e-05
1.337693e-01 1.977997e-04 8.870209e-05
1.338997e-01 3.856750e-04 8.910379e-05
1.340301e-01 4.175932e-04 8.925252e-05
1.341606e-01 3.941332e-04 8.844746e-05
1.342910e-01 2.972827e-04 8.896017e-05
1.344215e-01 3.416921e-04 8.869748e-05
1.345519e-01 3.490725e-04 8.868080e-05
1.346824e-01 3.275022e-04 8.931388e-05
1.348128e-01 4.193440e-04 8.869585e-05
1.349432e-01 4.294970e-04 8.915995e-05
1.350737e-01 1.967266e-04 8.874444e-05
1.352041e-01 3.646063e-04 8.801080e-05
1.353346e-01 3.763871e-04 8.881905e-05
1.354650e-01 2.970815e-04 8.841361e-05
1.355955e-01 4.144693e-04 8.854176e-05
1.357259e-01 3.430301e-04 8.876386e-05
1.358563e-01 3.797899e-04 8.774827e-05
1.359868e-01 3.291063e-04 8.862986e-05
1.361172e-01 3.198821e-04 8.830796e-05
1.362477e-01 2.772237e-04 8.795358e-05
1.363781e-01 2.796934e-04 8.850993e-05
1.365086e-01 3.131539e-04 8.811125e-05
1.366390e-01 5.162437e-04 8.818951e-05
1.367694e-01 3.095187e-04 8.826724e-05
1.368999e-01 3.187642e-04 8.786844e-05
1.370303e-01 3.552225e-04 8.829464e-05
1.371608e-01 2.524142e-04 8.824649e-05
1.372912e-01 3.553323e-04 8.808730e-05
1.374217e-01 2.931473e-04 8.799360e-05
1.375521e-01 3.525083e-04 8.765241e-05
1.376825e-01 3.663993e-04 8.810444e-05
1.378130e-01 4.213589e-04 8.838055e-05
1.379434e-01 2.533735e-04 8.749479e-05
1.380739e-01 3.085221e-04 8.791192e-05
1.382043e-01 2.337155e-04 8.764763e-05
1.383348e-01 2.179664e-04 8.729916e-05
1.384652e-01 1.969924e-04 8.795862e-05
1.385956e-01 2.259425e-04 8.740123e-05
1.387261e-01 2.537057e-04 8.756911e-05
1.388565e-01 2.355929e-04 8.776590e-05
1.389870e-01 1.849638e-04 8.730668e-05
1.391174e-01 4.467035e-04 8.740762e-05
1.392479e-01 2.937320e-04 8.735977e-05
1.393783e-01 3.071267e-04 8.754306e-05
1.395087e-01 3.324641e-04 8.759728e-05
1.396392e-01 2.846561e-04 8.727877e-05
1.397696e-01 2.510513e-04 8.717909e-05
1.399001e-01 3.956421e-04 8.760831e-05
1.400305e-01 3.649435e-04 8.702526e-05
1.401610e-01 4.462720e-04 8.766758e-05
1.402914e-01 1.804116e-04 8.678277e-05
1.404218e-01 2.348319e-04 8.678049e-05
1.405523e-01 2.089531e-04 8.731844e-05
1.406827e-01 3.850867e-04 8.669859e-05
1.408132e-01 2.099347e-04 8.712006e-05
1.409436e-01 2.234352e-04 8.693635e-05
1.410741e-01 3.810779e-04 8.674463e-05
1.412045e-01 3.723181e-04 8.711660e-05
1.413349e-01 2.747495e-04 8.666649e-05
1.414654e-01 3.107376e-04 8.682879e-05
1.415958e-01 2.446794e-04 8.712672e-05
1.417263e-01 3.036698e-04 8.646656e-05
1.418567e-01 3.455421e-04 8.699140e-05
1.419872e-01 3.601020e-04 8.643786e-05
1.421176e-01 3.249702e-04 8.624739e-05
1.422481e-01 3.855510e-04 8.695543e-05
1.423785e-01 2.069153e-04 8.589735e-05
1.425089e-01 1.430037e-04 8.646858e-05
1.426394e-01 3.094849e-04 8.661307e-05
1.427698e-01 2.611537e-04 8.594312e-05
1.429003e-01 2.436154e-04 8.659105e-05
1.430307e-01 3.622268e-04 8.616559e-05
1.431612e-01 3.554164e-04 8.629665e-05
1.432916e-01 2.953857e-04 8.640445e-05
1.434220e-01 2.882020e-04 8.582100e-05
1.435525e-01 1.606573e-04 8.590510e-05
1.436829e-01 3.329751e-04 8.639780e-05
1.438134e-01 1.652475e-04 8.531483e-05
1.439438e-01 2.890606e-04 8.631943e-05
1.440743e-01 3.113013e-04 8.547216e-05
1.442047e-01 3.208951e-04 8.589499e-05
1.443351e-01 3.788521e-04 8.615147e-05
1.444656e-01 2.206241e-04 8.558076e-05
1.445960e-01 3.802431e-04 8.570955e-05
1.447265e-01 3.164831e-04 8.600268e-05
1.448569e-01 2.410627e-04 8.534278e-05
1.449874e-01 2.088028e-04 8.588467e-05
1.451178e-01 1.493854e-04 8.534215e-05
1.452482e-01 3.125391e-04 8.596881e-05
1.453787e-01 2.507777e-04 8.562682e-05
1.455091e-01 2.366221e-04 8.515841e-05
1.456396e-01 3.147989e-04 8.584621e-05
1.457700e-01 2.988093e-04 8.536168e-05
1.459005e-01 2.713173e-04 8.533476e-05
1.460309e-01 2.581646e-04 8.566623e-05
1.461613e-01 2.878489e-04 8.524660e-05
1.462918e-01 2.847776e-04 8.543247e-05
1.464222e-01 3.569886e-04 8.592880e-05
1.465527e-01 3.972831e-04 8.548683e-05
1.466831e-01 2.259401e-04 8.531563e-05
1.468136e-01 3.392101e-04 8.560473e-05
1.469440e-01 1.349341e-04 8.503779e-05
1.470745e-01 1.429508e-04 8.527276e-05
1.472049e-01 6.288442e-05 8.500332e-05
1.473353e-01 3.248285e-04 8.560895e-05
1.474658e-01 4.372485e-04 8.551660e-05
1.475962e-01 1.621179e-04 8.523807e-05
1.477267e-01 1.685716e-04 8.525325e-05
1.478571e-01 2.275729e-04 8.511434e-05
1.479876e-01 1.922300e-04 8.527098e-05
1.481180e-01 1.274677e-04 8.511554e-05
1.482484e-01 1.403595e-04 8.500073e-05
1.483789e-01 3.370420e-04 8.528878e-05
1.485093e-01 3.034938e-04 8.525307e-05
1.486398e-01 1.999607e-04 8.456413e-05
1.487702e-01 2.703989e-04 8.515027e-05
1.489007e-01 2.761776e-04 8.470167e-05
1.490311e-01 3.309235e-04 8.483922e-05
1.491616e-01 1.736300e-04 8.511715e-05
1.492920e-01 2.051870e-04 8.455246e-05
1.494224e-01 2.749402e-04 8.492570e-05
1.495529e-01 3.009490e-04 8.506530e-05
1.496833e-01 3.310011e-04 8.443359e-05
1.498138e-01 2.097707e-04 8.488701e-05
1.499442e-01 4.263803e-04 8.451191e-05
1.500747e-01 1.513568e-04 8.459104e-05
1.502051e-01 2.643356e-04 8.500747e-05
1.503355e-01 2.121516e-04 8.426750e-05
1.504660e-01 2.807781e-04 8.511206e-05
1.505964e-01 3.212369e-04 8.452580e-05
1.507269e-01 3.568113e-04 8.446782e-05
1.508573e-01 1.679400e-04 8.461967e-05
1.509878e-01 3.872567e-04 8.437364e-05
1.511182e-01 3.201001e-04 8.470633e-05
1.512486e-01 2.485928e-04 8.452890e-05
1.513791e-01 1.531110e-04 8.395958e-05
1.515095e-01 2.572710e-04 8.473200e-05
1.516400e-01 2.780450e-04 8.422032e-05
1.517704e-01 2.789502e-04 8.439835e-05
1.519009e-01 7.350527e-05 8.448671e-05
1.520313e-01 3.325215e-04 8.401739e-05
1.521617e-01 2.341926e-04 8.433174e-05
1.522922e-01 1.256162e-04 8.434044e-05
1.524226e-01 2.805686e-04 8.413120e-05
1.525531e-01 1.985393e-04 8.431061e-05
1.526835e-01 2.164017e-04 8.410150e-05
1.528140e-01 2.203421e-04 8.378563e-05
1.529444e-01 1.936661e-04 8.424942e-05
1.530748e-01 2.376073e-04 8.402846e-05
1.532053e-01 3.833146e-04 8.391864e-05
1.533357e-01 2.662404e-04 8.394839e-05
1.534662e-01 1.285792e-04 8.368494e-05
1.535966e-01 2.673103e-04 8.390776e-05
1.537271e-01 2.759079e-04 8.390685e-05
1.538575e-01 2.116709e-04 8.355836e-05
1.539880e-01 1.759263e-04 8.376338e-05
1.541184e-01 1.217868e-04 8.376049e-05
1.542488e-01 8.130941e-05 8.337457e-05
1.543793e-01 1.110556e-04 8.357064e-05
1.545097e-01 3.050997e-04 8.364950e-05
1.546402e-01 2.113488e-04 8.365737e-05
1.547706e-01 2.717619e-04 8.351531e-05
1.549011e-01 1.948935e-04 8.326066e-05
1.550315e-01 3.461965e-04 8.359970e-05
1.551619e-01 1.720636e-04 8.353928e-05
1.552924e-01 2.269607e-04 8.352098e-05
1.554228e-01 1.462458e-04 8.347258e-05
1.555533e-01 2.927796e-04 8.347429e-05
1.556837e-01 7.378337e-05 8.323952e-05
1.558142e-01 5.245370e-05 8.351329e-05
1.559446e-01 4.012971e-04 8.338644e-05
1.560750e-01 4.218435e-05 8.302460e-05
1.562055e-01 1.669207e-04 8.320942e-05
1.563359e-01 1.543882e-04 8.297877e-05
1.564664e-01 8.980084e-05 8.295971e-05
1.565968e-01 3.757433e-04 8.328630e-05
1.567273e-01 2.435381e-04 8.283188e-05
1.568577e-01 1.560010e-04 8.303675e-05
1.569881e-01 3.429978e-04 8.301960e-05
1.571186e-01 2.586719e-04 8.284911e-05
1.572490e-01 1.557554e-04 8.309609e-05
1.573795e-01 1.891760e-04 8.297648e-05
1.575099e-01 2.403311e-04 8.271115e-05
1.576404e-01 1.006535e-04 8.301814e-05
1.577708e-01 2.179658e-04 8.293926e-05
1.579012e-01 2.592596e-04 8.265573e-05
1.580317e-01 2.987940e-04 8.281267e-05
1.581621e-01 1.781438e-04 8.286371e-05
1.582926e-01 1.285420e-04 8.258349e-05
1.584230e-01 1.187628e-04 8.280919e-05
1.585535e-01 1.760273e-04 8.243689e-05
1.586839e-01 3.615459e-04 8.282703e-05
1.588143e-01 1.510957e-04 8.284918e-05
1.589448e-01 3.331452e-04 8.282456e-05
1.590752e-01 1.325076e-04 8.231783e-05
1.592057e-01 8.390767e-05 8.238185e-05
1.593361e-01 2.007902e-04 8.243885e-05
1.594666e-01 1.943884e-04 8.221166e-05
1.595970e-01 2.140974e-04 8.232898e-05
1.597274e-01 1.420528e-04 8.253142e-05
1.598579e-01 1.431247e-04 8.238303e-05
1.599883e-01 3.219162e-04 8.223230e-05
1.601188e-01 8.109143e-05 8.242826e-05
1.602492e-01 2.450058e-04 8.208628e-05
1.603797e-01 2.444573e-04 8.249620e-05
1.605101e-01 2.592140e-04 8.223800e-05
1.606405e-01 1.525244e-04 8.208951e-05
1.607710e-01 3.268694e-04 8.215204e-05
1.609014e-01 3.173813e-04 8.269117e-05
1.610319e-01 9.618166e-05 8.190406e-05
1.611623e-01 2.252003e-04 8.200790e-05
1.612928e-01 1.317571e-04 8.192111e-05
1.614232e-01 1.948297e-04 8.201784e-05
1.615536e-01 3.499953e-04 8.208107e-05
1.616841e-01 2.173741e-04 8.201954e-05
1.618145e-01 1.492965e-04 8.204153e-05
1.619450e-01 2.784649e-04 8.196480e-05
1.620754e-01 3.168396e-04 8.192784e-05
1.622059e-01 1.574465e-04 8.180903e-05
1.623363e-01 2.353930e-04 8.170261e-05
1.624668e-01 1.628839e-04 8.202013e-05
1.625972e-01 1.086289e-04 8.170345e-05
1.627276e-01 1.924107e-04 8.151410e-05
1.628581e-01 1.121545e-04 8.177569e-05
1.629885e-01 8.481843e-05 8.171131e-05
1.631190e-01 2.554594e-04 8.159444e-05
1.632494e-01 2.072623e-04 8.189319e-05
1.633799e-01 2.245594e-04 8.138715e-05
1.635103e-01 3.353520e-04 8.173487e-05
1.636408e-01 2.021726e-04 8.172254e-05
1.637712e-01 1.664821e-04 8.110257e-05
1.639016e-01 1.960710e-04 8.164698e-05
1.640321e-01 7.933440e-05 8.145132e-05
1.641625e-01 2.078912e-04 8.131917e-05
1.642930e-01 2.204014e-04 8.182246e-05
1.644234e-01 1.595289e-04 8.106632e-05
1.645539e-01 2.371984e-04 8.144995e-05
1.646843e-01 1.445722e-04 8.134513e-05
1.648147e-01 2.871319e-04 8.105606e-05
1.649452e-01 2.121651e-04 8.162401e-05
1.650756e-01 2.763369e-04 8.122654e-05
1.652061e-01 2.315890e-04 8.117721e-05
1.653365e-01 1.915716e-04 8.132559e-05
1.654670e-01 2.578726e-04 8.106052e-05
1.655974e-01 1.519717e-04 8.126953e-05
1.657278e-01 1.845914e-04 8.078965e-05
1.658583e-01 1.923754e-04 8.093809e-05
1.659887e-01 2.949149e-04 8.137203e-05
1.661192e-01 1.227868e-04 8.106182e-05
1.662496e-01 4.187786e-05 8.084960e-05
1.663801e-01 1.737144e-04 8.116528e-05
1.665105e-01 6.453262e-05 8.062481e-05
1.666409e-01 1.363164e-04 8.107723e-05
1.667714e-01 6.576021e-05 8.065955e-05
1.669018e-01 6.893588e-05 8.062511e-05
1.670323e-01 1.635008e-04 8.107087e-05
1.671627e-01 2.954965e-04 8.054427e-05
1.672932e-01 2.249328e-04 8.098788e-05
1.674236e-01 8.478998e-05 8.084177e-05
1.675540e-01 1.043447e-04 8.057892e-05
1.676845e-01 7.052741e-05 8.055344e-05
1.678149e-01 1.435573e-04 8.045072e-05
1.679454e-01 5.492722e-05 8.059949e-05
1.680758e-01 8.410528e-05 8.075311e-05
1.682063e-01 2.026209e-04 8.042075e-05
1.683367e-01 2.615100e-04 8.057782e-05
1.684672e-01 2.171746e-04 8.064452e-05
1.685976e-01 1.137371e-04 8.015402e-05
1.687280e-01 2.302144e-04 8.063713e-05
1.688585e-01 2.552970e-04 8.039438e-05
1.689889e-01 2.533271e-04 8.052686e-05
1.691194e-01 1.479586e-04 8.063627e-05
1.692498e-01 1.848960e-04 8.034723e-05
1.693803e-01 1.930902e-04 8.024665e-05
1.695107e-01 1.862161e-04 8.044512e-05
1.696411e-01 2.296684e-04 8.040729e-05
1.697716e-01 7.981992e-05 8.035140e-05
1.699020e-01 1.703970e-04 7.991783e-05
1.700325e-01 1.015481e-04 8.003777e-05
1.701629e-01 7.823360e-05 8.011162e-05
1.702934e-01 1.367109e-04 7.984819e-05
1.704238e-01 1.698122e-04 8.019915e-05
1.705542e-01 2.849977e-04 8.005651e-05
1.706847e-01 2.747599e-04 8.006067e-05
1.708151e-01 1.123768e-04 8.009941e-05
1.709456e-01 1.688173e-04 7.982742e-05
1.710760e-01 5.277508e-06 8.019066e-05
1.712065e-01 3.446687e-05 8.030331e-05
1.713369e-01 1.343924e-04 8.002384e-05
1.714673e-01 1.007573e-04 7.984301e-05
1.715978e-01 2.461290e-04 7.979611e-05
1.717282e-01 7.268769e-05 7.977859e-05
1.718587e-01 1.344262e-04 8.011302e-05
1.719891e-01 1.635242e-04 7.933466e-05
1.721196e-01 1.814956e-04 7.999941e-05
1.722500e-01 9.942096e-05 7.965451e-05
1.723804e-01 2.713774e-04 7.963167e-05
1.725109e-01 1.723301e-04 7.982707e-05
1.726413e-01 1.759902e-04 7.947805e-05
1.727718e-01 1.410251e-04 7.980406e-05
1.729022e-01 1.480206e-04 7.979461e-05
1.730327e-01 9.397425e-05 7.909438e-05
1.731631e-01 8.936115e-05 7.969883e-05
1.732935e-01 3.479793e-05 7.964668e-05
1.734240e-01 2.278109e-04 7.946328e-05
1.735544e-01 8.853796e-05 7.951143e-05
1.736849e-01 2.120845e-04 7.904588e-05
1.738153e-01 2.090293e-04 7.965902e-05
1.739458e-01 5.150425e-05 7.958925e-05
1.740762e-01 7.222602e-05 7.912247e-05
1.742066e-01 7.558879e-05 7.929501e-05
1.743371e-01 1.470448e-04 7.940567e-05
1.744675e-01 8.773267e-05 7.916955e-05
1.745980e-01 3.567027e-04 7.952376e-05
1.747284e-01 2.179783e-04 7.925038e-05
1.748589e-01 2.738836e-04 7.963164e-05
1.749893e-01 2.593218e-04 7.943199e-05
1.751197e-01 2.540527e-04 7.885887e-05
1.752502e-01 2.327838e-04 7.916897e-05
1.753806e-01 1.952755e-04 7.924291e-05
1.755111e-01 2.033477e-04 7.925007e-05
1.756415e-01 1.026047e-04 7.901670e-05
1.757720e-01 1.514224e-04 7.900202e-05
1.759024e-01 2.168497e-04 7.922613e-05
1.760328e-01 1.089887e-04 7.903172e-05
1.761633e-01 1.130514e-04 7.881895e-05
1.762937e-01 1.355647e-04 7.907243e-05
1.764242e-01 5.859737e-05 7.894027e-05
1.765546e-01 2.251032e-04 7.901077e-05
1.766851e-01 1.214922e-04 7.906265e-05
1.768155e-01 1.500708e-04 7.868202e-05
1.769460e-01 1.184997e-04 7.898382e-05
1.770764e-01 1.419223e-04 7.868673e-05
1.772068e-01 2.044629e-04 7.854428e-05
1.773373e-01 4.543174e-05 7.891699e-05
1.774677e-01 2.059431e-04 7.852986e-05
1.775982e-01 7.462282e-05 7.862795e-05
1.777286e-01 -8.489154e-05 7.878607e-05
1.778591e-01 1.387657e-04 7.842559e-05
1.779895e-01 1.048213e-04 7.848230e-05
1.781199e-01 8.109050e-05 7.852986e-05
1.782504e-01 2.678837e-04 7.846020e-05
1.783808e-01 6.627006e-05 7.888597e-05
1.785113e-01 1.601396e-04 7.825468e-05
1.786417e-01 1.166334e-04 7.851684e-05
1.787722e-01 7.085849e-05 7.857567e-05
1.789026e-01 2.383495e-04 7.840323e-05
1.790330e-01 1.080217e-04 7.862962e-05
1.791635e-01 2.011593e-04 7.834090e-05
1.792939e-01 9.227210e-05 7.838803e-05
1.794244e-01 1.527360e-04 7.840658e-05
1.795548e-01 2.444381e-04 7.819055e-05
1.796853e-01 1.357257e-04 7.847184e-05
1.798157e-01 2.262614e-05 7.843413e-05
1.799461e-01 1.374690e-04 7.803222e-05
1.800766e-01 2.749155e-04 7.874792e-05
1.802070e-01 1.080128e-04 7.806975e-05
1.803375e-01 -4.175857e-06 7.801969e-05
1.804679e-01 6.103280e-05 7.847897e-05
1.805984e-01 1.076296e-04 7.803087e-05
1.807288e-01 1.474467e-04 7.795662e-05
1.808592e-01 9.940846e-05 7.812576e-05
1.809897e-01 1.617596e-04 7.785708e-05
1.811201e-01 1.657786e-04 7.852701e-05
1.812506e-01 1.725602e-04 7.788429e-05
1.813810e-01 5.034866e-05 7.814876e-05
1.815115e-01 3.554101e-04 7.828317e-05
1.816419e-01 2.099503e-04 7.793557e-05
1.817724e-01 5.367498e-05 7.808293e-05
1.819028e-01 1.244692e-04 7.802123e-05
1.820332e-01 1.567595e-04 7.777035e-05
1.821637e-01 7.459690e-05 7.972446e-05
1.822941e-01 1.518197e-04 7.970923e-05
1.824246e-01 1.389395e-04 8.063549e-05
1.825550e-01 1.725999e-04 8.117300e-05
1.826855e-01 1.101877e-04 8.133787e-05
1.828159e-01 2.411150e-04 8.176181e-05
1.829464e-01 2.509641e-04 8.195011e-05
1.830768e-01 -1.556405e-05 8.219452e-05
1.832072e-01 -3.213472e-05 8.287270e-05
1.833377e-01 1.096775e-04 8.249455e-05
1.834681e-01 -4.316478e-05 8.323422e-05
1.835986e-01 1.405572e-04 8.347249e-05
1.837290e-01 8.909160e-05 8.344151e-05
1.838595e-01 9.641118e-06 8.385233e-05
1.839899e-01 -1.087668e-05 8.375553e-05
1.841203e-01 2.162726e-04 8.451633e-05
1.842508e-01 2.192168e-04 8.481940e-05
1.843812e-01 2.406900e-04 8.459786e-05
1.845117e-01 1.572969e-04 8.476693e-05
1.846421e-01 2.428688e-04 8.535839e-05
1.847726e-01 9.790715e-05 8.538298e-05
1.849030e-01 2.587139e-04 8.605587e-05
1.850334e-01 1.691344e-04 8.534240e-05
1.851639e-01 1.542633e-04 8.619304e-05
1.852943e-01 3.365289e-05 8.608529e-05
1.854248e-01 3.434428e-05 8.626355e-05
1.855552e-01 5.818700e-05 8.671106e-05
1.856857e-01 1.527001e-04 8.645511e-05
1.858161e-01 2.112825e-04 8.658800e-05
1.859465e-01 2.765334e-04 8.692482e-05
1.860770e-01 1.693165e-04 8.688164e-05
1.862074e-01 1.464598e-04 8.756052e-05
1.863379e-01 1.025674e-04 8.780627e-05
1.864683e-01 9.393374e-05 8.702468e-05
1.865988e-01 -4.401316e-05 8.756376e-05
1.867292e-01 -3.477481e-05 8.788903e-05
1.868596e-01 2.569577e-04 8.815871e-05
1.869901e-01 1.784990e-04 8.801759e-05
range-from: 10
range-to: 1400
data-frames-directory: /Users/ex23021/Library/CloudStorage/OneDrive-UniversityofBristol/KIF5C-KLC1 complex/SAXS Diamond July 2023/SAXS data Diamond 2023/b21-443517_ascii
parent-buffer-frame-index-first: 45
parent-buffer-frame-index-last: 89
parent-buffer-frames: b21-443517_00044.dat b21-443517_00045.dat b21-443517_00046.dat b21-443517_00047.dat b21-443517_00048.dat b21-443517_00049.dat b21-443517_00050.dat b21-443517_00051.dat b21-443517_00052.dat b21-443517_00053.dat b21-443517_00054.dat b21-443517_00055.dat b21-443517_00056.dat b21-443517_00057.dat b21-443517_00058.dat b21-443517_00059.dat b21-443517_00060.dat b21-443517_00061.dat…
parent-sample-frame-index-first: 224
parent-sample-frame-index-last: 245
parent-sample-frames: b21-443517_00223.dat b21-443517_00224.dat b21-443517_00225.dat b21-443517_00226.dat b21-443517_00227.dat b21-443517_00228.dat b21-443517_00229.dat b21-443517_00230.dat b21-443517_00231.dat b21-443517_00232.dat b21-443517_00233.dat b21-443517_00234.dat b21-443517_00235.dat b21-443517_00236.dat b21-443517_00237.dat b21-443517_00238.dat b21-443517_00239.dat b21-443517_00240.dat…

## Sheet: SAXS EL-A-Ala + pB
Sample description: chromixs
Sample: chromixs c= 0 mg/ml Code: chromixs
4.500000e-03 4.115639e-02 1.854411e-03
4.630697e-03 4.086079e-02 1.760253e-03
4.761395e-03 4.349764e-02 1.574437e-03
4.892092e-03 3.933489e-02 1.531504e-03
5.022789e-03 3.677893e-02 1.439564e-03
5.153487e-03 3.798640e-02 1.299599e-03
5.284184e-03 4.182590e-02 1.254279e-03
5.414881e-03 3.416419e-02 1.135081e-03
5.545579e-03 3.594342e-02 1.056796e-03
5.676276e-03 4.242024e-02 1.023043e-03
5.806973e-03 4.105659e-02 9.560582e-04
5.937670e-03 3.382154e-02 9.083672e-04
6.068368e-03 3.388150e-02 8.705471e-04
6.199065e-03 3.590459e-02 8.076356e-04
6.329762e-03 3.148389e-02 8.019955e-04
6.460460e-03 3.344113e-02 7.533006e-04
6.591157e-03 3.461758e-02 7.304833e-04
6.721854e-03 3.347186e-02 7.132185e-04
6.852552e-03 3.210767e-02 6.708629e-04
6.983249e-03 3.121427e-02 6.606124e-04
7.113946e-03 3.190099e-02 6.400791e-04
7.244644e-03 3.167190e-02 6.127409e-04
7.375341e-03 2.954113e-02 6.184420e-04
7.506038e-03 2.835096e-02 5.781268e-04
7.636736e-03 2.974676e-02 5.590052e-04
7.767433e-03 3.065655e-02 5.544487e-04
7.898130e-03 2.985537e-02 5.256348e-04
8.028827e-03 3.005192e-02 5.318666e-04
8.159525e-03 2.932050e-02 5.176462e-04
8.290222e-03 2.856026e-02 4.922167e-04
8.420919e-03 2.790416e-02 4.964317e-04
8.551617e-03 2.502869e-02 4.653219e-04
8.682314e-03 2.460769e-02 4.679183e-04
8.813011e-03 2.401401e-02 4.621294e-04
8.943709e-03 2.305715e-02 4.394031e-04
9.074406e-03 2.368542e-02 4.344411e-04
9.205103e-03 2.326353e-02 4.215207e-04
9.335800e-03 2.276371e-02 4.076074e-04
9.466498e-03 2.243145e-02 4.085720e-04
9.597195e-03 2.160338e-02 3.930693e-04
9.727892e-03 2.199718e-02 3.854846e-04
9.858590e-03 2.169806e-02 3.786845e-04
9.989287e-03 2.169698e-02 3.680766e-04
1.011998e-02 2.147870e-02 3.651333e-04
1.025068e-02 2.138576e-02 3.558715e-04
1.038138e-02 2.063263e-02 3.467430e-04
1.051208e-02 2.016192e-02 3.396787e-04
1.064277e-02 2.029691e-02 3.286408e-04
1.077347e-02 2.006181e-02 3.240105e-04
1.090417e-02 1.954751e-02 3.250583e-04
1.103487e-02 1.952406e-02 3.150043e-04
1.116556e-02 1.857637e-02 3.109618e-04
1.129626e-02 1.872055e-02 3.049676e-04
1.142696e-02 1.896425e-02 3.046354e-04
1.155766e-02 1.874974e-02 3.006963e-04
1.168835e-02 1.809766e-02 2.953058e-04
1.181905e-02 1.846570e-02 2.906089e-04
1.194975e-02 1.818523e-02 2.900256e-04
1.208044e-02 1.762409e-02 2.785395e-04
1.221114e-02 1.772260e-02 2.813012e-04
1.234184e-02 1.712588e-02 2.759865e-04
1.247254e-02 1.732301e-02 2.740300e-04
1.260323e-02 1.662563e-02 2.755061e-04
1.273393e-02 1.662948e-02 2.681153e-04
1.286463e-02 1.655036e-02 2.644873e-04
1.299533e-02 1.614307e-02 2.600559e-04
1.312602e-02 1.629215e-02 2.504506e-04
1.325672e-02 1.619544e-02 2.507665e-04
1.338742e-02 1.605530e-02 2.442237e-04
1.351812e-02 1.590650e-02 2.405902e-04
1.364881e-02 1.517864e-02 2.402389e-04
1.377951e-02 1.559666e-02 2.343229e-04
1.391021e-02 1.498709e-02 2.320172e-04
1.404090e-02 1.483370e-02 2.328669e-04
1.417160e-02 1.473800e-02 2.269001e-04
1.430230e-02 1.400200e-02 2.278030e-04
1.443300e-02 1.437095e-02 2.248067e-04
1.456369e-02 1.387330e-02 2.196489e-04
1.469439e-02 1.387914e-02 2.209350e-04
1.482509e-02 1.303579e-02 2.164655e-04
1.495578e-02 1.294287e-02 2.144814e-04
1.508648e-02 1.316505e-02 2.145264e-04
1.521718e-02 1.320106e-02 2.107137e-04
1.534788e-02 1.281628e-02 2.100006e-04
1.547857e-02 1.271127e-02 2.090241e-04
1.560927e-02 1.220980e-02 2.061180e-04
1.573997e-02 1.221557e-02 2.067575e-04
1.587067e-02 1.205238e-02 2.028709e-04
1.600136e-02 1.149047e-02 2.005316e-04
1.613206e-02 1.145476e-02 2.006490e-04
1.626276e-02 1.149663e-02 1.964061e-04
1.639346e-02 1.120849e-02 1.990483e-04
1.652415e-02 1.102361e-02 1.941952e-04
1.665485e-02 1.059793e-02 1.932275e-04
1.678555e-02 1.050673e-02 1.924056e-04
1.691624e-02 1.027359e-02 1.899905e-04
1.704694e-02 1.000123e-02 1.890430e-04
1.717764e-02 1.032661e-02 1.908985e-04
1.730834e-02 1.032114e-02 1.860211e-04
1.743903e-02 9.658610e-03 1.866638e-04
1.756973e-02 9.665698e-03 1.842548e-04
1.770043e-02 9.414939e-03 1.822757e-04
1.783113e-02 9.556067e-03 1.830825e-04
1.796182e-02 9.283768e-03 1.823285e-04
1.809252e-02 8.988233e-03 1.783339e-04
1.822322e-02 9.144916e-03 1.798972e-04
1.835391e-02 8.919657e-03 1.756272e-04
1.848461e-02 9.305208e-03 1.777445e-04
1.861531e-02 8.652891e-03 1.758990e-04
1.874601e-02 8.482565e-03 1.747047e-04
1.887670e-02 8.322970e-03 1.740994e-04
1.900740e-02 8.243656e-03 1.730893e-04
1.913810e-02 7.937709e-03 1.700119e-04
1.926880e-02 8.041044e-03 1.721358e-04
1.939949e-02 7.906171e-03 1.692139e-04
1.953019e-02 7.814780e-03 1.692897e-04
1.966089e-02 8.159108e-03 1.685632e-04
1.979159e-02 7.543659e-03 1.663695e-04
1.992228e-02 7.473275e-03 1.665711e-04
2.005298e-02 7.227038e-03 1.659249e-04
2.018368e-02 7.132430e-03 1.641327e-04
2.031437e-02 7.285536e-03 1.656078e-04
2.044507e-02 6.892862e-03 1.630940e-04
2.057577e-02 7.441820e-03 1.628061e-04
2.070647e-02 6.936645e-03 1.616989e-04
2.083716e-02 7.123688e-03 1.605742e-04
2.096786e-02 6.917740e-03 1.608437e-04
2.109856e-02 6.749881e-03 1.594789e-04
2.122926e-02 6.729195e-03 1.573701e-04
2.135995e-02 6.697405e-03 1.586415e-04
2.149065e-02 6.595504e-03 1.562316e-04
2.162135e-02 6.465558e-03 1.566991e-04
2.175205e-02 5.999753e-03 1.561471e-04
2.188274e-02 6.252854e-03 1.542799e-04
2.201344e-02 6.233020e-03 1.551303e-04
2.214414e-02 6.294056e-03 1.537205e-04
2.227483e-02 6.187500e-03 1.523010e-04
2.240553e-02 6.086898e-03 1.542984e-04
2.253623e-02 5.780842e-03 1.505164e-04
2.266693e-02 5.736414e-03 1.512319e-04
2.279762e-02 5.611203e-03 1.503187e-04
2.292832e-02 5.826615e-03 1.488814e-04
2.305902e-02 5.944975e-03 1.503436e-04
2.318972e-02 5.836802e-03 1.499681e-04
2.332041e-02 5.628204e-03 1.479895e-04
2.345111e-02 5.686330e-03 1.492108e-04
2.358181e-02 5.326598e-03 1.464723e-04
2.371250e-02 5.414636e-03 1.456929e-04
2.384320e-02 5.224389e-03 1.463226e-04
2.397390e-02 5.444021e-03 1.455400e-04
2.410460e-02 5.254010e-03 1.457409e-04
2.423529e-02 4.953928e-03 1.444651e-04
2.436599e-02 5.103112e-03 1.430417e-04
2.449669e-02 5.329531e-03 1.448392e-04
2.462739e-02 5.187364e-03 1.432220e-04
2.475808e-02 5.076105e-03 1.430472e-04
2.488878e-02 4.713357e-03 1.423130e-04
2.501948e-02 4.932362e-03 1.412084e-04
2.515018e-02 4.746217e-03 1.414716e-04
2.528087e-02 4.864051e-03 1.412573e-04
2.541157e-02 5.024354e-03 1.397613e-04
2.554227e-02 4.709557e-03 1.410678e-04
2.567296e-02 4.566042e-03 1.385829e-04
2.580366e-02 4.655126e-03 1.387477e-04
2.593436e-02 4.507184e-03 1.379813e-04
2.606506e-02 4.417996e-03 1.370834e-04
2.619575e-02 4.568317e-03 1.383387e-04
2.632645e-02 4.369985e-03 1.368858e-04
2.645715e-02 4.306482e-03 1.357736e-04
2.658785e-02 4.129095e-03 1.368977e-04
2.671854e-02 4.184395e-03 1.347011e-04
2.684924e-02 4.059592e-03 1.350895e-04
2.697994e-02 4.412917e-03 1.356523e-04
2.711064e-02 4.215675e-03 1.340497e-04
2.724133e-02 3.936478e-03 1.337843e-04
2.737203e-02 3.960325e-03 1.331932e-04
2.750273e-02 3.749378e-03 1.325200e-04
2.763342e-02 4.006550e-03 1.334294e-04
2.776412e-02 3.913659e-03 1.326178e-04
2.789482e-02 3.923037e-03 1.311576e-04
2.802552e-02 3.996842e-03 1.319044e-04
2.815621e-02 4.056955e-03 1.306918e-04
2.828691e-02 3.804109e-03 1.311330e-04
2.841761e-02 3.861088e-03 1.306778e-04
2.854830e-02 3.539456e-03 1.296290e-04
2.867900e-02 3.855951e-03 1.304264e-04
2.880970e-02 3.673224e-03 1.287304e-04
2.894040e-02 3.718549e-03 1.282290e-04
2.907110e-02 3.647562e-03 1.290568e-04
2.920179e-02 3.614986e-03 1.282049e-04
2.933249e-02 3.441294e-03 1.283677e-04
2.946319e-02 3.480626e-03 1.273740e-04
2.959388e-02 3.479637e-03 1.271771e-04
2.972458e-02 3.708553e-03 1.279207e-04
2.985528e-02 3.154248e-03 1.263404e-04
2.998598e-02 3.669321e-03 1.264401e-04
3.011667e-02 3.388317e-03 1.261637e-04
3.024737e-02 3.111437e-03 1.244721e-04
3.037807e-02 3.356811e-03 1.257056e-04
3.050877e-02 3.340699e-03 1.248117e-04
3.063946e-02 3.331554e-03 1.243050e-04
3.077016e-02 3.291824e-03 1.252468e-04
3.090086e-02 3.165962e-03 1.232721e-04
3.103155e-02 3.280869e-03 1.233171e-04
3.116225e-02 3.186109e-03 1.233836e-04
3.129295e-02 2.942891e-03 1.221196e-04
3.142365e-02 3.000306e-03 1.234920e-04
3.155434e-02 3.085979e-03 1.230268e-04
3.168504e-02 3.166872e-03 1.214227e-04
3.181574e-02 3.097031e-03 1.223195e-04
3.194644e-02 3.369473e-03 1.209792e-04
3.207713e-02 2.978719e-03 1.210926e-04
3.220783e-02 2.970079e-03 1.217181e-04
3.233853e-02 3.016615e-03 1.200309e-04
3.246922e-02 3.111201e-03 1.210427e-04
3.259992e-02 3.198598e-03 1.201142e-04
3.273062e-02 2.932058e-03 1.194151e-04
3.286132e-02 2.867127e-03 1.201900e-04
3.299201e-02 2.657974e-03 1.190844e-04
3.312271e-02 2.936891e-03 1.187537e-04
3.325341e-02 2.843984e-03 1.189763e-04
3.338411e-02 2.696284e-03 1.174251e-04
3.351480e-02 2.626111e-03 1.200952e-04
3.364550e-02 2.667389e-03 1.202250e-04
3.377620e-02 2.713992e-03 1.206067e-04
3.390689e-02 2.726230e-03 1.212897e-04
3.403759e-02 2.860718e-03 1.209054e-04
3.416829e-02 2.694273e-03 1.202226e-04
3.429899e-02 2.788218e-03 1.217711e-04
3.442968e-02 2.759054e-03 1.209104e-04
3.456038e-02 2.608030e-03 1.220484e-04
3.469108e-02 2.634511e-03 1.211457e-04
3.482178e-02 2.450817e-03 1.207482e-04
3.495247e-02 2.397318e-03 1.207714e-04
3.508317e-02 2.395615e-03 1.213697e-04
3.521387e-02 2.663838e-03 1.207465e-04
3.534457e-02 2.416224e-03 1.221561e-04
3.547526e-02 2.453004e-03 1.199535e-04
3.560596e-02 2.435231e-03 1.216585e-04
3.573666e-02 2.298391e-03 1.211821e-04
3.586735e-02 2.482962e-03 1.223619e-04
3.599805e-02 2.463278e-03 1.247433e-04
3.612875e-02 2.235950e-03 1.238963e-04
3.625945e-02 2.279733e-03 1.242898e-04
3.639014e-02 2.337286e-03 1.258962e-04
3.652084e-02 2.509312e-03 1.238754e-04
3.665154e-02 2.415533e-03 1.259937e-04
3.678224e-02 2.160103e-03 1.255291e-04
3.691293e-02 2.226854e-03 1.252600e-04
3.704363e-02 2.180625e-03 1.257006e-04
3.717433e-02 2.151434e-03 1.254716e-04
3.730502e-02 2.214856e-03 1.249939e-04
3.743572e-02 2.137525e-03 1.271162e-04
3.756642e-02 1.931000e-03 1.253459e-04
3.769712e-02 2.182050e-03 1.261934e-04
3.782782e-02 2.079762e-03 1.258415e-04
3.795851e-02 2.253543e-03 1.259733e-04
3.808921e-02 1.985938e-03 1.265382e-04
3.821991e-02 1.989301e-03 1.270291e-04
3.835060e-02 2.020964e-03 1.265368e-04
3.848130e-02 1.895410e-03 1.247167e-04
3.861200e-02 1.975295e-03 1.233954e-04
3.874270e-02 2.058977e-03 1.237045e-04
3.887339e-02 2.026273e-03 1.233944e-04
3.900409e-02 2.043674e-03 1.229386e-04
3.913479e-02 1.778383e-03 1.231036e-04
3.926549e-02 2.017820e-03 1.220806e-04
3.939618e-02 1.797951e-03 1.214459e-04
3.952688e-02 1.576529e-03 1.219320e-04
3.965758e-02 1.881332e-03 1.204485e-04
3.978827e-02 2.225360e-03 1.221756e-04
3.991897e-02 2.027049e-03 1.210856e-04
4.004967e-02 1.893320e-03 1.201321e-04
4.018037e-02 1.953257e-03 1.208197e-04
4.031106e-02 1.884317e-03 1.201562e-04
4.044176e-02 1.846058e-03 1.195095e-04
4.057246e-02 1.931886e-03 1.211123e-04
4.070315e-02 1.738339e-03 1.190846e-04
4.083385e-02 1.749256e-03 1.199620e-04
4.096455e-02 1.771818e-03 1.193810e-04
4.109525e-02 1.779737e-03 1.188636e-04
4.122594e-02 1.652531e-03 1.198933e-04
4.135664e-02 1.729085e-03 1.191470e-04
4.148734e-02 1.681518e-03 1.184369e-04
4.161804e-02 1.689319e-03 1.190942e-04
4.174873e-02 1.762980e-03 1.177225e-04
4.187943e-02 1.737589e-03 1.184972e-04
4.201013e-02 1.560297e-03 1.188648e-04
4.214083e-02 1.662128e-03 1.180896e-04
4.227152e-02 1.583730e-03 1.183135e-04
4.240222e-02 1.564197e-03 1.176768e-04
4.253292e-02 1.451136e-03 1.169366e-04
4.266362e-02 1.588943e-03 1.178479e-04
4.279431e-02 1.554355e-03 1.170324e-04
4.292501e-02 1.421987e-03 1.175943e-04
4.305571e-02 1.752664e-03 1.177324e-04
4.318640e-02 1.626084e-03 1.164420e-04
4.331710e-02 1.669922e-03 1.168226e-04
4.344780e-02 1.469689e-03 1.167647e-04
4.357850e-02 1.418621e-03 1.160417e-04
4.370919e-02 1.454288e-03 1.179067e-04
4.383989e-02 1.571104e-03 1.161267e-04
4.397059e-02 1.661592e-03 1.163423e-04
4.410129e-02 1.178281e-03 1.153981e-04
4.423198e-02 1.706279e-03 1.158062e-04
4.436268e-02 1.430975e-03 1.161629e-04
4.449338e-02 1.643164e-03 1.158653e-04
4.462407e-02 1.577194e-03 1.155308e-04
4.475477e-02 1.567492e-03 1.157968e-04
4.488547e-02 1.598607e-03 1.143218e-04
4.501617e-02 1.353280e-03 1.159738e-04
4.514686e-02 1.175930e-03 1.146816e-04
4.527756e-02 1.444833e-03 1.141656e-04
4.540826e-02 1.237344e-03 1.155814e-04
4.553896e-02 1.241878e-03 1.138750e-04
4.566965e-02 1.368155e-03 1.137821e-04
4.580035e-02 1.312224e-03 1.154617e-04
4.593105e-02 1.365764e-03 1.135397e-04
4.606175e-02 1.397475e-03 1.145493e-04
4.619244e-02 1.185745e-03 1.152439e-04
4.632314e-02 1.327371e-03 1.156977e-04
4.645384e-02 1.316277e-03 1.176581e-04
4.658453e-02 1.288661e-03 1.179400e-04
4.671523e-02 1.150218e-03 1.175404e-04
4.684593e-02 1.217478e-03 1.188645e-04
4.697663e-02 1.065750e-03 1.181068e-04
4.710732e-02 1.376931e-03 1.182229e-04
4.723802e-02 1.311952e-03 1.192420e-04
4.736872e-02 1.217817e-03 1.189739e-04
4.749942e-02 1.308843e-03 1.200502e-04
4.763011e-02 1.202605e-03 1.202717e-04
4.776081e-02 1.073863e-03 1.185583e-04
4.789151e-02 1.331862e-03 1.204238e-04
4.802220e-02 1.193084e-03 1.201272e-04
4.815290e-02 1.540773e-03 1.212981e-04
4.828360e-02 1.487460e-03 1.216313e-04
4.841430e-02 1.165497e-03 1.205575e-04
4.854499e-02 1.191032e-03 1.210129e-04
4.867569e-02 1.401926e-03 1.217164e-04
4.880639e-02 1.230003e-03 1.207139e-04
4.893709e-02 8.702837e-04 1.216999e-04
4.906778e-02 1.224152e-03 1.217207e-04
4.919848e-02 9.135463e-04 1.210311e-04
4.932918e-02 1.049719e-03 1.220806e-04
4.945988e-02 1.127613e-03 1.214111e-04
4.959057e-02 1.174595e-03 1.221920e-04
4.972127e-02 1.062554e-03 1.227034e-04
4.985197e-02 1.226822e-03 1.219062e-04
4.998267e-02 1.138632e-03 1.226427e-04
5.011336e-02 1.074827e-03 1.220066e-04
5.024406e-02 1.083594e-03 1.224840e-04
5.037476e-02 8.054128e-04 1.229806e-04
5.050545e-02 9.870899e-04 1.226893e-04
5.063615e-02 9.609642e-04 1.228893e-04
5.076685e-02 1.001417e-03 1.225186e-04
5.089755e-02 1.172577e-03 1.226261e-04
5.102824e-02 9.408724e-04 1.232457e-04
5.115894e-02 8.709944e-04 1.237034e-04
5.128964e-02 1.082248e-03 1.232747e-04
5.142033e-02 8.181193e-04 1.234967e-04
5.155103e-02 9.954734e-04 1.228986e-04
5.168173e-02 1.093773e-03 1.240390e-04
5.181243e-02 1.002103e-03 1.235375e-04
5.194312e-02 1.178407e-03 1.246281e-04
5.207382e-02 1.053037e-03 1.237413e-04
5.220452e-02 1.091271e-03 1.243803e-04
5.233522e-02 9.625650e-04 1.231588e-04
5.246591e-02 9.167138e-04 1.238166e-04
5.259661e-02 8.653232e-04 1.237865e-04
5.272731e-02 9.662782e-04 1.249513e-04
5.285800e-02 9.784767e-04 1.244278e-04
5.298870e-02 7.815020e-04 1.240818e-04
5.311940e-02 9.188605e-04 1.245602e-04
5.325010e-02 9.849132e-04 1.246022e-04
5.338080e-02 5.086386e-04 1.237312e-04
5.351149e-02 7.602648e-04 1.250906e-04
5.364219e-02 1.103920e-03 1.243023e-04
5.377289e-02 8.428740e-04 1.249333e-04
5.390358e-02 8.926218e-04 1.240145e-04
5.403428e-02 7.594442e-04 1.245604e-04
5.416498e-02 9.190667e-04 1.252335e-04
5.429568e-02 1.038808e-03 1.245781e-04
5.442637e-02 8.127377e-04 1.250832e-04
5.455707e-02 1.009821e-03 1.244525e-04
5.468777e-02 9.495208e-04 1.245095e-04
5.481846e-02 9.210361e-04 1.260122e-04
5.494916e-02 8.398153e-04 1.242965e-04
5.507986e-02 1.050782e-03 1.260257e-04
5.521056e-02 7.973830e-04 1.263201e-04
5.534125e-02 1.047450e-03 1.242780e-04
5.547195e-02 8.439246e-04 1.254583e-04
5.560265e-02 1.225170e-03 1.261904e-04
5.573335e-02 9.326935e-04 1.251572e-04
5.586404e-02 9.121171e-04 1.262506e-04
5.599474e-02 5.866829e-04 1.247717e-04
5.612544e-02 7.175591e-04 1.255124e-04
5.625614e-02 1.067836e-03 1.259125e-04
5.638683e-02 5.330356e-04 1.249077e-04
5.651753e-02 1.043575e-03 1.263269e-04
5.664823e-02 7.426008e-04 1.251584e-04
5.677893e-02 7.480437e-04 1.251373e-04
5.690962e-02 5.847198e-04 1.260486e-04
5.704032e-02 1.015785e-03 1.250231e-04
5.717102e-02 6.326230e-04 1.257761e-04
5.730171e-02 7.740526e-04 1.264588e-04
5.743241e-02 6.937197e-04 1.248427e-04
5.756311e-02 9.918249e-04 1.257004e-04
5.769381e-02 7.984433e-04 1.250785e-04
5.782450e-02 8.366022e-04 1.254155e-04
5.795520e-02 6.409331e-04 1.256545e-04
5.808590e-02 8.239701e-04 1.245603e-04
5.821660e-02 1.092164e-03 1.260923e-04
5.834729e-02 6.824958e-04 1.255908e-04
5.847799e-02 8.522730e-04 1.237196e-04
5.860869e-02 7.208706e-04 1.253466e-04
5.873938e-02 5.381977e-04 1.245504e-04
5.887008e-02 6.866344e-04 1.243919e-04
5.900078e-02 8.266487e-04 1.245284e-04
5.913148e-02 6.871115e-04 1.235983e-04
5.926217e-02 5.787254e-04 1.240729e-04
5.939287e-02 7.714798e-04 1.244009e-04
5.952357e-02 5.142210e-04 1.228854e-04
5.965427e-02 6.043858e-04 1.235227e-04
5.978496e-02 7.662261e-04 1.230170e-04
5.991566e-02 6.913758e-04 1.228829e-04
6.004636e-02 5.777500e-04 1.237433e-04
6.017706e-02 8.507813e-04 1.223913e-04
6.030775e-02 5.667150e-04 1.236139e-04
6.043845e-02 7.703176e-04 1.241625e-04
6.056915e-02 7.745840e-04 1.214892e-04
6.069984e-02 8.887654e-04 1.229418e-04
6.083054e-02 7.416849e-04 1.231396e-04
6.096124e-02 7.254939e-04 1.225556e-04
6.109194e-02 8.379788e-04 1.229021e-04
6.122263e-02 5.911809e-04 1.221820e-04
6.135333e-02 6.325614e-04 1.218272e-04
6.148403e-02 6.582212e-04 1.230481e-04
6.161473e-02 7.099191e-04 1.216643e-04
6.174542e-02 7.305784e-04 1.228075e-04
6.187612e-02 4.381625e-04 1.220817e-04
6.200682e-02 6.518578e-04 1.215906e-04
6.213751e-02 6.212975e-04 1.220644e-04
6.226821e-02 5.998413e-04 1.217738e-04
6.239891e-02 4.598922e-04 1.221374e-04
6.252961e-02 4.719844e-04 1.230299e-04
6.266030e-02 6.473781e-04 1.209980e-04
6.279100e-02 7.049368e-04 1.220986e-04
6.292170e-02 5.190944e-04 1.208157e-04
6.305240e-02 3.948243e-04 1.213720e-04
6.318309e-02 8.660022e-04 1.224130e-04
6.331379e-02 7.048483e-04 1.212838e-04
6.344449e-02 7.197413e-04 1.213311e-04
6.357519e-02 7.728316e-04 1.220413e-04
6.370588e-02 6.347106e-04 1.196672e-04
6.383658e-02 5.900018e-04 1.218888e-04
6.396728e-02 6.370343e-04 1.211284e-04
6.409797e-02 7.209862e-04 1.210026e-04
6.422867e-02 5.938900e-04 1.215323e-04
6.435937e-02 4.913405e-04 1.202096e-04
6.449007e-02 4.980432e-04 1.208117e-04
6.462076e-02 5.432770e-04 1.214147e-04
6.475146e-02 6.657579e-04 1.205031e-04
6.488216e-02 6.047083e-04 1.211173e-04
6.501285e-02 6.560228e-04 1.205651e-04
6.514355e-02 6.111252e-04 1.201738e-04
6.527425e-02 3.026814e-04 1.207847e-04
6.540495e-02 4.742835e-04 1.205561e-04
6.553565e-02 5.518113e-04 1.204304e-04
6.566634e-02 4.879143e-04 1.207000e-04
6.579704e-02 5.977133e-04 1.199087e-04
6.592774e-02 5.356124e-04 1.198739e-04
6.605843e-02 7.352876e-04 1.205215e-04
6.618913e-02 3.356586e-04 1.197701e-04
6.631983e-02 5.530568e-04 1.201614e-04
6.645053e-02 5.721307e-04 1.198820e-04
6.658122e-02 4.212594e-04 1.191184e-04
6.671192e-02 5.450327e-04 1.204982e-04
6.684262e-02 4.959336e-04 1.185809e-04
6.697332e-02 7.824338e-04 1.204769e-04
6.710401e-02 5.187820e-04 1.197835e-04
6.723471e-02 4.618850e-04 1.196739e-04
6.736541e-02 4.268043e-04 1.189019e-04
6.749610e-02 3.771971e-04 1.189664e-04
6.762680e-02 4.687719e-04 1.196653e-04
6.775750e-02 4.099123e-04 1.195892e-04
6.788820e-02 4.882824e-04 1.187842e-04
6.801889e-02 5.843389e-04 1.196080e-04
6.814959e-02 5.793013e-04 1.183910e-04
6.828029e-02 3.499627e-04 1.185926e-04
6.841099e-02 5.248134e-04 1.191490e-04
6.854168e-02 4.429266e-04 1.188102e-04
6.867238e-02 4.821943e-04 1.184737e-04
6.880308e-02 4.149514e-04 1.193159e-04
6.893378e-02 4.989399e-04 1.176458e-04
6.906447e-02 4.410158e-04 1.191394e-04
6.919517e-02 1.810920e-04 1.182844e-04
6.932587e-02 4.822704e-04 1.185569e-04
6.945656e-02 2.250856e-04 1.188542e-04
6.958726e-02 4.055009e-04 1.181209e-04
6.971796e-02 4.916680e-04 1.180637e-04
6.984866e-02 5.793814e-04 1.188355e-04
6.997935e-02 4.924888e-04 1.176013e-04
7.011005e-02 5.904378e-04 1.189175e-04
7.024075e-02 4.682976e-04 1.181673e-04
7.037145e-02 4.110019e-04 1.174157e-04
7.050214e-02 2.961349e-04 1.178136e-04
7.063284e-02 3.349829e-04 1.179821e-04
7.076354e-02 5.517731e-04 1.177847e-04
7.089423e-02 5.126860e-04 1.183368e-04
7.102493e-02 2.731328e-04 1.175777e-04
7.115563e-02 5.257076e-04 1.173207e-04
7.128633e-02 7.277306e-04 1.175559e-04
7.141702e-02 3.863000e-04 1.172338e-04
7.154772e-02 4.636517e-04 1.182527e-04
7.167842e-02 4.048783e-04 1.171970e-04
7.180912e-02 4.358916e-04 1.170259e-04
7.193981e-02 3.950308e-04 1.174479e-04
7.207051e-02 3.755976e-04 1.168260e-04
7.220121e-02 5.234209e-04 1.171425e-04
7.233191e-02 4.709300e-04 1.175680e-04
7.246260e-02 6.756446e-04 1.170101e-04
7.259330e-02 6.286623e-04 1.171820e-04
7.272400e-02 2.983796e-04 1.160061e-04
7.285469e-02 5.175406e-04 1.168466e-04
7.298539e-02 3.954410e-04 1.166922e-04
7.311609e-02 2.732239e-04 1.164253e-04
7.324679e-02 3.500502e-04 1.166097e-04
7.337748e-02 4.114893e-04 1.164677e-04
7.350818e-02 3.570774e-04 1.154337e-04
7.363888e-02 2.882199e-04 1.162202e-04
7.376958e-02 3.207298e-04 1.163972e-04
7.390027e-02 2.774502e-04 1.161924e-04
7.403097e-02 4.325645e-04 1.167925e-04
7.416167e-02 5.831857e-04 1.160165e-04
7.429236e-02 5.127607e-04 1.156501e-04
7.442306e-02 4.260663e-04 1.167937e-04
7.455376e-02 2.647374e-04 1.158144e-04
7.468446e-02 4.373570e-04 1.163791e-04
7.481515e-02 5.762488e-04 1.162063e-04
7.494585e-02 3.394703e-04 1.156743e-04
7.507655e-02 2.313419e-04 1.161469e-04
7.520725e-02 6.203131e-04 1.153267e-04
7.533794e-02 4.916539e-04 1.155673e-04
7.546864e-02 2.191228e-04 1.159222e-04
7.559934e-02 3.619434e-04 1.150195e-04
7.573004e-02 4.644285e-04 1.147584e-04
7.586073e-02 4.999801e-04 1.148826e-04
7.599143e-02 5.150824e-04 1.158843e-04
7.612213e-02 3.444579e-04 1.155359e-04
7.625282e-02 2.768452e-04 1.149490e-04
7.638352e-02 2.882559e-04 1.151036e-04
7.651422e-02 3.441942e-04 1.148281e-04
7.664492e-02 6.289303e-04 1.148656e-04
7.677561e-02 3.004561e-04 1.154176e-04
7.690631e-02 5.653636e-04 1.151072e-04
7.703701e-02 2.030982e-04 1.146490e-04
7.716771e-02 3.235391e-04 1.145261e-04
7.729840e-02 3.554184e-04 1.141497e-04
7.742910e-02 4.132249e-04 1.143838e-04
7.755980e-02 3.705337e-04 1.145145e-04
7.769049e-02 5.337681e-04 1.144625e-04
7.782119e-02 4.158742e-04 1.148741e-04
7.795189e-02 2.585055e-04 1.135723e-04
7.808259e-02 3.216530e-04 1.142027e-04
7.821328e-02 3.534554e-04 1.144113e-04
7.834398e-02 5.142430e-04 1.143302e-04
7.847468e-02 4.840884e-04 1.145312e-04
7.860538e-02 4.419629e-04 1.143511e-04
7.873607e-02 4.086855e-04 1.128984e-04
7.886677e-02 1.927121e-04 1.143173e-04
7.899747e-02 4.660369e-04 1.137855e-04
7.912817e-02 2.395895e-04 1.139615e-04
7.925886e-02 3.303152e-04 1.142776e-04
7.938956e-02 1.017962e-04 1.135125e-04
7.952026e-02 3.234166e-04 1.134126e-04
7.965095e-02 3.209931e-04 1.138762e-04
7.978165e-02 3.525865e-04 1.124680e-04
7.991235e-02 4.071167e-04 1.145319e-04
8.004305e-02 2.757960e-04 1.132079e-04
8.017374e-02 1.493291e-04 1.130584e-04
8.030444e-02 3.125934e-04 1.130709e-04
8.043514e-02 3.234712e-04 1.128449e-04
8.056584e-02 4.998382e-04 1.131103e-04
8.069653e-02 2.774072e-04 1.138402e-04
8.082723e-02 2.889161e-04 1.125657e-04
8.095793e-02 3.193341e-04 1.131855e-04
8.108862e-02 1.563181e-04 1.124291e-04
8.121932e-02 3.715683e-04 1.134290e-04
8.135002e-02 3.936966e-04 1.126645e-04
8.148072e-02 4.214396e-04 1.130557e-04
8.161141e-02 1.488948e-04 1.126836e-04
8.174211e-02 4.922507e-04 1.127952e-04
8.187281e-02 2.858212e-04 1.119710e-04
8.200351e-02 2.730253e-04 1.128071e-04
8.213420e-02 4.036170e-04 1.121938e-04
8.226490e-02 3.853058e-04 1.126401e-04
8.239560e-02 2.303944e-04 1.128855e-04
8.252629e-02 2.521914e-04 1.113781e-04
8.265699e-02 2.346432e-04 1.122029e-04
8.278769e-02 2.112330e-04 1.122745e-04
8.291839e-02 2.093320e-04 1.112252e-04
8.304908e-02 2.963960e-04 1.125722e-04
8.317978e-02 1.697638e-04 1.117038e-04
8.331048e-02 3.629793e-04 1.114778e-04
8.344118e-02 4.611853e-04 1.123627e-04
8.357187e-02 5.194773e-04 1.117725e-04
8.370257e-02 2.113015e-04 1.117903e-04
8.383327e-02 2.637197e-04 1.121841e-04
8.396397e-02 2.519421e-04 1.113965e-04
8.409466e-02 4.767756e-04 1.119565e-04
8.422536e-02 2.743089e-04 1.110410e-04
8.435606e-02 2.949357e-04 1.114514e-04
8.448675e-02 3.209558e-04 1.122220e-04
8.461745e-02 3.173065e-04 1.111515e-04
8.474815e-02 3.992621e-04 1.112812e-04
8.487885e-02 3.638700e-04 1.114687e-04
8.500954e-02 3.466013e-04 1.108752e-04
8.514024e-02 4.058125e-04 1.115408e-04
8.527094e-02 4.227381e-04 1.107381e-04
8.540164e-02 3.667161e-04 1.115007e-04
8.553233e-02 1.478569e-04 1.110875e-04
8.566303e-02 2.338613e-04 1.107614e-04
8.579373e-02 2.441714e-04 1.110910e-04
8.592442e-02 2.112319e-04 1.110631e-04
8.605512e-02 2.828487e-04 1.106387e-04
8.618582e-02 2.680126e-04 1.109174e-04
8.631652e-02 2.620019e-04 1.103693e-04
8.644721e-02 2.336759e-04 1.100558e-04
8.657791e-02 2.646823e-04 1.108860e-04
8.670861e-02 3.249820e-04 1.102592e-04
8.683931e-02 5.930492e-05 1.104883e-04
8.697000e-02 3.785788e-04 1.106615e-04
8.710070e-02 1.763408e-04 1.096295e-04
8.723140e-02 3.670312e-04 1.108331e-04
8.736210e-02 2.878195e-04 1.103466e-04
8.749279e-02 5.506045e-05 1.101365e-04
8.762349e-02 3.681978e-04 1.104986e-04
8.775419e-02 2.462113e-04 1.093094e-04
8.788488e-02 4.522052e-04 1.104568e-04
8.801558e-02 3.910381e-04 1.097654e-04
8.814628e-02 2.763309e-04 1.096219e-04
8.827698e-02 2.475716e-04 1.105006e-04
8.840767e-02 2.504962e-04 1.096619e-04
8.853837e-02 2.637602e-04 1.096094e-04
8.866907e-02 3.154194e-04 1.100537e-04
8.879977e-02 3.809704e-05 1.095061e-04
8.893046e-02 1.825358e-04 1.095768e-04
8.906116e-02 1.505498e-04 1.099847e-04
8.919186e-02 3.486465e-04 1.091986e-04
8.932256e-02 2.726130e-04 1.090637e-04
8.945325e-02 4.266161e-04 1.091055e-04
8.958395e-02 1.447319e-04 1.092859e-04
8.971465e-02 1.810263e-04 1.090664e-04
8.984534e-02 2.660719e-04 1.090516e-04
8.997604e-02 1.944606e-04 1.094797e-04
9.010674e-02 1.422955e-04 1.088802e-04
9.023744e-02 1.792026e-04 1.086873e-04
9.036813e-02 1.770378e-04 1.094201e-04
9.049883e-02 2.400173e-04 1.088169e-04
9.062953e-02 6.370452e-05 1.094112e-04
9.076023e-02 3.410096e-04 1.089429e-04
9.089092e-02 4.455519e-04 1.084674e-04
9.102162e-02 3.041932e-04 1.091385e-04
9.115232e-02 3.025850e-04 1.085962e-04
9.128301e-02 1.930825e-04 1.081742e-04
9.141371e-02 3.870333e-04 1.088956e-04
9.154441e-02 2.282778e-04 1.079944e-04
9.167511e-02 2.032545e-04 1.083223e-04
9.180580e-02 3.850180e-04 1.092266e-04
9.193650e-02 4.742034e-04 1.079049e-04
9.206720e-02 1.833161e-04 1.084456e-04
9.219790e-02 2.389297e-04 1.089684e-04
9.232859e-02 1.324180e-04 1.071209e-04
9.245929e-02 1.553692e-04 1.101606e-04
9.258999e-02 3.477984e-04 1.112895e-04
9.272069e-02 2.564247e-04 1.119277e-04
9.285138e-02 2.202055e-04 1.136103e-04
9.298208e-02 -5.823876e-05 1.127872e-04
9.311278e-02 1.978769e-04 1.140271e-04
9.324348e-02 2.203651e-04 1.150541e-04
9.337417e-02 3.818959e-04 1.153584e-04
9.350487e-02 1.642454e-04 1.158461e-04
9.363557e-02 4.430490e-04 1.156936e-04
9.376626e-02 2.921847e-04 1.141936e-04
9.389696e-02 1.834045e-04 1.133813e-04
9.402766e-02 2.672406e-04 1.123043e-04
9.415836e-02 2.327028e-04 1.122199e-04
9.428905e-02 3.271639e-04 1.123216e-04
9.441975e-02 2.108986e-04 1.113856e-04
9.455045e-02 2.443742e-04 1.113779e-04
9.468114e-02 2.032186e-04 1.108372e-04
9.481184e-02 1.893926e-04 1.107270e-04
9.494254e-02 2.959103e-04 1.106462e-04
9.507324e-02 2.209673e-04 1.105479e-04
9.520394e-02 1.678688e-04 1.106927e-04
9.533463e-02 -4.517564e-05 1.100431e-04
9.546533e-02 8.749104e-05 1.093841e-04
9.559603e-02 8.414504e-05 1.101496e-04
9.572672e-02 4.060621e-04 1.093978e-04
9.585742e-02 4.122875e-04 1.098104e-04
9.598812e-02 2.375833e-04 1.094092e-04
9.611882e-02 2.783631e-04 1.091317e-04
9.624951e-02 1.670043e-04 1.094227e-04
9.638021e-02 3.294097e-05 1.095573e-04
9.651091e-02 3.822580e-04 1.084976e-04
9.664161e-02 5.554778e-05 1.089421e-04
9.677230e-02 2.986186e-04 1.087370e-04
9.690300e-02 2.879386e-04 1.086854e-04
9.703370e-02 3.173597e-04 1.088555e-04
9.716439e-02 2.435662e-04 1.081620e-04
9.729509e-02 1.464774e-04 1.087069e-04
9.742579e-02 -6.656535e-05 1.089119e-04
9.755649e-02 3.121829e-04 1.075774e-04
9.768718e-02 6.350514e-06 1.081923e-04
9.781788e-02 9.587024e-05 1.083516e-04
9.794858e-02 1.648741e-04 1.083298e-04
9.807927e-02 2.401694e-04 1.087303e-04
9.820997e-02 3.622489e-04 1.076190e-04
9.834067e-02 4.071588e-04 1.073884e-04
9.847137e-02 5.350865e-05 1.079301e-04
9.860207e-02 3.619576e-04 1.071911e-04
9.873276e-02 1.692202e-04 1.073402e-04
9.886346e-02 2.727656e-04 1.070864e-04
9.899416e-02 7.962420e-05 1.069062e-04
9.912485e-02 6.887595e-05 1.065690e-04
9.925555e-02 2.045291e-04 1.061924e-04
9.938625e-02 2.849445e-04 1.067470e-04
9.951695e-02 2.564829e-04 1.069196e-04
9.964764e-02 1.755795e-05 1.057973e-04
9.977834e-02 2.853082e-04 1.059033e-04
9.990904e-02 1.123617e-04 1.053354e-04
1.000397e-01 2.178488e-04 1.057080e-04
1.001704e-01 2.847829e-04 1.057062e-04
1.003011e-01 1.145021e-04 1.052917e-04
1.004318e-01 2.069524e-04 1.055681e-04
1.005625e-01 4.862450e-05 1.053375e-04
1.006932e-01 1.747329e-04 1.050286e-04
1.008239e-01 3.006447e-04 1.059714e-04
1.009546e-01 1.341459e-04 1.051433e-04
1.010853e-01 9.067751e-07 1.055661e-04
1.012160e-01 2.104646e-04 1.062174e-04
1.013467e-01 1.723413e-04 1.052213e-04
1.014774e-01 3.164789e-04 1.054496e-04
1.016081e-01 4.744414e-04 1.061661e-04
1.017388e-01 1.752273e-04 1.049266e-04
1.018695e-01 3.702283e-04 1.055900e-04
1.020002e-01 3.832417e-04 1.053497e-04
1.021309e-01 1.927901e-04 1.051845e-04
1.022616e-01 1.311405e-04 1.055597e-04
1.023923e-01 2.876921e-04 1.053096e-04
1.025230e-01 1.931437e-04 1.052411e-04
1.026537e-01 7.958512e-05 1.055580e-04
1.027844e-01 1.727775e-04 1.047573e-04
1.029151e-01 1.447288e-04 1.053833e-04
1.030458e-01 6.389720e-05 1.047734e-04
1.031765e-01 2.397644e-04 1.048675e-04
1.033072e-01 1.278152e-04 1.053941e-04
1.034379e-01 8.980029e-05 1.044845e-04
1.035686e-01 6.242760e-05 1.044044e-04
1.036993e-01 1.691581e-04 1.048436e-04
1.038300e-01 2.163070e-04 1.041975e-04
1.039607e-01 1.957423e-04 1.047299e-04
1.040913e-01 9.342778e-05 1.047929e-04
1.042220e-01 9.459388e-05 1.045421e-04
1.043527e-01 1.687590e-04 1.044180e-04
1.044834e-01 3.791375e-04 1.046405e-04
1.046141e-01 1.180269e-04 1.044122e-04
1.047448e-01 1.756534e-04 1.047939e-04
1.048755e-01 4.655807e-05 1.040229e-04
1.050062e-01 2.617278e-04 1.042304e-04
1.051369e-01 2.774389e-04 1.043316e-04
1.052676e-01 7.708020e-05 1.042940e-04
1.053983e-01 -2.234445e-05 1.037392e-04
1.055290e-01 1.646900e-04 1.042320e-04
1.056597e-01 4.996771e-05 1.038328e-04
1.057904e-01 1.808176e-04 1.040852e-04
1.059211e-01 2.779829e-04 1.037550e-04
1.060518e-01 1.208240e-04 1.040117e-04
1.061825e-01 5.391914e-05 1.035575e-04
1.063132e-01 3.837894e-05 1.038255e-04
1.064439e-01 1.441969e-04 1.040355e-04
1.065746e-01 8.132088e-05 1.035702e-04
1.067053e-01 -4.847382e-05 1.033932e-04
1.068360e-01 1.862555e-04 1.045797e-04
1.069667e-01 1.151430e-04 1.033941e-04
1.070974e-01 2.979809e-04 1.038607e-04
1.072281e-01 2.590770e-04 1.034681e-04
1.073588e-01 1.320631e-04 1.033313e-04
1.074895e-01 1.115214e-04 1.035619e-04
1.076202e-01 2.008015e-04 1.055429e-04
1.077509e-01 1.447690e-04 1.066950e-04
1.078816e-01 3.411364e-04 1.075130e-04
1.080123e-01 4.906811e-05 1.073931e-04
1.081430e-01 5.004251e-06 1.083979e-04
1.082737e-01 2.425194e-04 1.091159e-04
1.084044e-01 2.114363e-04 1.101669e-04
1.085351e-01 2.869409e-05 1.100280e-04
1.086658e-01 6.330665e-05 1.100449e-04
1.087965e-01 1.612197e-05 1.103433e-04
1.089272e-01 4.784367e-06 1.112022e-04
1.090578e-01 2.653895e-04 1.108388e-04
1.091885e-01 -2.507376e-05 1.120976e-04
1.093192e-01 1.064648e-04 1.119772e-04
1.094499e-01 -5.152529e-05 1.124628e-04
1.095806e-01 1.438836e-04 1.131513e-04
1.097113e-01 1.245245e-04 1.125719e-04
1.098420e-01 2.278742e-04 1.132652e-04
1.099727e-01 1.684021e-04 1.141131e-04
1.101034e-01 1.970021e-04 1.133599e-04
1.102341e-01 3.450846e-04 1.144369e-04
1.103648e-01 1.331079e-04 1.144576e-04
1.104955e-01 2.023134e-04 1.144443e-04
1.106262e-01 1.287808e-04 1.157107e-04
1.107569e-01 2.045517e-04 1.143928e-04
1.108876e-01 -1.305055e-04 1.152456e-04
1.110183e-01 6.714023e-05 1.161884e-04
1.111490e-01 1.370385e-04 1.154075e-04
1.112797e-01 2.506540e-04 1.169283e-04
1.114104e-01 8.927423e-05 1.164478e-04
1.115411e-01 -1.450288e-05 1.168077e-04
1.116718e-01 -6.116332e-05 1.176131e-04
1.118025e-01 5.221428e-05 1.168364e-04
1.119332e-01 6.958024e-05 1.175317e-04
1.120639e-01 2.804662e-05 1.182374e-04
1.121946e-01 1.183495e-04 1.173791e-04
1.123253e-01 1.336900e-04 1.186231e-04
1.124560e-01 9.526984e-06 1.179528e-04
1.125867e-01 -1.947720e-05 1.145729e-04
1.127174e-01 1.781446e-04 1.146745e-04
1.128481e-01 1.474183e-04 1.128317e-04
1.129788e-01 2.042528e-04 1.130849e-04
1.131095e-01 1.100259e-04 1.127004e-04
1.132402e-01 1.800176e-04 1.116487e-04
1.133709e-01 1.437251e-04 1.116324e-04
1.135016e-01 1.935169e-04 1.112021e-04
1.136323e-01 1.801937e-04 1.111212e-04
1.137630e-01 4.580558e-05 1.103297e-04
1.138936e-01 6.297092e-05 1.101650e-04
1.140243e-01 3.356128e-04 1.102039e-04
1.141550e-01 -1.480261e-04 1.099478e-04
1.142857e-01 1.833410e-05 1.094603e-04
1.144164e-01 1.174872e-04 1.094894e-04
1.145471e-01 2.093968e-04 1.088273e-04
1.146778e-01 2.139553e-04 1.089294e-04
1.148085e-01 1.062950e-04 1.087298e-04
1.149392e-01 1.265497e-05 1.082023e-04
1.150699e-01 -2.163189e-05 1.084707e-04
1.152006e-01 3.993946e-06 1.082463e-04
1.153313e-01 2.726080e-04 1.072896e-04
1.154620e-01 7.056642e-05 1.081995e-04
1.155927e-01 2.040876e-04 1.075005e-04
1.157234e-01 2.369645e-04 1.075545e-04
1.158541e-01 2.630852e-04 1.081100e-04
1.159848e-01 5.259068e-05 1.064906e-04
1.161155e-01 1.324467e-04 1.071301e-04
1.162462e-01 3.668189e-05 1.073257e-04
1.163769e-01 7.737958e-05 1.061847e-04
1.165076e-01 1.647122e-04 1.071548e-04
1.166383e-01 3.573661e-05 1.065689e-04
1.167690e-01 2.585682e-04 1.064275e-04
1.168997e-01 1.213231e-05 1.065222e-04
1.170304e-01 1.360034e-04 1.059574e-04
1.171611e-01 2.653055e-04 1.062301e-04
1.172918e-01 1.334461e-04 1.057027e-04
1.174225e-01 2.282562e-05 1.051809e-04
1.175532e-01 1.276806e-04 1.055510e-04
1.176839e-01 7.282783e-05 1.051602e-04
1.178146e-01 3.979517e-05 1.048997e-04
1.179453e-01 2.344404e-04 1.053435e-04
1.180760e-01 2.045638e-04 1.047037e-04
1.182067e-01 1.654328e-04 1.045295e-04
1.183374e-01 2.588185e-04 1.050350e-04
1.184681e-01 -6.330923e-05 1.035219e-04
1.185988e-01 1.265432e-04 1.041954e-04
1.187295e-01 -3.330974e-05 1.038034e-04
1.188601e-01 -4.204613e-05 1.037206e-04
1.189908e-01 1.816995e-05 1.037474e-04
1.191215e-01 2.005709e-04 1.039330e-04
1.192522e-01 1.012386e-05 1.035745e-04
1.193829e-01 2.316173e-04 1.030444e-04
1.195136e-01 2.605529e-04 1.024298e-04
1.196443e-01 1.998181e-04 1.029673e-04
1.197750e-01 1.149524e-04 1.022846e-04
1.199057e-01 1.173942e-04 1.023016e-04
1.200364e-01 1.199939e-04 1.025847e-04
1.201671e-01 1.989264e-04 1.018666e-04
1.202978e-01 7.046064e-05 1.023537e-04
1.204285e-01 2.503681e-04 1.021672e-04
1.205592e-01 8.976256e-05 1.012907e-04
1.206899e-01 -2.048168e-05 1.017656e-04
1.208206e-01 1.747953e-04 1.013326e-04
1.209513e-01 1.281884e-04 1.015538e-04
1.210820e-01 2.641942e-04 1.016133e-04
1.212127e-01 2.593586e-04 1.008752e-04
1.213434e-01 5.246148e-05 1.011138e-04
1.214741e-01 8.209714e-05 1.010974e-04
1.216048e-01 -4.651500e-05 1.004639e-04
1.217355e-01 1.405204e-04 1.009764e-04
1.218662e-01 2.216982e-04 1.004801e-04
1.219969e-01 -2.424328e-05 1.001828e-04
1.221276e-01 1.126396e-04 1.009507e-04
1.222583e-01 2.202243e-04 1.001718e-04
1.223890e-01 2.007059e-04 1.006744e-04
1.225197e-01 1.311762e-04 1.007530e-04
1.226504e-01 5.178100e-05 9.996932e-05
1.227811e-01 -2.772179e-05 1.001387e-04
1.229118e-01 -2.968423e-06 9.984535e-05
1.230425e-01 8.860275e-05 1.001546e-04
1.231732e-01 1.111166e-04 1.002626e-04
1.233039e-01 -4.991956e-05 9.965132e-05
1.234346e-01 1.657619e-04 1.001552e-04
1.235653e-01 9.291702e-05 1.000464e-04
1.236959e-01 -1.341631e-04 9.963643e-05
1.238266e-01 2.365786e-04 1.004208e-04
1.239573e-01 8.543980e-05 9.970231e-05
1.240880e-01 -8.614911e-05 9.943005e-05
1.242187e-01 1.859896e-04 1.000084e-04
1.243494e-01 2.052199e-04 9.940916e-05
1.244801e-01 8.577507e-05 9.959033e-05
1.246108e-01 1.692575e-05 9.990411e-05
1.247415e-01 3.215291e-04 9.903945e-05
1.248722e-01 4.489514e-05 9.951881e-05
1.250029e-01 3.789412e-05 9.900270e-05
1.251336e-01 -5.479299e-05 9.904708e-05
1.252643e-01 9.399032e-05 9.953750e-05
1.253950e-01 8.810418e-05 9.898967e-05
1.255257e-01 -5.406957e-05 9.922228e-05
1.256564e-01 1.467859e-04 9.921424e-05
1.257871e-01 1.460135e-04 9.872721e-05
1.259178e-01 -8.607997e-05 9.924197e-05
1.260485e-01 1.960507e-04 9.900199e-05
1.261792e-01 -4.312701e-05 9.923968e-05
1.263099e-01 8.876250e-05 9.916806e-05
1.264406e-01 8.328781e-05 9.825885e-05
1.265713e-01 1.786715e-06 9.869297e-05
1.267020e-01 2.776458e-04 9.894228e-05
1.268327e-01 1.386118e-04 9.839599e-05
1.269634e-01 2.025739e-05 9.848799e-05
1.270941e-01 5.809209e-05 9.837598e-05
1.272248e-01 1.928850e-04 9.855157e-05
1.273555e-01 -1.011034e-05 9.875249e-05
1.274862e-01 6.377510e-05 9.836999e-05
1.276169e-01 -5.028797e-05 9.826757e-05
1.277476e-01 2.608693e-04 9.900889e-05
1.278783e-01 1.354306e-04 9.803807e-05
1.280090e-01 7.211804e-05 9.845236e-05
1.281397e-01 1.983911e-04 9.819308e-05
1.282704e-01 5.192487e-05 9.813125e-05
1.284010e-01 1.596149e-04 9.807064e-05
1.285318e-01 5.047134e-05 9.802046e-05
1.286625e-01 2.765962e-06 9.855285e-05
1.287931e-01 -3.880104e-05 9.801554e-05
1.289238e-01 1.015342e-04 9.762720e-05
1.290545e-01 1.744325e-04 9.822362e-05
1.291852e-01 3.616451e-05 9.759872e-05
1.293159e-01 1.507021e-04 9.813030e-05
1.294466e-01 1.218753e-05 9.764914e-05
1.295773e-01 1.325363e-04 9.765727e-05
1.297080e-01 -2.009672e-05 9.789337e-05
1.298387e-01 2.091317e-04 9.767373e-05
1.299694e-01 7.992567e-05 9.755580e-05
1.301001e-01 1.263721e-04 9.754795e-05
1.302308e-01 6.386444e-05 9.738455e-05
1.303615e-01 1.043354e-04 9.753904e-05
1.304922e-01 -8.174577e-05 9.755210e-05
1.306229e-01 1.797052e-04 9.760777e-05
1.307536e-01 4.461875e-06 9.772851e-05
1.308843e-01 2.416818e-04 9.797564e-05
1.310150e-01 5.747567e-05 9.708368e-05
1.311457e-01 1.295422e-04 9.688740e-05
1.312764e-01 1.880574e-04 9.764144e-05
1.314071e-01 -2.158473e-04 9.658019e-05
1.315378e-01 3.528555e-05 9.725328e-05
1.316685e-01 1.394120e-04 9.660745e-05
1.317992e-01 6.731215e-06 9.718342e-05
1.319299e-01 1.809447e-04 9.688173e-05
1.320606e-01 -1.281438e-04 9.667625e-05
1.321913e-01 1.354791e-04 9.680129e-05
1.323220e-01 9.990929e-05 9.711084e-05
1.324527e-01 2.684227e-04 9.684476e-05
1.325834e-01 1.470705e-04 9.710207e-05
1.327141e-01 1.106493e-06 9.654357e-05
1.328448e-01 5.898518e-05 9.648352e-05
1.329755e-01 -4.623427e-05 9.688424e-05
1.331062e-01 6.861145e-05 9.648876e-05
1.332368e-01 2.466508e-04 9.687287e-05
1.333676e-01 2.381646e-04 9.681185e-05
1.334983e-01 2.322649e-04 9.664275e-05
1.336289e-01 8.322628e-05 9.623681e-05
1.337596e-01 -5.448668e-05 9.611084e-05
1.338903e-01 4.585370e-06 9.638263e-05
1.340210e-01 1.920804e-04 9.666190e-05
1.341517e-01 1.403949e-04 9.586858e-05
1.342824e-01 1.462100e-04 9.652494e-05
1.344131e-01 1.316770e-04 9.580986e-05
1.345438e-01 3.728215e-05 9.616599e-05
1.346745e-01 2.438673e-04 9.638318e-05
1.348052e-01 -2.398654e-05 9.581323e-05
1.349359e-01 2.290407e-04 9.659283e-05
1.350666e-01 1.687983e-04 9.593105e-05
1.351973e-01 1.176788e-04 9.532866e-05
1.353280e-01 -3.749219e-06 9.651363e-05
1.354587e-01 1.982138e-04 9.560258e-05
1.355894e-01 1.646366e-04 9.612170e-05
1.357201e-01 1.178428e-04 9.604085e-05
1.358508e-01 8.798894e-05 9.520767e-05
1.359815e-01 1.336358e-04 9.564079e-05
1.361122e-01 -1.353892e-04 9.585330e-05
1.362429e-01 1.604201e-04 9.508588e-05
1.363736e-01 1.275558e-04 9.573749e-05
1.365043e-01 2.151667e-05 9.551569e-05
1.366350e-01 1.009251e-04 9.521878e-05
1.367657e-01 4.626403e-05 9.572569e-05
1.368964e-01 9.933187e-05 9.514102e-05
1.370271e-01 2.758003e-05 9.530560e-05
1.371578e-01 4.788591e-05 9.554742e-05
1.372885e-01 6.683335e-05 9.508084e-05
1.374192e-01 1.220466e-04 9.538832e-05
1.375499e-01 -3.482706e-06 9.516556e-05
1.376806e-01 7.671612e-07 9.515560e-05
1.378113e-01 5.099120e-05 9.540564e-05
1.379420e-01 8.610385e-05 9.497183e-05
1.380726e-01 7.080481e-07 9.533604e-05
1.382034e-01 2.760652e-06 9.545289e-05
1.383340e-01 -4.747985e-05 9.460615e-05
1.384647e-01 -5.313257e-06 9.496472e-05
1.385954e-01 1.040678e-04 9.441645e-05
1.387261e-01 1.542848e-04 9.494569e-05
1.388568e-01 6.516186e-05 9.490952e-05
1.389875e-01 9.264579e-05 9.440807e-05
1.391182e-01 9.303822e-05 9.486130e-05
1.392489e-01 2.075206e-04 9.480025e-05
1.393796e-01 1.637220e-04 9.429383e-05
1.395103e-01 1.292145e-04 9.493827e-05
1.396410e-01 7.416132e-06 9.446291e-05
1.397717e-01 2.142529e-04 9.469084e-05
1.399024e-01 1.230373e-04 9.491287e-05
1.400331e-01 -3.415448e-06 9.430969e-05
1.401638e-01 -5.553958e-05 9.441228e-05
1.402945e-01 8.090717e-05 9.485286e-05
1.404252e-01 1.657029e-04 9.386562e-05
1.405559e-01 1.576553e-05 9.452195e-05
1.406866e-01 3.260673e-05 9.371185e-05
1.408173e-01 1.367143e-04 9.436045e-05
1.409480e-01 3.913551e-05 9.437205e-05
1.410787e-01 -3.812021e-06 9.385721e-05
1.412094e-01 -4.690905e-05 9.411531e-05
1.413401e-01 2.090958e-04 9.460796e-05
1.414708e-01 1.202723e-04 9.346615e-05
1.416015e-01 7.900317e-05 9.437997e-05
1.417322e-01 -3.699671e-05 9.384436e-05
1.418629e-01 1.423171e-04 9.384304e-05
1.419936e-01 3.340176e-05 9.394019e-05
1.421243e-01 -2.195917e-05 9.339275e-05
1.422550e-01 2.231408e-04 9.352762e-05
1.423857e-01 1.558561e-06 9.378139e-05
1.425164e-01 1.010165e-04 9.355890e-05
1.426471e-01 1.670684e-04 9.342569e-05
1.427778e-01 1.878565e-04 9.341777e-05
1.429084e-01 1.569840e-04 9.367565e-05
1.430392e-01 -4.814651e-05 9.340755e-05
1.431698e-01 1.539327e-04 9.303756e-05
1.433005e-01 3.321825e-05 9.343827e-05
1.434312e-01 1.638434e-04 9.325899e-05
1.435619e-01 -6.082663e-05 9.305570e-05
1.436926e-01 3.264225e-05 9.293233e-05
1.438233e-01 1.640486e-05 9.311889e-05
1.439540e-01 9.795363e-06 9.327354e-05
1.440847e-01 1.627583e-04 9.319284e-05
1.442154e-01 1.295378e-04 9.282485e-05
1.443461e-01 9.999947e-05 9.294572e-05
1.444768e-01 1.203464e-04 9.304754e-05
1.446075e-01 1.397638e-04 9.295823e-05
1.447382e-01 6.861518e-05 9.331835e-05
1.448689e-01 7.078977e-05 9.262577e-05
1.449996e-01 1.046981e-04 9.303441e-05
1.451303e-01 1.035432e-04 9.301777e-05
1.452610e-01 5.643092e-06 9.208222e-05
1.453917e-01 2.188092e-04 9.304296e-05
1.455224e-01 8.577531e-05 9.272569e-05
1.456531e-01 5.190089e-05 9.243549e-05
1.457838e-01 1.521375e-04 9.308305e-05
1.459145e-01 1.573732e-05 9.238434e-05
1.460452e-01 2.497118e-04 9.269389e-05
1.461759e-01 7.376700e-05 9.307904e-05
1.463066e-01 5.147359e-05 9.252201e-05
1.464373e-01 1.056898e-04 9.268473e-05
1.465680e-01 3.923384e-05 9.258649e-05
1.466987e-01 7.289114e-05 9.226138e-05
1.468294e-01 2.156043e-04 9.305059e-05
1.469601e-01 1.000542e-04 9.238541e-05
1.470908e-01 2.372531e-05 9.265273e-05
1.472215e-01 -6.079497e-05 9.284158e-05
1.473522e-01 3.647044e-05 9.220825e-05
1.474829e-01 2.024043e-04 9.245646e-05
1.476136e-01 6.698515e-05 9.284653e-05
1.477442e-01 9.249330e-05 9.262752e-05
1.478750e-01 -2.178806e-05 9.256563e-05
1.480056e-01 7.051739e-05 9.205977e-05
1.481363e-01 1.357324e-04 9.214309e-05
1.482670e-01 2.831500e-05 9.253321e-05
1.483977e-01 1.529054e-04 9.183432e-05
1.485284e-01 -3.744938e-05 9.241957e-05
1.486591e-01 5.641297e-05 9.203421e-05
1.487898e-01 7.919274e-05 9.206092e-05
1.489205e-01 1.633571e-04 9.238688e-05
1.490512e-01 1.012351e-04 9.185693e-05
1.491819e-01 6.628107e-05 9.210180e-05
1.493126e-01 1.496722e-05 9.227209e-05
1.494433e-01 1.692074e-04 9.167610e-05
1.495740e-01 2.479501e-04 9.228973e-05
1.497047e-01 1.566837e-04 9.209557e-05
1.498354e-01 1.849300e-04 9.169233e-05
1.499661e-01 -6.485413e-05 9.195745e-05
1.500968e-01 1.119309e-04 9.163113e-05
1.502275e-01 -8.225207e-06 9.158680e-05
1.503582e-01 3.441008e-05 9.198157e-05
1.504889e-01 1.037994e-04 9.129882e-05
1.506196e-01 7.011150e-05 9.183625e-05
1.507503e-01 3.948475e-05 9.176623e-05
1.508810e-01 2.907862e-04 9.138073e-05
1.510117e-01 1.004057e-04 9.173750e-05
1.511424e-01 9.229075e-05 9.143081e-05
1.512731e-01 3.520804e-05 9.135298e-05
1.514038e-01 -1.613199e-04 9.191081e-05
1.515345e-01 2.054196e-04 9.156134e-05
1.516652e-01 -9.349562e-05 9.169736e-05
1.517959e-01 -1.127394e-04 9.143252e-05
1.519266e-01 6.372280e-06 9.134929e-05
1.520573e-01 6.842808e-06 9.151128e-05
1.521880e-01 1.058226e-04 9.170753e-05
1.523187e-01 2.232300e-04 9.172492e-05
1.524494e-01 4.214288e-05 9.124012e-05
1.525800e-01 -1.136189e-04 9.114225e-05
1.527108e-01 -5.939306e-05 9.117102e-05
1.528414e-01 -2.838583e-05 9.125461e-05
1.529722e-01 1.275616e-04 9.085075e-05
1.531028e-01 1.237527e-04 9.123001e-05
1.532335e-01 1.410021e-04 9.110948e-05
1.533642e-01 5.416631e-05 9.080104e-05
1.534949e-01 9.784152e-05 9.118991e-05
1.536256e-01 4.385063e-05 9.078516e-05
1.537563e-01 5.303293e-05 9.082180e-05
1.538870e-01 9.472887e-06 9.105150e-05
1.540177e-01 1.252046e-04 9.065868e-05
1.541484e-01 1.379401e-04 9.076940e-05
1.542791e-01 3.912440e-05 9.073029e-05
1.544098e-01 9.003269e-05 9.106021e-05
1.545405e-01 -2.422407e-05 9.058166e-05
1.546712e-01 -2.763901e-05 9.059849e-05
1.548019e-01 2.028237e-04 9.048311e-05
1.549326e-01 1.526943e-06 9.038471e-05
1.550633e-01 -1.932140e-07 9.075734e-05
1.551940e-01 1.252598e-04 9.061214e-05
1.553247e-01 -1.063246e-04 9.027546e-05
1.554554e-01 1.303246e-05 9.046901e-05
1.555861e-01 2.026376e-04 9.032834e-05
1.557168e-01 6.838253e-05 9.049849e-05
1.558475e-01 4.475789e-05 9.011734e-05
1.559782e-01 1.886172e-04 9.045309e-05
1.561089e-01 2.665451e-05 8.998766e-05
1.562396e-01 -5.913886e-05 9.008996e-05
1.563703e-01 2.185333e-04 9.037038e-05
1.565010e-01 1.104372e-04 9.016019e-05
1.566317e-01 8.315832e-05 9.001550e-05
1.567624e-01 1.390455e-04 9.047730e-05
1.568931e-01 1.351422e-04 8.994228e-05
1.570238e-01 -1.080753e-04 9.016109e-05
1.571545e-01 1.915330e-05 8.979916e-05
1.572852e-01 6.211869e-05 9.030070e-05
1.574159e-01 3.784807e-05 8.997956e-05
1.575466e-01 1.361565e-04 8.980008e-05
1.576772e-01 -7.341483e-05 8.991142e-05
1.578080e-01 -3.402165e-05 8.970554e-05
1.579386e-01 -3.852113e-05 8.960042e-05
1.580693e-01 -9.099753e-06 8.991031e-05
1.582000e-01 5.790175e-05 8.964945e-05
1.583307e-01 -1.891719e-05 8.951224e-05
1.584614e-01 1.785920e-04 8.970002e-05
1.585921e-01 8.232476e-05 8.960776e-05
1.587228e-01 -1.087052e-04 8.987425e-05
1.588535e-01 4.686912e-05 8.949398e-05
1.589842e-01 4.161386e-06 8.980568e-05
1.591149e-01 9.613199e-05 8.929914e-05
1.592456e-01 -6.875118e-05 8.949512e-05
1.593763e-01 2.122338e-05 8.947778e-05
1.595070e-01 -5.989213e-05 8.921644e-05
1.596377e-01 1.268562e-04 8.930831e-05
1.597684e-01 5.188054e-06 8.950033e-05
1.598991e-01 9.400801e-05 8.938986e-05
1.600298e-01 2.082652e-04 8.955599e-05
1.601605e-01 -1.225678e-04 8.897916e-05
1.602912e-01 2.031078e-05 8.917480e-05
1.604219e-01 2.813438e-04 8.969636e-05
1.605526e-01 2.554329e-05 8.917742e-05
1.606833e-01 5.212220e-05 8.917614e-05
1.608140e-01 2.123390e-05 8.918218e-05
1.609447e-01 4.790923e-05 8.873030e-05
1.610754e-01 -7.942401e-05 8.925553e-05
1.612061e-01 1.191261e-04 8.905906e-05
1.613368e-01 -1.637957e-05 8.869534e-05
1.614675e-01 -1.217094e-04 8.920516e-05
1.615982e-01 1.661074e-04 8.878274e-05
1.617289e-01 1.818382e-05 8.892138e-05
1.618596e-01 1.295160e-04 8.946653e-05
1.619903e-01 2.517530e-05 8.863000e-05
1.621210e-01 1.966971e-04 8.929468e-05
1.622517e-01 6.342013e-05 8.890022e-05
1.623824e-01 6.208303e-05 8.834683e-05
1.625130e-01 -1.120040e-05 8.885745e-05
1.626438e-01 2.346193e-04 8.888920e-05
1.627744e-01 1.246956e-04 8.880547e-05
1.629051e-01 -4.696541e-05 8.872832e-05
1.630358e-01 -1.915191e-05 8.826642e-05
1.631665e-01 8.554767e-05 8.881397e-05
1.632972e-01 1.322070e-04 8.848508e-05
1.634279e-01 1.991975e-04 8.876133e-05
1.635586e-01 -1.951444e-04 8.845495e-05
1.636893e-01 6.007728e-05 8.834521e-05
1.638200e-01 4.158209e-05 8.847997e-05
1.639507e-01 1.080514e-04 8.908388e-05
1.640814e-01 4.252736e-05 8.786445e-05
1.642121e-01 7.299087e-05 8.848651e-05
1.643428e-01 1.815945e-04 8.824490e-05
1.644735e-01 -1.343112e-06 8.804321e-05
1.646042e-01 2.042665e-04 8.844778e-05
1.647349e-01 7.097385e-05 8.811481e-05
1.648656e-01 1.145720e-05 8.827571e-05
1.649963e-01 8.434116e-05 8.865314e-05
1.651270e-01 -3.743966e-05 8.766482e-05
1.652577e-01 1.124642e-04 8.840987e-05
1.653884e-01 6.692581e-05 8.784864e-05
1.655191e-01 3.118362e-05 8.802463e-05
1.656498e-01 1.465268e-04 8.842235e-05
1.657805e-01 1.427319e-04 8.751153e-05
1.659112e-01 5.568822e-05 8.807195e-05
1.660419e-01 5.543199e-05 8.811254e-05
1.661726e-01 4.609273e-05 8.771570e-05
1.663033e-01 -2.875585e-05 8.814453e-05
1.664340e-01 6.317280e-05 8.795381e-05
1.665647e-01 -1.199010e-05 8.779257e-05
1.666954e-01 -3.785535e-05 8.800984e-05
1.668261e-01 1.002169e-04 8.784638e-05
1.669568e-01 4.496525e-05 8.795548e-05
1.670875e-01 9.485827e-05 8.817438e-05
1.672182e-01 -1.891990e-05 8.731119e-05
1.673488e-01 1.313616e-04 8.785586e-05
1.674796e-01 4.017936e-05 8.743787e-05
1.676102e-01 1.061589e-04 8.747076e-05
1.677409e-01 7.380590e-06 8.773820e-05
1.678716e-01 -1.042138e-06 8.722076e-05
1.680023e-01 3.989247e-05 8.750591e-05
1.681330e-01 1.839606e-04 8.799918e-05
1.682637e-01 -3.567901e-05 8.710567e-05
1.683944e-01 -1.690568e-06 8.760803e-05
1.685251e-01 8.511952e-05 8.723728e-05
1.686558e-01 4.860709e-05 8.754186e-05
1.687865e-01 1.180845e-04 8.739859e-05
1.689172e-01 1.011478e-04 8.713442e-05
1.690479e-01 -2.561279e-05 8.707894e-05
1.691786e-01 4.603018e-06 8.742278e-05
1.693093e-01 1.141798e-05 8.709130e-05
1.694400e-01 1.328630e-05 8.747275e-05
1.695707e-01 -3.817188e-06 8.686954e-05
1.697014e-01 1.107277e-04 8.733037e-05
1.698321e-01 4.000536e-05 8.698134e-05
1.699628e-01 1.326705e-04 8.693671e-05
1.700935e-01 9.727476e-05 8.703106e-05
1.702242e-01 -1.686088e-05 8.748539e-05
1.703549e-01 -7.200377e-05 8.632328e-05
1.704856e-01 -2.143393e-04 8.702931e-05
1.706163e-01 -3.847574e-05 8.694748e-05
1.707470e-01 -2.113294e-05 8.675284e-05
1.708777e-01 9.729656e-05 8.726006e-05
1.710084e-01 1.461209e-04 8.663619e-05
1.711391e-01 2.180687e-05 8.679810e-05
1.712698e-01 -1.218445e-04 8.698774e-05
1.714005e-01 1.292726e-04 8.672548e-05
1.715312e-01 5.144838e-05 8.690814e-05
1.716619e-01 3.298040e-05 8.700022e-05
1.717926e-01 -1.570017e-04 8.645344e-05
1.719233e-01 9.454309e-05 8.674616e-05
1.720540e-01 6.575459e-05 8.644507e-05
1.721846e-01 9.217908e-05 8.671725e-05
1.723154e-01 1.141734e-04 8.683753e-05
1.724460e-01 5.925826e-05 8.640896e-05
1.725767e-01 1.100738e-04 8.659936e-05
1.727074e-01 -5.479114e-06 8.641635e-05
1.728381e-01 -2.138057e-05 8.616396e-05
1.729688e-01 2.479393e-05 8.671622e-05
1.730995e-01 3.896300e-05 8.635381e-05
1.732302e-01 1.439165e-04 8.669034e-05
1.733609e-01 9.316891e-05 8.652211e-05
1.734916e-01 1.690394e-05 8.614337e-05
1.736223e-01 1.112450e-05 8.598670e-05
1.737530e-01 5.543971e-05 8.626590e-05
1.738837e-01 2.081155e-05 8.616982e-05
1.740144e-01 5.420945e-05 8.637759e-05
1.741451e-01 1.073046e-04 8.581691e-05
1.742758e-01 3.665400e-05 8.621162e-05
1.744065e-01 -5.813006e-05 8.604581e-05
1.745372e-01 1.382514e-04 8.619781e-05
1.746679e-01 1.111460e-04 8.620835e-05
1.747986e-01 -5.344219e-06 8.591846e-05
1.749293e-01 -3.197909e-05 8.589500e-05
1.750600e-01 5.037632e-05 8.626155e-05
1.751907e-01 9.405351e-05 8.582900e-05
1.753214e-01 -2.528041e-05 8.608168e-05
1.754521e-01 2.206423e-04 8.634871e-05
1.755828e-01 4.582431e-05 8.563993e-05
1.757135e-01 -1.607563e-05 8.596724e-05
1.758442e-01 -4.689424e-05 8.588768e-05
1.759749e-01 1.600306e-04 8.607839e-05
1.761056e-01 -3.967673e-06 8.604494e-05
1.762363e-01 -6.616059e-05 8.537542e-05
1.763670e-01 9.862020e-05 8.606707e-05
1.764977e-01 5.600686e-05 8.594669e-05
1.766284e-01 2.802367e-05 8.577121e-05
1.767591e-01 1.837757e-04 8.612262e-05
1.768898e-01 -1.867273e-05 8.565355e-05
1.770204e-01 6.361043e-05 8.581116e-05
1.771512e-01 8.890473e-05 8.590707e-05
1.772818e-01 7.377849e-05 8.519654e-05
1.774125e-01 8.660466e-05 8.602677e-05
1.775432e-01 -6.427943e-05 8.552193e-05
1.776739e-01 2.692050e-04 8.571131e-05
1.778046e-01 5.374616e-05 8.564674e-05
1.779353e-01 1.460108e-04 8.556190e-05
1.780660e-01 5.773320e-05 8.533124e-05
1.781967e-01 2.151275e-04 8.589933e-05
1.783274e-01 2.798961e-05 8.502326e-05
1.784581e-01 -6.368933e-05 8.539889e-05
1.785888e-01 -2.735518e-05 8.511456e-05
1.787195e-01 1.894785e-04 8.520846e-05
1.788502e-01 -5.849272e-07 8.528803e-05
1.789809e-01 6.421002e-05 8.520114e-05
1.791116e-01 7.482672e-05 8.549780e-05
1.792423e-01 2.493079e-06 8.539325e-05
1.793730e-01 1.034071e-04 8.497972e-05
1.795037e-01 2.176228e-04 8.503696e-05
1.796344e-01 -8.502130e-05 8.515400e-05
1.797651e-01 9.203027e-05 8.495336e-05
1.798958e-01 -9.530141e-05 8.537752e-05
1.800265e-01 1.531071e-04 8.493678e-05
1.801572e-01 3.073087e-05 8.518355e-05
1.802879e-01 -9.080345e-05 8.499770e-05
1.804186e-01 3.817544e-05 8.460506e-05
1.805493e-01 -6.759763e-05 8.504813e-05
1.806800e-01 -4.366337e-06 8.526923e-05
1.808107e-01 -3.815731e-06 8.469895e-05
1.809414e-01 2.584631e-05 8.520481e-05
1.810721e-01 -5.447453e-05 8.486581e-05
1.812028e-01 -1.621167e-05 8.508479e-05
1.813335e-01 6.378995e-05 8.503771e-05
1.814642e-01 -2.800511e-05 8.480893e-05
1.815949e-01 1.018812e-04 8.584281e-05
1.817256e-01 -7.696810e-05 8.641753e-05
1.818562e-01 -1.954186e-06 8.722792e-05
1.819870e-01 -4.981742e-05 8.827647e-05
1.821176e-01 9.479332e-06 8.781857e-05
1.822483e-01 -7.532554e-05 8.859745e-05
1.823790e-01 -6.157846e-05 8.908093e-05
1.825097e-01 -1.582844e-04 8.896408e-05
1.826404e-01 1.110679e-04 9.002860e-05
1.827711e-01 3.085514e-05 9.008115e-05
1.829018e-01 1.394942e-04 9.032593e-05
1.830325e-01 -1.960843e-04 9.051784e-05
1.831632e-01 -7.752724e-05 9.053451e-05
1.832939e-01 5.651257e-05 9.108395e-05
1.834246e-01 1.791994e-04 9.167331e-05
1.835553e-01 4.082383e-05 9.155743e-05
1.836860e-01 7.190369e-05 9.187662e-05
1.838167e-01 -2.597016e-04 9.188512e-05
1.839474e-01 1.214616e-04 9.221522e-05
1.840781e-01 1.463922e-04 9.283717e-05
1.842088e-01 1.062500e-04 9.274964e-05
1.843395e-01 3.012567e-05 9.294200e-05
1.844702e-01 7.728199e-05 9.310792e-05
1.846009e-01 -1.682342e-05 9.293243e-05
1.847316e-01 -1.874450e-04 9.341423e-05
1.848623e-01 -3.627610e-05 9.374826e-05
1.849930e-01 -6.276274e-05 9.373805e-05
1.851237e-01 1.046961e-04 9.460223e-05
1.852544e-01 1.383388e-04 9.411749e-05
1.853851e-01 -1.361915e-04 9.445615e-05
1.855158e-01 -1.605651e-04 9.461622e-05
1.856465e-01 1.366906e-04 9.482028e-05
1.857772e-01 4.500643e-05 9.546252e-05
1.859079e-01 -1.471082e-05 9.519247e-05
1.860386e-01 -9.365742e-05 9.525953e-05
1.861693e-01 5.271270e-05 9.566796e-05
1.863000e-01 2.817784e-05 9.555289e-05
1.864307e-01 1.107873e-04 9.626157e-05
1.865614e-01 1.877663e-04 9.537390e-05
1.866920e-01 8.536915e-05 9.339743e-05
1.868228e-01 2.443758e-04 9.326914e-05
1.869534e-01 1.307221e-04 9.228892e-05
1.870841e-01 -4.287603e-05 9.189111e-05
1.872148e-01 1.966432e-04 9.201551e-05
1.873455e-01 -6.539849e-05 9.126522e-05
range-from: 1
range-to: 1400
data-frames-directory: /Users/ex23021/Library/CloudStorage/OneDrive-UniversityofBristol/KIF5C-KLC1 complex/SAXSdata_290224/sm37518-1/processed/b21-449631_ascii
parent-buffer-frame-index-first: 58
parent-buffer-frame-index-last: 96
parent-buffer-frames: b21-449631_00057.dat b21-449631_00058.dat b21-449631_00059.dat b21-449631_00060.dat b21-449631_00061.dat b21-449631_00062.dat b21-449631_00063.dat b21-449631_00064.dat b21-449631_00065.dat b21-449631_00066.dat b21-449631_00067.dat b21-449631_00068.dat b21-449631_00069.dat b21-449631_00070.dat b21-449631_00071.dat b21-449631_00072.dat b21-449631_00073.dat b21-449631_00074.dat…
parent-sample-frame-index-first: 197
parent-sample-frame-index-last: 215
parent-sample-frames: b21-449631_00196.dat b21-449631_00197.dat b21-449631_00198.dat b21-449631_00199.dat b21-449631_00200.dat b21-449631_00201.dat b21-449631_00202.dat b21-449631_00203.dat b21-449631_00204.dat b21-449631_00205.dat b21-449631_00206.dat b21-449631_00207.dat b21-449631_00208.dat b21-449631_00209.dat b21-449631_00210.dat b21-449631_00211.dat b21-449631_00212.dat b21-449631_00213.dat…

## Sheet: EL-CC-Di-IR
Sample description: chromixs
Sample: chromixs c= 0 mg/ml Code: chromixs
4.500000e-03 1.037759e-01 2.717238e-03
4.630443e-03 9.497659e-02 2.579055e-03
4.760887e-03 9.458861e-02 2.358052e-03
4.891330e-03 8.933854e-02 2.215443e-03
5.021773e-03 8.954366e-02 2.046593e-03
5.152216e-03 9.648361e-02 1.976587e-03
5.282659e-03 9.107253e-02 1.806415e-03
5.413103e-03 8.227890e-02 1.746395e-03
5.543546e-03 8.568096e-02 1.665312e-03
5.673989e-03 8.120526e-02 1.574472e-03
5.804432e-03 7.553338e-02 1.505200e-03
5.934876e-03 8.192175e-02 1.436223e-03
6.065319e-03 7.927852e-02 1.355523e-03
6.195762e-03 7.848232e-02 1.332142e-03
6.326205e-03 7.343663e-02 1.297007e-03
6.456649e-03 6.940998e-02 1.237290e-03
6.587092e-03 7.378603e-02 1.195964e-03
6.717535e-03 7.271301e-02 1.173959e-03
6.847978e-03 7.250062e-02 1.148661e-03
6.978422e-03 6.980763e-02 1.106664e-03
7.108865e-03 6.841053e-02 1.086285e-03
7.239308e-03 6.646236e-02 1.046362e-03
7.369751e-03 6.356602e-02 1.009516e-03
7.500194e-03 6.359278e-02 9.937106e-04
7.630638e-03 6.568571e-02 9.771340e-04
7.761081e-03 6.360888e-02 9.419077e-04
7.891524e-03 6.453364e-02 9.366824e-04
8.021967e-03 6.123186e-02 9.001245e-04
8.152411e-03 5.922732e-02 8.970839e-04
8.282854e-03 5.752269e-02 8.452516e-04
8.413297e-03 5.209852e-02 8.522538e-04
8.543740e-03 5.406305e-02 8.271297e-04
8.674183e-03 5.448379e-02 8.058336e-04
8.804627e-03 5.254754e-02 7.958770e-04
8.935070e-03 5.267714e-02 7.764066e-04
9.065513e-03 5.510001e-02 7.497291e-04
9.195956e-03 5.418330e-02 7.660751e-04
9.326400e-03 5.400137e-02 7.204391e-04
9.456843e-03 5.181625e-02 7.122646e-04
9.587286e-03 4.943249e-02 7.111219e-04
9.717729e-03 4.801474e-02 6.845857e-04
9.848173e-03 4.731170e-02 6.767729e-04
9.978616e-03 4.613943e-02 6.622822e-04
1.010906e-02 4.655115e-02 6.416542e-04
1.023950e-02 4.597900e-02 6.403937e-04
1.036995e-02 4.530664e-02 6.205973e-04
1.050039e-02 4.370371e-02 6.054179e-04
1.063083e-02 4.481629e-02 6.002521e-04
1.076128e-02 4.351327e-02 5.802575e-04
1.089172e-02 4.379212e-02 5.777718e-04
1.102216e-02 4.248272e-02 5.536776e-04
1.115260e-02 4.269756e-02 5.485287e-04
1.128305e-02 4.283578e-02 5.504525e-04
1.141349e-02 4.224073e-02 5.263916e-04
1.154393e-02 4.292020e-02 5.170230e-04
1.167438e-02 4.188569e-02 5.077860e-04
1.180482e-02 4.054077e-02 4.862902e-04
1.193526e-02 4.106529e-02 4.858950e-04
1.206571e-02 4.102866e-02 4.746395e-04
1.219615e-02 3.998220e-02 4.641336e-04
1.232659e-02 3.960982e-02 4.608937e-04
1.245704e-02 4.012377e-02 4.532342e-04
1.258748e-02 3.937738e-02 4.405838e-04
1.271792e-02 3.772124e-02 4.295413e-04
1.284837e-02 3.862775e-02 4.240572e-04
1.297881e-02 3.777774e-02 4.175766e-04
1.310925e-02 3.786246e-02 4.044711e-04
1.323970e-02 3.659325e-02 4.030813e-04
1.337014e-02 3.716653e-02 3.975979e-04
1.350058e-02 3.611243e-02 3.937048e-04
1.363103e-02 3.585752e-02 3.875586e-04
1.376147e-02 3.578940e-02 3.861630e-04
1.389191e-02 3.448927e-02 3.730107e-04
1.402236e-02 3.566787e-02 3.752499e-04
1.415280e-02 3.452182e-02 3.681591e-04
1.428324e-02 3.429884e-02 3.627913e-04
1.441369e-02 3.338535e-02 3.657912e-04
1.454413e-02 3.292453e-02 3.593118e-04
1.467457e-02 3.302882e-02 3.538073e-04
1.480502e-02 3.196288e-02 3.504639e-04
1.493546e-02 3.271578e-02 3.492277e-04
1.506590e-02 3.139733e-02 3.459871e-04
1.519634e-02 3.117372e-02 3.426618e-04
1.532679e-02 3.033841e-02 3.390676e-04
1.545723e-02 3.059704e-02 3.370420e-04
1.558768e-02 2.997702e-02 3.308487e-04
1.571812e-02 2.996720e-02 3.307972e-04
1.584856e-02 2.906995e-02 3.244186e-04
1.597901e-02 2.890551e-02 3.242126e-04
1.610945e-02 2.889140e-02 3.229732e-04
1.623989e-02 2.799036e-02 3.177068e-04
1.637033e-02 2.763812e-02 3.143929e-04
1.650078e-02 2.766114e-02 3.140106e-04
1.663122e-02 2.714745e-02 3.104428e-04
1.676166e-02 2.717458e-02 3.084050e-04
1.689211e-02 2.652209e-02 3.042912e-04
1.702255e-02 2.628031e-02 3.015537e-04
1.715299e-02 2.622603e-02 3.021484e-04
1.728344e-02 2.565980e-02 2.963714e-04
1.741388e-02 2.538306e-02 2.947084e-04
1.754432e-02 2.548401e-02 2.939573e-04
1.767477e-02 2.463584e-02 2.885157e-04
1.780521e-02 2.458651e-02 2.908969e-04
1.793565e-02 2.412219e-02 2.857277e-04
1.806610e-02 2.385591e-02 2.851266e-04
1.819654e-02 2.353586e-02 2.832649e-04
1.832698e-02 2.363361e-02 2.788464e-04
1.845743e-02 2.322985e-02 2.774542e-04
1.858787e-02 2.276648e-02 2.776173e-04
1.871831e-02 2.274760e-02 2.744416e-04
1.884876e-02 2.253459e-02 2.747018e-04
1.897920e-02 2.223670e-02 2.687671e-04
1.910964e-02 2.231501e-02 2.690415e-04
1.924009e-02 2.234518e-02 2.675332e-04
1.937053e-02 2.148755e-02 2.656465e-04
1.950097e-02 2.141342e-02 2.616598e-04
1.963141e-02 2.106978e-02 2.615725e-04
1.976186e-02 2.091442e-02 2.584220e-04
1.989230e-02 2.084462e-02 2.583228e-04
2.002275e-02 2.081211e-02 2.568100e-04
2.015319e-02 2.046752e-02 2.556703e-04
2.028363e-02 2.018274e-02 2.530161e-04
2.041408e-02 2.019489e-02 2.495781e-04
2.054452e-02 1.979157e-02 2.492836e-04
2.067496e-02 1.960664e-02 2.473984e-04
2.080540e-02 1.948946e-02 2.483385e-04
2.093585e-02 1.938377e-02 2.466549e-04
2.106629e-02 1.914648e-02 2.444903e-04
2.119673e-02 1.872418e-02 2.426542e-04
2.132718e-02 1.918132e-02 2.437558e-04
2.145762e-02 1.896948e-02 2.406792e-04
2.158806e-02 1.905151e-02 2.411312e-04
2.171851e-02 1.818479e-02 2.364344e-04
2.184895e-02 1.818504e-02 2.381251e-04
2.197939e-02 1.784840e-02 2.353174e-04
2.210984e-02 1.801299e-02 2.336976e-04
2.224028e-02 1.735987e-02 2.314552e-04
2.237072e-02 1.732581e-02 2.329635e-04
2.250117e-02 1.769470e-02 2.301321e-04
2.263161e-02 1.714549e-02 2.294504e-04
2.276205e-02 1.673017e-02 2.268049e-04
2.289250e-02 1.698754e-02 2.277118e-04
2.302294e-02 1.647692e-02 2.251612e-04
2.315338e-02 1.664890e-02 2.243223e-04
2.328383e-02 1.621904e-02 2.227159e-04
2.341427e-02 1.633674e-02 2.228950e-04
2.354471e-02 1.627560e-02 2.214092e-04
2.367516e-02 1.627637e-02 2.215291e-04
2.380560e-02 1.613675e-02 2.175920e-04
2.393604e-02 1.599582e-02 2.205109e-04
2.406648e-02 1.542278e-02 2.173040e-04
2.419693e-02 1.520752e-02 2.146559e-04
2.432737e-02 1.508435e-02 2.136178e-04
2.445782e-02 1.506747e-02 2.146220e-04
2.458826e-02 1.486658e-02 2.123401e-04
2.471870e-02 1.470818e-02 2.115029e-04
2.484914e-02 1.464086e-02 2.099102e-04
2.497959e-02 1.465141e-02 2.101135e-04
2.511003e-02 1.451409e-02 2.091650e-04
2.524047e-02 1.434305e-02 2.070028e-04
2.537092e-02 1.423620e-02 2.062789e-04
2.550136e-02 1.400342e-02 2.053367e-04
2.563180e-02 1.399469e-02 2.063062e-04
2.576225e-02 1.380726e-02 2.026117e-04
2.589269e-02 1.383378e-02 2.038717e-04
2.602313e-02 1.340746e-02 2.023591e-04
2.615358e-02 1.322847e-02 2.026669e-04
2.628402e-02 1.320295e-02 1.985224e-04
2.641446e-02 1.354311e-02 2.003493e-04
2.654491e-02 1.302793e-02 1.981162e-04
2.667535e-02 1.273078e-02 1.994454e-04
2.680579e-02 1.271743e-02 1.968171e-04
2.693624e-02 1.292238e-02 1.971024e-04
2.706668e-02 1.280581e-02 1.952248e-04
2.719712e-02 1.247973e-02 1.961051e-04
2.732757e-02 1.224025e-02 1.934856e-04
2.745801e-02 1.274320e-02 1.935146e-04
2.758845e-02 1.225585e-02 1.925310e-04
2.771890e-02 1.215958e-02 1.932694e-04
2.784934e-02 1.189749e-02 1.891099e-04
2.797978e-02 1.216891e-02 1.909504e-04
2.811023e-02 1.186054e-02 1.892012e-04
2.824067e-02 1.182189e-02 1.891813e-04
2.837111e-02 1.150910e-02 1.873173e-04
2.850156e-02 1.144078e-02 1.871952e-04
2.863200e-02 1.125163e-02 1.860822e-04
2.876244e-02 1.152899e-02 1.874771e-04
2.889289e-02 1.137621e-02 1.867746e-04
2.902333e-02 1.131135e-02 1.842280e-04
2.915377e-02 1.099719e-02 1.831446e-04
2.928421e-02 1.115486e-02 1.835536e-04
2.941466e-02 1.077862e-02 1.826483e-04
2.954510e-02 1.082414e-02 1.820669e-04
2.967554e-02 1.055230e-02 1.816323e-04
2.980599e-02 1.080627e-02 1.805499e-04
2.993643e-02 1.059594e-02 1.799802e-04
3.006687e-02 1.055647e-02 1.786334e-04
3.019732e-02 1.032735e-02 1.790811e-04
3.032776e-02 1.063708e-02 1.783710e-04
3.045820e-02 1.039693e-02 1.787487e-04
3.058865e-02 1.002801e-02 1.766668e-04
3.071909e-02 1.020532e-02 1.761443e-04
3.084953e-02 1.007165e-02 1.757876e-04
3.097998e-02 9.852423e-03 1.765332e-04
3.111042e-02 1.000707e-02 1.733757e-04
3.124086e-02 9.786787e-03 1.746024e-04
3.137131e-02 9.454990e-03 1.726515e-04
3.150175e-02 9.721491e-03 1.730326e-04
3.163219e-02 9.632060e-03 1.719104e-04
3.176264e-02 9.646201e-03 1.729255e-04
3.189308e-02 9.525526e-03 1.706747e-04
3.202352e-02 9.365932e-03 1.722903e-04
3.215397e-02 9.386068e-03 1.699133e-04
3.228441e-02 9.574245e-03 1.701229e-04
3.241485e-02 9.004377e-03 1.691507e-04
3.254530e-02 8.814598e-03 1.691468e-04
3.267574e-02 9.129058e-03 1.680262e-04
3.280618e-02 8.848483e-03 1.674570e-04
3.293662e-02 8.926686e-03 1.664631e-04
3.306707e-02 8.578383e-03 1.671748e-04
3.319751e-02 8.762016e-03 1.647915e-04
3.332795e-02 8.403353e-03 1.661627e-04
3.345840e-02 8.424436e-03 1.653347e-04
3.358884e-02 8.307460e-03 1.645464e-04
3.371929e-02 8.559946e-03 1.642112e-04
3.384973e-02 8.260663e-03 1.637431e-04
3.398017e-02 8.252064e-03 1.631043e-04
3.411061e-02 8.132312e-03 1.630542e-04
3.424106e-02 8.051692e-03 1.627144e-04
3.437150e-02 8.197993e-03 1.637126e-04
3.450194e-02 8.225587e-03 1.638197e-04
3.463239e-02 7.646143e-03 1.670162e-04
3.476283e-02 7.986529e-03 1.678728e-04
3.489327e-02 7.677134e-03 1.679115e-04
3.502372e-02 7.757373e-03 1.688336e-04
3.515416e-02 7.929424e-03 1.693105e-04
3.528460e-02 7.599123e-03 1.697405e-04
3.541505e-02 7.557453e-03 1.703161e-04
3.554549e-02 7.362798e-03 1.700565e-04
3.567593e-02 7.468552e-03 1.700848e-04
3.580638e-02 7.386589e-03 1.711052e-04
3.593682e-02 7.160883e-03 1.697266e-04
3.606726e-02 7.211592e-03 1.715578e-04
3.619771e-02 7.166141e-03 1.706203e-04
3.632815e-02 6.984292e-03 1.714352e-04
3.645859e-02 7.381908e-03 1.711738e-04
3.658904e-02 6.908387e-03 1.714953e-04
3.671948e-02 6.850621e-03 1.722551e-04
3.684992e-02 7.053474e-03 1.731443e-04
3.698037e-02 7.121286e-03 1.718294e-04
3.711081e-02 6.594843e-03 1.729115e-04
3.724125e-02 6.752209e-03 1.717912e-04
3.737170e-02 6.754894e-03 1.735185e-04
3.750214e-02 7.012718e-03 1.737200e-04
3.763258e-02 6.458849e-03 1.737587e-04
3.776302e-02 6.278954e-03 1.721177e-04
3.789347e-02 6.378791e-03 1.740299e-04
3.802391e-02 6.533472e-03 1.730567e-04
3.815436e-02 6.439622e-03 1.742246e-04
3.828480e-02 6.327593e-03 1.739319e-04
3.841524e-02 6.247017e-03 1.743883e-04
3.854568e-02 6.530670e-03 1.741565e-04
3.867613e-02 6.089799e-03 1.739962e-04
3.880657e-02 6.406313e-03 1.753026e-04
3.893701e-02 6.072857e-03 1.745458e-04
3.906746e-02 6.561920e-03 1.743317e-04
3.919790e-02 6.113216e-03 1.759979e-04
3.932834e-02 6.052536e-03 1.742085e-04
3.945879e-02 5.785120e-03 1.747356e-04
3.958923e-02 5.989183e-03 1.729447e-04
3.971967e-02 5.948620e-03 1.707398e-04
3.985012e-02 5.689256e-03 1.694166e-04
3.998056e-02 5.658698e-03 1.687331e-04
4.011100e-02 5.894344e-03 1.688263e-04
4.024145e-02 5.796105e-03 1.679874e-04
4.037189e-02 5.598079e-03 1.677868e-04
4.050233e-02 5.672394e-03 1.663696e-04
4.063278e-02 5.173114e-03 1.665058e-04
4.076322e-02 5.764152e-03 1.652761e-04
4.089366e-02 5.659597e-03 1.657650e-04
4.102411e-02 5.463314e-03 1.641602e-04
4.115455e-02 5.280398e-03 1.652722e-04
4.128499e-02 5.493028e-03 1.642001e-04
4.141544e-02 5.413750e-03 1.639760e-04
4.154588e-02 5.514096e-03 1.630187e-04
4.167632e-02 5.150797e-03 1.641830e-04
4.180677e-02 5.267724e-03 1.625281e-04
4.193721e-02 5.206142e-03 1.632356e-04
4.206765e-02 5.472211e-03 1.618035e-04
4.219809e-02 5.384231e-03 1.626165e-04
4.232854e-02 4.996018e-03 1.614881e-04
4.245898e-02 4.806359e-03 1.621063e-04
4.258943e-02 4.946569e-03 1.598350e-04
4.271987e-02 4.940900e-03 1.605404e-04
4.285031e-02 4.843099e-03 1.601939e-04
4.298075e-02 4.866248e-03 1.603249e-04
4.311120e-02 4.599832e-03 1.589289e-04
4.324164e-02 4.915869e-03 1.598390e-04
4.337208e-02 4.695853e-03 1.596503e-04
4.350253e-02 4.767200e-03 1.586184e-04
4.363297e-02 4.723682e-03 1.584992e-04
4.376341e-02 4.693236e-03 1.581052e-04
4.389386e-02 4.501407e-03 1.575048e-04
4.402430e-02 4.816861e-03 1.582591e-04
4.415474e-02 4.381642e-03 1.570637e-04
4.428519e-02 4.693162e-03 1.575246e-04
4.441563e-02 4.370570e-03 1.575608e-04
4.454607e-02 4.678645e-03 1.562674e-04
4.467652e-02 4.224669e-03 1.560932e-04
4.480696e-02 4.544758e-03 1.565745e-04
4.493740e-02 4.439623e-03 1.564395e-04
4.506785e-02 4.399105e-03 1.559080e-04
4.519829e-02 4.320154e-03 1.548650e-04
4.532873e-02 4.205498e-03 1.554197e-04
4.545918e-02 4.217353e-03 1.549614e-04
4.558962e-02 4.211208e-03 1.550872e-04
4.572006e-02 4.267494e-03 1.548004e-04
4.585050e-02 4.313632e-03 1.536794e-04
4.598095e-02 4.223833e-03 1.543375e-04
4.611139e-02 4.281156e-03 1.541494e-04
4.624184e-02 4.223639e-03 1.540860e-04
4.637228e-02 3.930825e-03 1.544684e-04
4.650272e-02 4.115093e-03 1.563898e-04
4.663316e-02 4.060598e-03 1.569244e-04
4.676361e-02 3.832003e-03 1.570285e-04
4.689405e-02 3.795383e-03 1.580883e-04
4.702449e-02 3.968349e-03 1.591576e-04
4.715494e-02 4.086244e-03 1.588229e-04
4.728538e-02 3.902828e-03 1.598107e-04
4.741582e-02 4.084476e-03 1.590918e-04
4.754627e-02 3.691225e-03 1.607960e-04
4.767671e-02 4.050043e-03 1.603057e-04
4.780715e-02 3.728521e-03 1.610422e-04
4.793760e-02 3.726026e-03 1.597164e-04
4.806804e-02 3.761535e-03 1.617399e-04
4.819848e-02 3.857138e-03 1.615162e-04
4.832893e-02 3.679568e-03 1.612165e-04
4.845937e-02 3.981408e-03 1.622294e-04
4.858981e-02 3.868640e-03 1.615299e-04
4.872026e-02 3.762470e-03 1.622682e-04
4.885070e-02 3.522772e-03 1.616630e-04
4.898114e-02 3.285148e-03 1.617812e-04
4.911159e-02 3.508455e-03 1.628217e-04
4.924203e-02 3.377692e-03 1.626184e-04
4.937247e-02 3.771367e-03 1.632526e-04
4.950292e-02 3.644351e-03 1.630651e-04
4.963336e-02 3.582028e-03 1.628976e-04
4.976380e-02 3.623489e-03 1.633706e-04
4.989425e-02 3.405174e-03 1.634530e-04
5.002469e-02 3.452657e-03 1.632956e-04
5.015513e-02 3.593655e-03 1.629073e-04
5.028557e-02 3.469664e-03 1.638298e-04
5.041602e-02 3.075180e-03 1.624370e-04
5.054646e-02 3.366881e-03 1.636728e-04
5.067691e-02 3.531743e-03 1.636158e-04
5.080735e-02 3.161311e-03 1.637829e-04
5.093779e-02 3.335474e-03 1.634126e-04
5.106823e-02 3.065977e-03 1.640558e-04
5.119868e-02 3.151638e-03 1.634534e-04
5.132912e-02 3.058809e-03 1.642089e-04
5.145956e-02 3.282102e-03 1.637964e-04
5.159001e-02 3.121821e-03 1.646071e-04
5.172045e-02 3.197432e-03 1.638172e-04
5.185089e-02 3.185176e-03 1.643650e-04
5.198134e-02 3.194594e-03 1.637835e-04
5.211178e-02 3.253728e-03 1.651311e-04
5.224222e-02 3.110605e-03 1.643608e-04
5.237267e-02 3.368164e-03 1.655672e-04
5.250311e-02 2.763108e-03 1.641128e-04
5.263355e-02 3.153885e-03 1.645135e-04
5.276400e-02 3.040861e-03 1.650415e-04
5.289444e-02 3.135100e-03 1.653861e-04
5.302488e-02 3.051499e-03 1.646411e-04
5.315533e-02 2.904992e-03 1.652715e-04
5.328577e-02 2.847399e-03 1.643177e-04
5.341621e-02 3.197383e-03 1.650756e-04
5.354666e-02 2.806719e-03 1.656906e-04
5.367710e-02 2.698703e-03 1.646975e-04
5.380754e-02 2.863974e-03 1.647578e-04
5.393799e-02 3.170394e-03 1.660565e-04
5.406843e-02 2.656994e-03 1.650567e-04
5.419887e-02 2.653257e-03 1.648101e-04
5.432932e-02 3.206983e-03 1.664562e-04
5.445976e-02 2.602642e-03 1.654312e-04
5.459020e-02 2.956761e-03 1.654745e-04
5.472064e-02 2.742027e-03 1.648977e-04
5.485109e-02 2.382164e-03 1.657505e-04
5.498153e-02 2.800896e-03 1.651919e-04
5.511198e-02 2.667396e-03 1.660995e-04
5.524242e-02 2.698434e-03 1.653959e-04
5.537286e-02 2.494545e-03 1.657287e-04
5.550331e-02 2.618810e-03 1.660071e-04
5.563375e-02 2.843158e-03 1.658167e-04
5.576419e-02 2.885684e-03 1.656745e-04
5.589463e-02 2.750473e-03 1.666534e-04
5.602508e-02 2.633661e-03 1.651109e-04
5.615552e-02 2.629273e-03 1.668137e-04
5.628596e-02 2.842978e-03 1.659183e-04
5.641641e-02 2.563500e-03 1.660962e-04
5.654685e-02 2.695268e-03 1.664830e-04
5.667729e-02 2.696112e-03 1.660371e-04
5.680774e-02 2.302292e-03 1.662642e-04
5.693818e-02 2.554736e-03 1.658046e-04
5.706862e-02 2.410714e-03 1.662474e-04
5.719907e-02 2.357964e-03 1.674050e-04
5.732951e-02 2.632440e-03 1.664543e-04
5.745995e-02 2.420868e-03 1.659073e-04
5.759040e-02 2.385517e-03 1.664862e-04
5.772084e-02 2.432929e-03 1.669367e-04
5.785128e-02 2.080292e-03 1.659373e-04
5.798173e-02 2.504623e-03 1.658690e-04
5.811217e-02 2.064224e-03 1.652007e-04
5.824261e-02 2.428482e-03 1.654355e-04
5.837306e-02 2.408940e-03 1.650568e-04
5.850350e-02 2.656763e-03 1.649587e-04
5.863394e-02 2.522441e-03 1.650426e-04
5.876439e-02 2.319977e-03 1.633677e-04
5.889483e-02 2.836159e-03 1.649150e-04
5.902527e-02 2.691540e-03 1.634453e-04
5.915571e-02 2.051776e-03 1.632685e-04
5.928616e-02 2.428791e-03 1.633030e-04
5.941660e-02 2.243392e-03 1.629693e-04
5.954704e-02 2.066963e-03 1.627438e-04
5.967749e-02 2.174409e-03 1.629026e-04
5.980793e-02 2.078153e-03 1.612520e-04
5.993838e-02 1.929961e-03 1.629518e-04
6.006882e-02 2.179465e-03 1.607689e-04
6.019926e-02 2.312018e-03 1.621003e-04
6.032970e-02 2.225616e-03 1.607545e-04
6.046015e-02 1.996217e-03 1.608887e-04
6.059059e-02 2.314351e-03 1.605536e-04
6.072103e-02 2.179274e-03 1.600832e-04
6.085148e-02 2.193800e-03 1.608217e-04
6.098192e-02 2.237875e-03 1.608991e-04
6.111236e-02 2.028212e-03 1.589382e-04
6.124281e-02 2.091776e-03 1.595626e-04
6.137325e-02 1.992004e-03 1.594903e-04
6.150369e-02 2.156382e-03 1.594171e-04
6.163414e-02 1.982759e-03 1.590372e-04
6.176458e-02 2.103317e-03 1.599766e-04
6.189502e-02 1.825256e-03 1.589732e-04
6.202547e-02 2.033592e-03 1.595750e-04
6.215591e-02 2.011032e-03 1.586698e-04
6.228635e-02 2.103852e-03 1.591223e-04
6.241680e-02 2.085100e-03 1.594837e-04
6.254724e-02 2.112853e-03 1.589426e-04
6.267768e-02 2.124811e-03 1.589365e-04
6.280813e-02 1.950009e-03 1.583400e-04
6.293857e-02 2.298514e-03 1.586840e-04
6.306901e-02 1.889947e-03 1.588814e-04
6.319946e-02 2.101160e-03 1.580137e-04
6.332990e-02 1.695443e-03 1.576231e-04
6.346034e-02 2.279075e-03 1.581078e-04
6.359078e-02 1.814791e-03 1.576364e-04
6.372123e-02 1.990237e-03 1.585577e-04
6.385167e-02 2.148956e-03 1.585584e-04
6.398212e-02 2.170445e-03 1.576793e-04
6.411256e-02 1.869479e-03 1.573998e-04
6.424300e-02 2.049854e-03 1.572499e-04
6.437345e-02 1.719555e-03 1.565863e-04
6.450389e-02 2.039579e-03 1.577677e-04
6.463433e-02 2.341950e-03 1.579206e-04
6.476477e-02 2.078353e-03 1.577342e-04
6.489522e-02 1.695088e-03 1.561841e-04
6.502566e-02 1.707004e-03 1.574154e-04
6.515610e-02 1.950746e-03 1.565595e-04
6.528655e-02 2.065883e-03 1.566804e-04
6.541699e-02 2.033621e-03 1.567791e-04
6.554743e-02 1.744199e-03 1.564288e-04
6.567788e-02 1.923978e-03 1.559734e-04
6.580832e-02 1.780843e-03 1.565485e-04
6.593876e-02 1.791754e-03 1.560864e-04
6.606921e-02 1.803108e-03 1.563478e-04
6.619965e-02 1.577312e-03 1.548027e-04
6.633009e-02 1.595147e-03 1.553278e-04
6.646054e-02 1.570862e-03 1.552365e-04
6.659098e-02 1.608258e-03 1.554341e-04
6.672142e-02 1.713867e-03 1.558091e-04
6.685187e-02 1.885450e-03 1.551103e-04
6.698231e-02 1.819499e-03 1.547183e-04
6.711275e-02 1.919290e-03 1.559010e-04
6.724320e-02 1.480756e-03 1.540511e-04
6.737364e-02 1.846552e-03 1.553329e-04
6.750408e-02 1.706040e-03 1.548742e-04
6.763453e-02 1.575088e-03 1.541976e-04
6.776497e-02 1.677980e-03 1.549641e-04
6.789541e-02 1.467320e-03 1.545481e-04
6.802585e-02 1.932712e-03 1.540603e-04
6.815630e-02 1.667943e-03 1.546453e-04
6.828674e-02 1.520049e-03 1.536773e-04
6.841719e-02 1.739617e-03 1.539929e-04
6.854763e-02 1.905434e-03 1.547596e-04
6.867807e-02 1.377872e-03 1.525856e-04
6.880852e-02 1.738696e-03 1.546719e-04
6.893896e-02 1.966519e-03 1.537642e-04
6.906940e-02 1.472096e-03 1.530393e-04
6.919984e-02 1.625712e-03 1.541718e-04
6.933029e-02 1.324830e-03 1.526193e-04
6.946073e-02 1.418585e-03 1.525282e-04
6.959117e-02 1.703722e-03 1.531530e-04
6.972162e-02 1.429319e-03 1.524621e-04
6.985206e-02 1.500449e-03 1.534397e-04
6.998250e-02 1.674381e-03 1.522122e-04
7.011295e-02 1.363194e-03 1.525191e-04
7.024339e-02 1.332644e-03 1.532694e-04
7.037383e-02 1.641996e-03 1.523861e-04
7.050428e-02 1.490048e-03 1.518983e-04
7.063472e-02 1.291793e-03 1.530211e-04
7.076516e-02 1.497614e-03 1.520496e-04
7.089561e-02 1.417477e-03 1.521193e-04
7.102605e-02 1.450545e-03 1.513648e-04
7.115649e-02 1.601499e-03 1.521980e-04
7.128694e-02 1.141573e-03 1.517779e-04
7.141738e-02 1.608165e-03 1.513931e-04
7.154782e-02 1.544994e-03 1.515425e-04
7.167827e-02 1.703300e-03 1.524307e-04
7.180871e-02 1.559682e-03 1.509945e-04
7.193915e-02 1.367540e-03 1.512233e-04
7.206960e-02 1.413680e-03 1.506908e-04
7.220004e-02 1.400369e-03 1.507427e-04
7.233048e-02 1.276932e-03 1.513895e-04
7.246092e-02 1.446345e-03 1.509690e-04
7.259137e-02 1.524457e-03 1.509981e-04
7.272181e-02 1.938859e-03 1.509233e-04
7.285226e-02 1.472850e-03 1.514314e-04
7.298270e-02 1.491178e-03 1.506925e-04
7.311314e-02 1.624239e-03 1.509217e-04
7.324358e-02 1.590793e-03 1.508759e-04
7.337403e-02 1.422411e-03 1.506436e-04
7.350447e-02 1.286999e-03 1.494495e-04
7.363491e-02 1.286784e-03 1.503140e-04
7.376536e-02 1.495988e-03 1.495551e-04
7.389580e-02 1.305923e-03 1.506383e-04
7.402624e-02 1.387068e-03 1.507866e-04
7.415669e-02 1.368462e-03 1.491473e-04
7.428713e-02 1.324062e-03 1.494218e-04
7.441757e-02 1.310001e-03 1.504751e-04
7.454802e-02 1.137774e-03 1.485564e-04
7.467846e-02 1.542059e-03 1.500358e-04
7.480890e-02 1.053506e-03 1.489998e-04
7.493935e-02 1.281552e-03 1.490692e-04
7.506979e-02 1.069450e-03 1.493154e-04
7.520023e-02 1.487843e-03 1.487112e-04
7.533068e-02 1.141152e-03 1.493278e-04
7.546112e-02 1.226300e-03 1.499983e-04
7.559156e-02 1.356811e-03 1.480981e-04
7.572201e-02 1.228643e-03 1.485930e-04
7.585245e-02 1.408492e-03 1.480582e-04
7.598289e-02 1.261324e-03 1.483721e-04
7.611334e-02 1.301766e-03 1.489245e-04
7.624378e-02 1.344303e-03 1.475088e-04
7.637422e-02 1.378995e-03 1.482673e-04
7.650467e-02 1.243954e-03 1.487323e-04
7.663511e-02 1.527310e-03 1.476042e-04
7.676555e-02 1.443303e-03 1.484427e-04
7.689599e-02 1.159650e-03 1.478199e-04
7.702644e-02 1.195587e-03 1.475915e-04
7.715688e-02 1.242502e-03 1.479268e-04
7.728733e-02 1.057746e-03 1.469927e-04
7.741777e-02 1.414212e-03 1.479882e-04
7.754821e-02 1.384705e-03 1.479526e-04
7.767865e-02 1.321525e-03 1.473445e-04
7.780910e-02 7.651691e-04 1.470585e-04
7.793954e-02 1.157442e-03 1.468315e-04
7.806998e-02 1.152219e-03 1.473356e-04
7.820043e-02 1.123864e-03 1.481084e-04
7.833087e-02 1.087263e-03 1.462472e-04
7.846131e-02 1.050575e-03 1.464542e-04
7.859176e-02 1.453745e-03 1.469633e-04
7.872220e-02 1.174109e-03 1.467421e-04
7.885264e-02 9.442161e-04 1.463228e-04
7.898309e-02 1.086222e-03 1.459761e-04
7.911353e-02 1.012852e-03 1.460810e-04
7.924397e-02 1.184853e-03 1.468747e-04
7.937442e-02 1.155779e-03 1.458230e-04
7.950486e-02 1.157705e-03 1.461467e-04
7.963530e-02 1.145858e-03 1.456577e-04
7.976575e-02 1.167331e-03 1.466089e-04
7.989619e-02 1.015043e-03 1.459294e-04
8.002663e-02 1.136253e-03 1.453002e-04
8.015708e-02 9.627634e-04 1.456330e-04
8.028752e-02 1.192711e-03 1.465418e-04
8.041796e-02 9.432472e-04 1.451175e-04
8.054841e-02 1.211718e-03 1.465188e-04
8.067885e-02 8.115479e-04 1.446703e-04
8.080929e-02 9.851310e-04 1.454037e-04
8.093974e-02 1.157458e-03 1.453388e-04
8.107018e-02 1.027443e-03 1.444000e-04
8.120062e-02 1.139052e-03 1.452827e-04
8.133106e-02 1.015590e-03 1.455164e-04
8.146151e-02 9.548049e-04 1.438357e-04
8.159195e-02 1.039670e-03 1.451498e-04
8.172240e-02 1.338470e-03 1.438141e-04
8.185284e-02 1.081752e-03 1.449614e-04
8.198328e-02 9.142471e-04 1.447318e-04
8.211372e-02 1.112030e-03 1.437546e-04
8.224417e-02 1.205336e-03 1.449131e-04
8.237461e-02 9.172918e-04 1.443483e-04
8.250505e-02 9.061423e-04 1.436265e-04
8.263550e-02 1.086010e-03 1.449074e-04
8.276594e-02 9.530002e-04 1.435029e-04
8.289638e-02 7.496286e-04 1.433376e-04
8.302683e-02 1.038273e-03 1.445061e-04
8.315727e-02 1.117779e-03 1.433798e-04
8.328771e-02 9.255205e-04 1.439887e-04
8.341816e-02 9.778543e-04 1.440854e-04
8.354860e-02 6.927346e-04 1.431906e-04
8.367904e-02 1.030894e-03 1.437195e-04
8.380949e-02 1.085956e-03 1.429647e-04
8.393993e-02 1.055041e-03 1.438168e-04
8.407037e-02 1.022289e-03 1.438327e-04
8.420082e-02 7.838329e-04 1.427366e-04
8.433126e-02 9.184822e-04 1.435827e-04
8.446170e-02 7.585827e-04 1.434168e-04
8.459215e-02 8.445649e-04 1.420104e-04
8.472259e-02 6.803853e-04 1.428278e-04
8.485303e-02 1.224250e-03 1.432096e-04
8.498348e-02 8.118457e-04 1.424873e-04
8.511392e-02 9.751849e-04 1.431711e-04
8.524436e-02 1.115620e-03 1.420100e-04
8.537481e-02 1.008309e-03 1.429605e-04
8.550525e-02 8.699596e-04 1.429902e-04
8.563569e-02 7.987707e-04 1.427612e-04
8.576613e-02 8.180411e-04 1.425058e-04
8.589658e-02 8.564805e-04 1.418405e-04
8.602702e-02 8.797710e-04 1.424433e-04
8.615747e-02 8.120300e-04 1.423628e-04
8.628791e-02 1.042283e-03 1.408155e-04
8.641835e-02 8.838261e-04 1.423855e-04
8.654879e-02 5.522125e-04 1.415032e-04
8.667924e-02 7.423592e-04 1.415621e-04
8.680968e-02 9.161615e-04 1.422273e-04
8.694012e-02 7.533699e-04 1.408147e-04
8.707057e-02 8.788674e-04 1.419407e-04
8.720101e-02 7.704001e-04 1.412645e-04
8.733145e-02 6.821491e-04 1.409592e-04
8.746190e-02 9.272663e-04 1.417038e-04
8.759234e-02 6.759953e-04 1.409166e-04
8.772278e-02 6.942651e-04 1.410499e-04
8.785323e-02 7.202494e-04 1.409278e-04
8.798367e-02 1.025679e-03 1.403256e-04
8.811411e-02 8.439209e-04 1.412344e-04
8.824456e-02 9.444545e-04 1.407003e-04
8.837500e-02 7.203405e-04 1.409331e-04
8.850544e-02 6.367447e-04 1.411678e-04
8.863589e-02 5.021664e-04 1.397481e-04
8.876633e-02 9.094194e-04 1.402229e-04
8.889677e-02 6.466851e-04 1.410265e-04
8.902722e-02 7.289290e-04 1.396128e-04
8.915766e-02 7.019821e-04 1.404201e-04
8.928810e-02 8.243113e-04 1.404074e-04
8.941855e-02 7.793518e-04 1.394916e-04
8.954899e-02 7.535935e-04 1.407317e-04
8.967943e-02 9.305539e-04 1.398441e-04
8.980988e-02 6.465291e-04 1.394926e-04
8.994032e-02 6.459521e-04 1.402679e-04
9.007076e-02 7.183486e-04 1.389294e-04
9.020121e-02 1.024339e-03 1.404855e-04
9.033165e-02 5.900588e-04 1.391973e-04
9.046209e-02 7.234292e-04 1.392634e-04
9.059254e-02 1.022650e-03 1.403139e-04
9.072298e-02 3.924036e-04 1.390749e-04
9.085342e-02 6.266438e-04 1.397661e-04
9.098386e-02 1.007035e-03 1.398756e-04
9.111431e-02 6.469517e-04 1.385605e-04
9.124475e-02 6.878757e-04 1.397153e-04
9.137519e-02 7.482867e-04 1.390301e-04
9.150564e-02 8.117026e-04 1.392131e-04
9.163608e-02 8.519665e-04 1.420160e-04
9.176652e-02 1.010371e-03 1.433296e-04
9.189697e-02 8.605568e-04 1.438052e-04
9.202741e-02 8.244072e-04 1.455202e-04
9.215785e-02 6.659695e-04 1.458775e-04
9.228830e-02 7.698566e-04 1.469855e-04
9.241874e-02 6.891465e-04 1.472870e-04
9.254918e-02 5.158731e-04 1.477213e-04
9.267963e-02 6.966201e-04 1.483830e-04
9.281007e-02 5.737518e-04 1.485968e-04
9.294051e-02 8.727267e-04 1.473012e-04
9.307096e-02 5.053089e-04 1.449947e-04
9.320140e-02 4.894884e-04 1.442715e-04
9.333184e-02 7.197968e-04 1.441588e-04
9.346229e-02 7.610251e-04 1.435016e-04
9.359273e-02 5.332969e-04 1.435231e-04
9.372317e-02 9.591602e-04 1.438747e-04
9.385362e-02 6.511980e-04 1.421770e-04
9.398406e-02 7.583813e-04 1.425581e-04
9.411450e-02 6.763736e-04 1.412147e-04
9.424495e-02 7.439423e-04 1.418818e-04
9.437539e-02 4.408847e-04 1.413752e-04
9.450583e-02 8.257380e-04 1.412535e-04
9.463628e-02 8.358799e-04 1.417638e-04
9.476672e-02 6.975345e-04 1.411425e-04
9.489716e-02 5.075508e-04 1.398501e-04
9.502761e-02 7.951006e-04 1.413328e-04
9.515805e-02 6.175322e-04 1.402331e-04
9.528849e-02 7.911865e-04 1.399235e-04
9.541893e-02 6.434393e-04 1.415689e-04
9.554938e-02 6.470612e-04 1.398362e-04
9.567982e-02 6.532221e-04 1.397426e-04
9.581026e-02 7.436410e-04 1.400191e-04
9.594071e-02 5.581586e-04 1.389573e-04
9.607115e-02 7.639502e-04 1.410159e-04
9.620159e-02 5.130122e-04 1.390798e-04
9.633204e-02 7.055424e-04 1.390954e-04
9.646248e-02 9.446873e-04 1.402136e-04
9.659292e-02 5.088688e-04 1.381545e-04
9.672337e-02 8.843658e-04 1.393396e-04
9.685381e-02 6.959798e-04 1.390010e-04
9.698425e-02 3.007358e-04 1.380660e-04
9.711470e-02 8.360228e-04 1.388423e-04
9.724514e-02 5.567582e-04 1.384315e-04
9.737558e-02 5.283689e-04 1.381106e-04
9.750603e-02 4.730000e-04 1.390410e-04
9.763647e-02 5.172386e-04 1.380433e-04
9.776691e-02 5.412268e-04 1.378664e-04
9.789736e-02 3.863951e-04 1.377541e-04
9.802780e-02 5.281612e-04 1.372728e-04
9.815824e-02 4.710867e-04 1.374086e-04
9.828869e-02 6.041414e-04 1.369943e-04
9.841913e-02 6.327224e-04 1.365177e-04
9.854957e-02 4.013457e-04 1.367731e-04
9.868002e-02 7.210939e-04 1.354621e-04
9.881046e-02 5.864060e-04 1.361329e-04
9.894090e-02 7.314333e-04 1.351729e-04
9.907135e-02 6.798517e-04 1.351297e-04
9.920179e-02 5.288375e-04 1.352694e-04
9.933223e-02 5.022655e-04 1.342827e-04
9.946268e-02 6.461967e-04 1.352647e-04
9.959312e-02 6.610779e-04 1.354156e-04
9.972356e-02 4.429274e-04 1.345662e-04
9.985400e-02 4.407135e-04 1.350811e-04
9.998445e-02 4.685868e-04 1.342833e-04
1.001149e-01 6.203207e-04 1.350772e-04
1.002453e-01 6.215262e-04 1.352255e-04
1.003758e-01 6.405229e-04 1.348205e-04
1.005062e-01 6.045162e-04 1.354881e-04
1.006367e-01 5.506462e-04 1.348940e-04
1.007671e-01 5.068975e-04 1.351502e-04
1.008976e-01 6.991768e-04 1.358313e-04
1.010280e-01 5.075032e-04 1.349333e-04
1.011584e-01 7.056263e-04 1.354629e-04
1.012889e-01 5.673630e-04 1.359989e-04
1.014193e-01 7.180289e-04 1.341154e-04
1.015498e-01 4.299695e-04 1.346819e-04
1.016802e-01 1.352104e-04 1.347222e-04
1.018107e-01 5.193934e-04 1.343670e-04
1.019411e-01 4.290302e-04 1.349513e-04
1.020715e-01 5.494914e-04 1.337611e-04
1.022020e-01 5.589409e-04 1.347835e-04
1.023324e-01 6.044100e-04 1.348552e-04
1.024629e-01 3.309740e-04 1.340165e-04
1.025933e-01 6.781808e-04 1.346094e-04
1.027238e-01 4.614869e-04 1.336830e-04
1.028542e-01 5.986181e-04 1.340919e-04
1.029846e-01 5.564215e-04 1.347019e-04
1.031151e-01 3.175442e-04 1.335624e-04
1.032455e-01 6.010907e-04 1.337465e-04
1.033760e-01 4.350914e-04 1.346100e-04
1.035064e-01 4.521476e-04 1.331845e-04
1.036369e-01 5.212452e-04 1.337262e-04
1.037673e-01 7.811520e-04 1.341351e-04
1.038977e-01 6.039511e-04 1.338747e-04
1.040282e-01 5.288524e-04 1.343279e-04
1.041586e-01 4.205879e-04 1.331687e-04
1.042891e-01 6.397669e-04 1.331556e-04
1.044195e-01 7.163061e-04 1.339020e-04
1.045500e-01 6.370507e-04 1.327934e-04
1.046804e-01 6.545239e-04 1.329143e-04
1.048108e-01 3.839573e-04 1.333340e-04
1.049413e-01 3.919922e-04 1.331238e-04
1.050717e-01 3.425495e-04 1.333518e-04
1.052022e-01 5.624304e-04 1.321546e-04
1.053326e-01 5.492547e-04 1.331854e-04
1.054631e-01 4.647900e-04 1.332086e-04
1.055935e-01 3.328854e-04 1.328300e-04
1.057239e-01 6.410731e-04 1.327181e-04
1.058544e-01 4.265961e-04 1.327485e-04
1.059848e-01 6.753570e-04 1.324908e-04
1.061153e-01 5.372823e-04 1.327854e-04
1.062457e-01 4.157978e-04 1.322428e-04
1.063762e-01 6.329638e-04 1.332360e-04
1.065066e-01 3.179744e-04 1.325750e-04
1.066370e-01 8.056878e-04 1.322494e-04
1.067675e-01 3.992759e-04 1.322521e-04
1.068979e-01 4.221869e-04 1.323208e-04
1.070284e-01 4.295063e-04 1.323072e-04
1.071588e-01 5.356229e-04 1.330069e-04
1.072893e-01 3.212697e-04 1.313057e-04
1.074197e-01 3.025399e-04 1.321821e-04
1.075502e-01 6.124842e-04 1.317540e-04
1.076806e-01 4.387748e-04 1.318231e-04
1.078110e-01 4.698715e-04 1.325218e-04
1.079415e-01 6.819454e-04 1.314013e-04
1.080719e-01 5.278513e-04 1.322749e-04
1.082024e-01 5.623747e-04 1.322580e-04
1.083328e-01 2.054730e-04 1.314945e-04
1.084633e-01 4.185186e-04 1.349297e-04
1.085937e-01 5.022619e-04 1.354496e-04
1.087241e-01 4.641592e-04 1.366595e-04
1.088546e-01 4.385521e-04 1.378153e-04
1.089850e-01 2.497191e-04 1.371729e-04
1.091155e-01 5.656576e-04 1.392393e-04
1.092459e-01 6.850078e-04 1.400929e-04
1.093764e-01 4.031018e-04 1.392123e-04
1.095068e-01 5.792621e-04 1.410152e-04
1.096373e-01 3.626227e-04 1.411329e-04
1.097677e-01 4.174335e-04 1.411291e-04
1.098981e-01 5.323177e-04 1.420796e-04
1.100286e-01 3.336292e-04 1.416203e-04
1.101590e-01 7.620164e-04 1.432230e-04
1.102895e-01 5.545426e-04 1.436363e-04
1.104199e-01 3.243089e-04 1.435815e-04
1.105504e-01 3.664898e-04 1.441612e-04
1.106808e-01 4.113795e-04 1.443710e-04
1.108112e-01 5.122778e-04 1.444505e-04
1.109417e-01 5.404926e-04 1.460083e-04
1.110721e-01 5.152832e-04 1.455217e-04
1.112026e-01 4.273893e-04 1.461664e-04
1.113330e-01 2.568420e-04 1.462003e-04
1.114635e-01 7.161764e-04 1.467520e-04
1.115939e-01 5.702408e-04 1.484267e-04
1.117243e-01 2.641660e-04 1.472832e-04
1.118548e-01 2.723952e-04 1.475943e-04
1.119852e-01 4.470719e-04 1.482025e-04
1.121157e-01 5.889064e-04 1.479686e-04
1.122461e-01 2.851398e-04 1.481653e-04
1.123766e-01 5.847504e-04 1.488540e-04
1.125070e-01 4.433015e-04 1.486866e-04
1.126374e-01 3.395817e-04 1.492448e-04
1.127679e-01 5.266016e-04 1.492814e-04
1.128983e-01 4.555463e-04 1.502648e-04
1.130288e-01 5.526516e-04 1.503700e-04
1.131592e-01 2.319480e-04 1.501273e-04
1.132897e-01 4.641517e-04 1.490482e-04
1.134201e-01 4.208756e-04 1.461959e-04
1.135505e-01 -2.527270e-05 1.445708e-04
1.136810e-01 4.733140e-04 1.446772e-04
1.138114e-01 2.648389e-04 1.422853e-04
1.139419e-01 3.901771e-04 1.432727e-04
1.140723e-01 3.097181e-04 1.421559e-04
1.142028e-01 7.545252e-05 1.416395e-04
1.143332e-01 3.758973e-04 1.419652e-04
1.144637e-01 4.074591e-04 1.408946e-04
1.145941e-01 5.289836e-04 1.401438e-04
1.147245e-01 2.561507e-04 1.403231e-04
1.148550e-01 2.568765e-04 1.389097e-04
1.149854e-01 4.989819e-04 1.398139e-04
1.151159e-01 3.483269e-04 1.394706e-04
1.152463e-01 4.257480e-04 1.384264e-04
1.153768e-01 6.165160e-05 1.387272e-04
1.155072e-01 4.227824e-04 1.381541e-04
1.156376e-01 2.680873e-04 1.383114e-04
1.157681e-01 3.319105e-04 1.383235e-04
1.158985e-01 2.363811e-04 1.367791e-04
1.160290e-01 2.715947e-04 1.382520e-04
1.161594e-01 9.880798e-05 1.369000e-04
1.162899e-01 3.750142e-04 1.369028e-04
1.164203e-01 1.186393e-04 1.371702e-04
1.165507e-01 3.794033e-04 1.364917e-04
1.166812e-01 5.024929e-04 1.366152e-04
1.168116e-01 4.556675e-04 1.375253e-04
1.169421e-01 2.621493e-04 1.357205e-04
1.170725e-01 1.764208e-04 1.361926e-04
1.172030e-01 5.037823e-04 1.359815e-04
1.173334e-01 3.154647e-04 1.355908e-04
1.174638e-01 4.260225e-04 1.361540e-04
1.175943e-01 4.686153e-04 1.349754e-04
1.177247e-01 5.030828e-04 1.351722e-04
1.178552e-01 5.472942e-04 1.357443e-04
1.179856e-01 3.811841e-04 1.340866e-04
1.181161e-01 2.979720e-04 1.349162e-04
1.182465e-01 2.112924e-04 1.346176e-04
1.183769e-01 2.742245e-04 1.340164e-04
1.185074e-01 3.392925e-04 1.341397e-04
1.186378e-01 1.928588e-04 1.331781e-04
1.187683e-01 4.765839e-04 1.334811e-04
1.188987e-01 4.345562e-04 1.334254e-04
1.190292e-01 3.361745e-04 1.324830e-04
1.191596e-01 3.366678e-04 1.327768e-04
1.192900e-01 3.837051e-04 1.322007e-04
1.194205e-01 2.505647e-04 1.331935e-04
1.195509e-01 3.391782e-04 1.322131e-04
1.196814e-01 3.229301e-04 1.317004e-04
1.198118e-01 3.965254e-04 1.319792e-04
1.199423e-01 3.463080e-04 1.318694e-04
1.200727e-01 3.623066e-04 1.310514e-04
1.202031e-01 4.295734e-04 1.312764e-04
1.203336e-01 2.752922e-04 1.307457e-04
1.204640e-01 3.415821e-04 1.304984e-04
1.205945e-01 2.498533e-04 1.307107e-04
1.207249e-01 3.212654e-04 1.300377e-04
1.208554e-01 2.250964e-04 1.304441e-04
1.209858e-01 2.612545e-04 1.296286e-04
1.211162e-01 3.644860e-04 1.297902e-04
1.212467e-01 4.131785e-04 1.300671e-04
1.213771e-01 3.933254e-04 1.290440e-04
1.215076e-01 4.644842e-04 1.298831e-04
1.216380e-01 1.414143e-04 1.288916e-04
1.217685e-01 3.544065e-04 1.283143e-04
1.218989e-01 4.441238e-04 1.288424e-04
1.220293e-01 5.805403e-04 1.289537e-04
1.221598e-01 3.031501e-04 1.286894e-04
1.222902e-01 9.103985e-05 1.284607e-04
1.224207e-01 2.163462e-04 1.274117e-04
1.225511e-01 4.137035e-04 1.282208e-04
1.226816e-01 2.723343e-04 1.277947e-04
1.228120e-01 4.645922e-04 1.276812e-04
1.229425e-01 3.666466e-04 1.280019e-04
1.230729e-01 3.698459e-04 1.274086e-04
1.232033e-01 4.023113e-04 1.272252e-04
1.233338e-01 1.599616e-04 1.275181e-04
1.234642e-01 3.240724e-04 1.269567e-04
1.235947e-01 2.083107e-04 1.275609e-04
1.237251e-01 4.773369e-04 1.275329e-04
1.238556e-01 3.687205e-04 1.271239e-04
1.239860e-01 3.929749e-04 1.279714e-04
1.241165e-01 2.081480e-04 1.270909e-04
1.242469e-01 5.014341e-04 1.271849e-04
1.243773e-01 5.996045e-04 1.277918e-04
1.245078e-01 3.361949e-04 1.267343e-04
1.246382e-01 4.040658e-04 1.272580e-04
1.247687e-01 3.681293e-04 1.264341e-04
1.248991e-01 2.252100e-04 1.264166e-04
1.250295e-01 3.212422e-04 1.272177e-04
1.251600e-01 4.556011e-04 1.267204e-04
1.252904e-01 3.123783e-04 1.262462e-04
1.254209e-01 2.494211e-04 1.265355e-04
1.255513e-01 2.565268e-04 1.258337e-04
1.256818e-01 2.872150e-04 1.265057e-04
1.258122e-01 2.231104e-04 1.263086e-04
1.259426e-01 6.296822e-05 1.257363e-04
1.260731e-01 2.763525e-04 1.268825e-04
1.262035e-01 3.929419e-04 1.258758e-04
1.263340e-01 1.876904e-04 1.262196e-04
1.264644e-01 2.801238e-04 1.265583e-04
1.265949e-01 3.242615e-04 1.255458e-04
1.267253e-01 4.466055e-04 1.264167e-04
1.268557e-01 3.531917e-04 1.255514e-04
1.269862e-01 5.297090e-04 1.260395e-04
1.271166e-01 2.083410e-04 1.263826e-04
1.272471e-01 2.216257e-04 1.252157e-04
1.273775e-01 2.314386e-04 1.264515e-04
1.275080e-01 3.097940e-04 1.250713e-04
1.276384e-01 2.465528e-04 1.253342e-04
1.277689e-01 8.980840e-05 1.256152e-04
1.278993e-01 2.828938e-04 1.248711e-04
1.280297e-01 3.456102e-04 1.255904e-04
1.281602e-01 2.589189e-04 1.253844e-04
1.282906e-01 2.947101e-04 1.248639e-04
1.284211e-01 4.041862e-04 1.251740e-04
1.285515e-01 2.800091e-04 1.247621e-04
1.286820e-01 3.798113e-04 1.253487e-04
1.288124e-01 2.579777e-04 1.250553e-04
1.289428e-01 2.476409e-04 1.246505e-04
1.290733e-01 5.815077e-05 1.248481e-04
1.292037e-01 4.406892e-04 1.252471e-04
1.293342e-01 4.511265e-05 1.242318e-04
1.294646e-01 5.040456e-04 1.249723e-04
1.295951e-01 2.430492e-04 1.245005e-04
1.297255e-01 3.775757e-04 1.244222e-04
1.298559e-01 3.944040e-04 1.250703e-04
1.299864e-01 2.904825e-04 1.240262e-04
1.301168e-01 3.528155e-05 1.244893e-04
1.302473e-01 3.603511e-05 1.244560e-04
1.303777e-01 2.294653e-04 1.241668e-04
1.305082e-01 4.242784e-04 1.239598e-04
1.306386e-01 3.077936e-04 1.243872e-04
1.307690e-01 2.451060e-04 1.238297e-04
1.308995e-01 -1.300147e-05 1.241680e-04
1.310299e-01 2.259874e-04 1.237971e-04
1.311604e-01 3.422256e-04 1.239134e-04
1.312908e-01 3.801150e-04 1.239503e-04
1.314213e-01 3.483753e-04 1.235184e-04
1.315517e-01 4.116329e-04 1.241105e-04
1.316821e-01 2.224980e-04 1.235653e-04
1.318126e-01 2.088205e-04 1.235007e-04
1.319430e-01 3.233066e-04 1.236971e-04
1.320735e-01 1.658868e-04 1.233348e-04
1.322039e-01 2.634240e-04 1.232960e-04
1.323344e-01 2.785658e-04 1.236876e-04
1.324648e-01 2.536195e-04 1.235514e-04
1.325953e-01 1.279901e-04 1.233044e-04
1.327257e-01 1.969174e-04 1.231722e-04
1.328561e-01 3.859129e-04 1.232055e-04
1.329866e-01 1.086900e-04 1.232761e-04
1.331170e-01 2.015021e-04 1.227931e-04
1.332475e-01 4.672077e-04 1.232416e-04
1.333779e-01 1.650467e-04 1.227323e-04
1.335084e-01 9.111437e-05 1.228942e-04
1.336388e-01 3.982536e-04 1.230788e-04
1.337693e-01 2.943345e-04 1.224227e-04
1.338997e-01 3.586273e-04 1.228872e-04
1.340301e-01 3.394614e-04 1.232744e-04
1.341606e-01 2.999364e-04 1.219538e-04
1.342910e-01 4.924779e-04 1.231293e-04
1.344215e-01 1.383644e-04 1.221905e-04
1.345519e-01 1.542798e-04 1.222054e-04
1.346824e-01 1.501484e-04 1.229283e-04
1.348128e-01 3.407849e-04 1.222587e-04
1.349432e-01 2.565690e-04 1.228319e-04
1.350737e-01 2.932666e-04 1.226695e-04
1.352041e-01 6.373323e-05 1.217296e-04
1.353346e-01 2.861494e-04 1.225253e-04
1.354650e-01 2.821179e-04 1.219069e-04
1.355955e-01 1.011039e-04 1.220770e-04
1.357259e-01 1.536723e-04 1.222882e-04
1.358563e-01 6.334674e-05 1.208119e-04
1.359868e-01 5.105697e-04 1.224255e-04
1.361172e-01 4.020831e-04 1.220192e-04
1.362477e-01 2.789293e-04 1.215654e-04
1.363781e-01 2.449514e-04 1.221632e-04
1.365086e-01 2.408031e-04 1.217154e-04
1.366390e-01 5.147322e-04 1.218537e-04
1.367694e-01 -2.982761e-06 1.216366e-04
1.368999e-01 1.480947e-04 1.211413e-04
1.370303e-01 3.143388e-04 1.217269e-04
1.371608e-01 2.451255e-04 1.221022e-04
1.372912e-01 1.904499e-04 1.213943e-04
1.374217e-01 3.858542e-04 1.214489e-04
1.375521e-01 1.106118e-04 1.210472e-04
1.376825e-01 2.254764e-04 1.216085e-04
1.378130e-01 1.379839e-04 1.218578e-04
1.379434e-01 4.239315e-04 1.208924e-04
1.380739e-01 1.548382e-04 1.214149e-04
1.382043e-01 3.213531e-04 1.211469e-04
1.383348e-01 2.121997e-04 1.205374e-04
1.384652e-01 3.166968e-04 1.213731e-04
1.385956e-01 2.689826e-04 1.209133e-04
1.387261e-01 3.552981e-05 1.205652e-04
1.388565e-01 4.146493e-04 1.210220e-04
1.389870e-01 4.341195e-04 1.202580e-04
1.391174e-01 -6.629965e-06 1.202056e-04
1.392479e-01 3.096043e-05 1.204943e-04
1.393783e-01 1.913073e-04 1.204522e-04
1.395087e-01 4.005724e-04 1.208152e-04
1.396392e-01 2.204293e-04 1.205476e-04
1.397696e-01 1.923766e-04 1.203827e-04
1.399001e-01 3.556581e-04 1.207764e-04
1.400305e-01 9.173833e-05 1.198982e-04
1.401610e-01 1.662939e-04 1.207905e-04
1.402914e-01 1.536023e-04 1.196662e-04
1.404218e-01 1.401347e-04 1.200649e-04
1.405523e-01 3.504915e-04 1.205709e-04
1.406827e-01 3.627585e-04 1.196799e-04
1.408132e-01 4.903036e-04 1.204666e-04
1.409436e-01 2.208246e-04 1.198268e-04
1.410741e-01 2.145171e-04 1.196032e-04
1.412045e-01 1.831935e-04 1.198626e-04
1.413349e-01 2.138749e-04 1.194457e-04
1.414654e-01 2.679593e-04 1.199105e-04
1.415958e-01 2.728407e-04 1.202736e-04
1.417263e-01 2.277013e-04 1.192282e-04
1.418567e-01 2.937066e-04 1.199840e-04
1.419872e-01 6.675885e-05 1.194040e-04
1.421176e-01 1.712105e-04 1.191721e-04
1.422481e-01 7.611109e-05 1.198414e-04
1.423785e-01 1.841232e-04 1.185370e-04
1.425089e-01 2.598755e-04 1.190788e-04
1.426394e-01 1.038427e-04 1.195101e-04
1.427698e-01 2.542829e-04 1.186890e-04
1.429003e-01 1.830743e-04 1.193526e-04
1.430307e-01 4.397036e-04 1.187633e-04
1.431612e-01 1.763108e-04 1.191113e-04
1.432916e-01 2.114836e-04 1.192143e-04
1.434220e-01 3.124678e-04 1.182797e-04
1.435525e-01 1.602937e-04 1.186810e-04
1.436829e-01 1.988849e-04 1.190758e-04
1.438134e-01 1.256363e-04 1.178728e-04
1.439438e-01 -9.282080e-05 1.188624e-04
1.440743e-01 2.112801e-04 1.180258e-04
1.442047e-01 3.178660e-04 1.186423e-04
1.443351e-01 1.446818e-04 1.186926e-04
1.444656e-01 1.803509e-04 1.180145e-04
1.445960e-01 5.328655e-04 1.181964e-04
1.447265e-01 2.326613e-04 1.186839e-04
1.448569e-01 1.852327e-04 1.177101e-04
1.449874e-01 3.598920e-04 1.187670e-04
1.451178e-01 1.722086e-04 1.178343e-04
1.452482e-01 2.289123e-04 1.183772e-04
1.453787e-01 1.737415e-04 1.183569e-04
1.455091e-01 1.129652e-04 1.172634e-04
1.456396e-01 1.918195e-04 1.185605e-04
1.457700e-01 1.049453e-04 1.176104e-04
1.459005e-01 9.805210e-05 1.176558e-04
1.460309e-01 6.670779e-05 1.181732e-04
1.461613e-01 1.049873e-04 1.174521e-04
1.462918e-01 1.446836e-04 1.180727e-04
1.464222e-01 1.059399e-05 1.183693e-04
1.465527e-01 4.880726e-04 1.179745e-04
1.466831e-01 1.730520e-04 1.180101e-04
1.468136e-01 1.691550e-05 1.178136e-04
1.469440e-01 -1.097684e-05 1.173319e-04
1.470745e-01 1.376336e-04 1.178352e-04
1.472049e-01 1.391010e-04 1.172161e-04
1.473353e-01 -1.732608e-05 1.181496e-04
1.474658e-01 1.218358e-05 1.177243e-04
1.475962e-01 3.429841e-04 1.176039e-04
1.477267e-01 3.039001e-04 1.178788e-04
1.478571e-01 1.172295e-04 1.175448e-04
1.479876e-01 1.922904e-04 1.177492e-04
1.481180e-01 1.192053e-04 1.175215e-04
1.482484e-01 9.559393e-05 1.174425e-04
1.483789e-01 1.495639e-04 1.177972e-04
1.485093e-01 2.784703e-04 1.173832e-04
1.486398e-01 1.260696e-04 1.165645e-04
1.487702e-01 3.152371e-04 1.175451e-04
1.489007e-01 2.355059e-04 1.168053e-04
1.490311e-01 9.904524e-05 1.169305e-04
1.491616e-01 1.065264e-04 1.173341e-04
1.492920e-01 1.807636e-04 1.165220e-04
1.494224e-01 4.216470e-04 1.173712e-04
1.495529e-01 2.114433e-04 1.173221e-04
1.496833e-01 3.143874e-04 1.164279e-04
1.498138e-01 3.107713e-04 1.172463e-04
1.499442e-01 3.430333e-04 1.163943e-04
1.500747e-01 1.595893e-04 1.166967e-04
1.502051e-01 1.605685e-04 1.172260e-04
1.503355e-01 1.446615e-04 1.165272e-04
1.504660e-01 1.769919e-04 1.174147e-04
1.505964e-01 3.756937e-04 1.167127e-04
1.507269e-01 8.005129e-05 1.164641e-04
1.508573e-01 2.585032e-04 1.169940e-04
1.509878e-01 1.484099e-04 1.166432e-04
1.511182e-01 1.633614e-04 1.168010e-04
1.512486e-01 3.499247e-04 1.171250e-04
1.513791e-01 2.912643e-04 1.160728e-04
1.515095e-01 2.438250e-04 1.172499e-04
1.516400e-01 1.536577e-04 1.161918e-04
1.517704e-01 2.729392e-04 1.166940e-04
1.519009e-01 3.245141e-04 1.167246e-04
1.520313e-01 2.984868e-04 1.161534e-04
1.521617e-01 1.517148e-04 1.165460e-04
1.522922e-01 -3.235426e-05 1.166208e-04
1.524226e-01 1.688532e-04 1.159428e-04
1.525531e-01 3.596023e-05 1.164512e-04
1.526835e-01 1.974089e-04 1.160617e-04
1.528140e-01 2.151053e-04 1.159329e-04
1.529444e-01 2.871194e-04 1.165934e-04
1.530748e-01 2.395076e-04 1.157277e-04
1.532053e-01 1.159062e-04 1.157958e-04
1.533357e-01 7.403684e-05 1.157599e-04
1.534662e-01 1.141631e-04 1.156714e-04
1.535966e-01 1.529192e-04 1.158819e-04
1.537271e-01 -5.647174e-05 1.154197e-04
1.538575e-01 1.763794e-04 1.155839e-04
1.539880e-01 1.475495e-04 1.155029e-04
1.541184e-01 -3.076872e-05 1.155177e-04
1.542488e-01 1.086286e-04 1.151524e-04
1.543793e-01 5.774063e-05 1.151978e-04
1.545097e-01 4.298790e-05 1.153379e-04
1.546402e-01 2.381109e-04 1.152670e-04
1.547706e-01 1.806934e-04 1.151918e-04
1.549011e-01 2.959964e-05 1.147830e-04
1.550315e-01 -5.318231e-05 1.151433e-04
1.551619e-01 1.311795e-04 1.152757e-04
1.552924e-01 -1.768203e-05 1.152616e-04
1.554228e-01 4.692107e-05 1.150975e-04
1.555533e-01 3.118292e-04 1.153498e-04
1.556837e-01 -9.798574e-05 1.149806e-04
1.558142e-01 1.909065e-04 1.153010e-04
1.559446e-01 2.476094e-04 1.150390e-04
1.560750e-01 2.155912e-04 1.146607e-04
1.562055e-01 8.758468e-05 1.147883e-04
1.563359e-01 3.744061e-05 1.146137e-04
1.564664e-01 2.519926e-04 1.146337e-04
1.565968e-01 1.995273e-04 1.149197e-04
1.567273e-01 2.771361e-05 1.145008e-04
1.568577e-01 1.687239e-04 1.149417e-04
1.569881e-01 1.644892e-04 1.144914e-04
1.571186e-01 9.539006e-05 1.144107e-04
1.572490e-01 4.124542e-04 1.148356e-04
1.573795e-01 1.750467e-04 1.146267e-04
1.575099e-01 2.781896e-04 1.143636e-04
1.576404e-01 4.536494e-04 1.150182e-04
1.577708e-01 4.227042e-04 1.145007e-04
1.579012e-01 1.547552e-04 1.139660e-04
1.580317e-01 2.047153e-04 1.141083e-04
1.581621e-01 6.653166e-05 1.143453e-04
1.582926e-01 2.338446e-04 1.141581e-04
1.584230e-01 -4.167525e-05 1.143361e-04
1.585535e-01 1.969463e-04 1.137857e-04
1.586839e-01 2.394354e-04 1.143990e-04
1.588143e-01 1.085105e-04 1.145022e-04
1.589448e-01 1.113739e-04 1.141125e-04
1.590752e-01 2.111885e-04 1.138070e-04
1.592057e-01 3.638074e-04 1.139293e-04
1.593361e-01 3.332148e-04 1.138812e-04
1.594666e-01 1.316937e-04 1.135835e-04
1.595970e-01 3.018768e-04 1.137481e-04
1.597274e-01 7.337900e-05 1.138381e-04
1.598579e-01 9.554992e-05 1.135417e-04
1.599883e-01 2.116200e-04 1.136311e-04
1.601188e-01 6.605602e-05 1.137524e-04
1.602492e-01 1.194881e-04 1.133915e-04
1.603797e-01 2.100777e-04 1.137386e-04
1.605101e-01 1.112467e-04 1.135282e-04
1.606405e-01 1.384191e-04 1.133205e-04
1.607710e-01 1.133616e-04 1.133995e-04
1.609014e-01 6.765612e-05 1.138751e-04
1.610319e-01 2.693542e-04 1.133404e-04
1.611623e-01 8.768353e-06 1.131928e-04
1.612928e-01 2.460604e-04 1.134074e-04
1.614232e-01 3.160688e-04 1.131939e-04
1.615536e-01 2.496815e-04 1.130478e-04
1.616841e-01 1.450713e-04 1.129018e-04
1.618145e-01 2.366245e-04 1.133780e-04
1.619450e-01 -4.751062e-05 1.130464e-04
1.620754e-01 1.370815e-04 1.127349e-04
1.622059e-01 2.550119e-05 1.128846e-04
1.623363e-01 1.120431e-04 1.126083e-04
1.624668e-01 4.767545e-04 1.134101e-04
1.625972e-01 1.393874e-04 1.126885e-04
1.627276e-01 3.895076e-04 1.129271e-04
1.628581e-01 1.568222e-04 1.127514e-04
1.629885e-01 -1.046276e-04 1.126694e-04
1.631190e-01 2.168368e-04 1.126440e-04
1.632494e-01 9.341033e-05 1.127824e-04
1.633799e-01 8.642697e-05 1.123524e-04
1.635103e-01 1.947318e-04 1.126267e-04
1.636408e-01 2.903039e-04 1.129536e-04
1.637712e-01 2.362735e-04 1.120147e-04
1.639016e-01 -7.765457e-05 1.124172e-04
1.640321e-01 1.683982e-04 1.126920e-04
1.641625e-01 1.181804e-04 1.120665e-04
1.642930e-01 2.234045e-05 1.128328e-04
1.644234e-01 7.442908e-05 1.119558e-04
1.645539e-01 2.717263e-04 1.126536e-04
1.646843e-01 1.467997e-04 1.122138e-04
1.648147e-01 1.892610e-04 1.117756e-04
1.649452e-01 1.775515e-04 1.126708e-04
1.650756e-01 1.325699e-04 1.118519e-04
1.652061e-01 1.158959e-04 1.122458e-04
1.653365e-01 1.161164e-04 1.124400e-04
1.654670e-01 7.438725e-05 1.119477e-04
1.655974e-01 1.577338e-04 1.123469e-04
1.657278e-01 1.058786e-04 1.115814e-04
1.658583e-01 -2.264706e-06 1.116840e-04
1.659887e-01 1.767302e-04 1.123261e-04
1.661192e-01 1.452823e-04 1.120179e-04
1.662496e-01 -6.268983e-05 1.114100e-04
1.663801e-01 1.312216e-04 1.118525e-04
1.665105e-01 1.762548e-04 1.114384e-04
1.666409e-01 2.177726e-04 1.119567e-04
1.667714e-01 2.198354e-04 1.116593e-04
1.669018e-01 1.000393e-04 1.114885e-04
1.670323e-01 2.302062e-04 1.120106e-04
1.671627e-01 6.801486e-05 1.110984e-04
1.672932e-01 -5.509761e-06 1.116463e-04
1.674236e-01 6.005181e-05 1.116391e-04
1.675540e-01 1.709340e-04 1.113879e-04
1.676845e-01 9.352875e-05 1.112374e-04
1.678149e-01 1.819618e-04 1.109941e-04
1.679454e-01 2.749157e-04 1.114795e-04
1.680758e-01 -6.269943e-05 1.116650e-04
1.682063e-01 2.597473e-04 1.112541e-04
1.683367e-01 2.215622e-04 1.112423e-04
1.684672e-01 2.556583e-04 1.113115e-04
1.685976e-01 1.249316e-04 1.108655e-04
1.687280e-01 -4.006742e-05 1.112733e-04
1.688585e-01 1.544679e-04 1.109161e-04
1.689889e-01 1.536581e-04 1.112363e-04
1.691194e-01 3.054788e-04 1.114829e-04
1.692498e-01 1.171151e-04 1.108326e-04
1.693803e-01 -4.082217e-06 1.106542e-04
1.695107e-01 1.703335e-04 1.112099e-04
1.696411e-01 9.595692e-05 1.112049e-04
1.697716e-01 2.129386e-04 1.110820e-04
1.699020e-01 1.448381e-04 1.103456e-04
1.700325e-01 -4.542502e-05 1.102817e-04
1.701629e-01 6.078387e-05 1.105624e-04
1.702934e-01 1.541227e-04 1.103801e-04
1.704238e-01 -1.008071e-04 1.107545e-04
1.705542e-01 1.502979e-04 1.105253e-04
1.706847e-01 1.543136e-05 1.102771e-04
1.708151e-01 1.707146e-04 1.106663e-04
1.709456e-01 1.701003e-04 1.101238e-04
1.710760e-01 -2.847654e-05 1.105432e-04
1.712065e-01 1.507057e-04 1.108462e-04
1.713369e-01 5.966335e-05 1.105752e-04
1.714673e-01 1.919443e-04 1.104378e-04
1.715978e-01 1.572964e-04 1.102800e-04
1.717282e-01 1.708754e-04 1.101938e-04
1.718587e-01 1.864532e-04 1.107757e-04
1.719891e-01 2.579395e-04 1.097628e-04
1.721196e-01 2.001863e-04 1.105311e-04
1.722500e-01 1.672635e-04 1.100171e-04
1.723804e-01 -4.983094e-05 1.097405e-04
1.725109e-01 -2.473354e-05 1.098370e-04
1.726413e-01 2.122288e-04 1.096819e-04
1.727718e-01 7.669131e-05 1.103349e-04
1.729022e-01 2.296650e-04 1.103713e-04
1.730327e-01 3.319265e-04 1.093801e-04
1.731631e-01 7.137250e-05 1.100098e-04
1.732935e-01 1.125914e-04 1.100971e-04
1.734240e-01 3.060172e-05 1.095860e-04
1.735544e-01 1.360447e-05 1.097573e-04
1.736849e-01 2.608162e-05 1.091945e-04
1.738153e-01 7.950604e-05 1.101424e-04
1.739458e-01 6.469040e-05 1.099879e-04
1.740762e-01 1.306819e-05 1.095343e-04
1.742066e-01 -5.783199e-05 1.092242e-04
1.743371e-01 8.918475e-05 1.096138e-04
1.744675e-01 1.865080e-04 1.093951e-04
1.745980e-01 3.173993e-04 1.096602e-04
1.747284e-01 -6.105864e-05 1.092918e-04
1.748589e-01 7.665732e-05 1.099566e-04
1.749893e-01 1.068226e-04 1.094772e-04
1.751197e-01 1.861269e-04 1.087039e-04
1.752502e-01 -6.222670e-05 1.090396e-04
1.753806e-01 1.989312e-04 1.094926e-04
1.755111e-01 2.484077e-04 1.092708e-04
1.756415e-01 1.946683e-04 1.092426e-04
1.757720e-01 1.190338e-04 1.088329e-04
1.759024e-01 1.529567e-04 1.092360e-04
1.760328e-01 3.160816e-04 1.093143e-04
1.761633e-01 3.547631e-05 1.088500e-04
1.762937e-01 1.096280e-04 1.093477e-04
1.764242e-01 3.561302e-05 1.089248e-04
1.765546e-01 1.830043e-04 1.090765e-04
1.766851e-01 5.690558e-05 1.090164e-04
1.768155e-01 9.144836e-05 1.086266e-04
1.769460e-01 2.012850e-05 1.089626e-04
1.770764e-01 1.349013e-04 1.088125e-04
1.772068e-01 2.787290e-05 1.083280e-04
1.773373e-01 2.509199e-05 1.089662e-04
1.774677e-01 7.785744e-06 1.084107e-04
1.775982e-01 2.473090e-04 1.087870e-04
1.777286e-01 2.593778e-05 1.088797e-04
1.778591e-01 1.717641e-05 1.082165e-04
1.779895e-01 5.463638e-05 1.084161e-04
1.781199e-01 1.235824e-04 1.085331e-04
1.782504e-01 7.661447e-05 1.081534e-04
1.783808e-01 1.197808e-04 1.089853e-04
1.785113e-01 -2.631897e-05 1.079821e-04
1.786417e-01 1.408902e-04 1.084516e-04
1.787722e-01 -2.556940e-05 1.083693e-04
1.789026e-01 -1.542675e-05 1.080287e-04
1.790330e-01 1.758126e-04 1.086591e-04
1.791635e-01 2.321486e-04 1.080627e-04
1.792939e-01 9.918590e-05 1.081743e-04
1.794244e-01 1.233308e-04 1.082495e-04
1.795548e-01 4.424538e-05 1.079697e-04
1.796853e-01 2.290350e-04 1.084390e-04
1.798157e-01 1.576038e-04 1.083959e-04
1.799461e-01 1.260761e-04 1.077293e-04
1.800766e-01 2.238882e-04 1.086678e-04
1.802070e-01 3.385476e-04 1.080894e-04
1.803375e-01 1.000444e-04 1.078198e-04
1.804679e-01 2.802270e-04 1.085901e-04
1.805984e-01 -4.346891e-05 1.076631e-04
1.807288e-01 5.373708e-05 1.077078e-04
1.808592e-01 1.432451e-04 1.078220e-04
1.809897e-01 1.345810e-04 1.076373e-04
1.811201e-01 1.508859e-04 1.082471e-04
1.812506e-01 -5.359362e-05 1.074468e-04
1.813810e-01 2.716289e-04 1.079405e-04
1.815115e-01 3.800174e-04 1.080969e-04
1.816419e-01 1.859279e-04 1.076242e-04
1.817724e-01 9.068413e-05 1.077707e-04
1.819028e-01 2.429535e-04 1.077984e-04
1.820332e-01 6.816008e-05 1.073203e-04
1.821637e-01 -1.152886e-05 1.098725e-04
1.822941e-01 1.594686e-04 1.100132e-04
1.824246e-01 1.072536e-04 1.115125e-04
1.825550e-01 3.146728e-05 1.120641e-04
1.826855e-01 4.956440e-05 1.123726e-04
1.828159e-01 2.256613e-05 1.126929e-04
1.829464e-01 1.677124e-04 1.131120e-04
1.830768e-01 7.430567e-05 1.135627e-04
1.832072e-01 9.068812e-05 1.148492e-04
1.833377e-01 1.933000e-04 1.137716e-04
1.834681e-01 -5.127746e-05 1.150550e-04
1.835986e-01 -4.380144e-05 1.151535e-04
1.837290e-01 7.634783e-06 1.153378e-04
1.838595e-01 1.077364e-04 1.160701e-04
1.839899e-01 1.259540e-04 1.157371e-04
1.841203e-01 -5.220784e-05 1.164287e-04
1.842508e-01 3.304025e-04 1.172934e-04
1.843812e-01 1.742332e-04 1.167852e-04
1.845117e-01 1.957591e-04 1.170204e-04
1.846421e-01 8.384749e-05 1.176796e-04
1.847726e-01 5.906739e-05 1.177791e-04
1.849030e-01 2.003652e-04 1.186955e-04
1.850334e-01 -1.100265e-04 1.174195e-04
1.851639e-01 1.358035e-04 1.190766e-04
1.852943e-01 1.236497e-04 1.190185e-04
1.854248e-01 1.414872e-04 1.190784e-04
1.855552e-01 2.247323e-05 1.196343e-04
1.856857e-01 2.402193e-04 1.196606e-04
1.858161e-01 1.135577e-04 1.196557e-04
1.859465e-01 4.777927e-05 1.198357e-04
1.860770e-01 1.771148e-04 1.201034e-04
1.862074e-01 -5.803593e-05 1.207275e-04
1.863379e-01 1.579915e-04 1.214062e-04
1.864683e-01 1.865930e-04 1.202928e-04
1.865988e-01 1.099508e-04 1.210267e-04
1.867292e-01 3.553567e-05 1.214218e-04
1.868596e-01 -5.316493e-05 1.212796e-04
1.869901e-01 1.177571e-04 1.215284e-04
range-from: 1
range-to: 1400
data-frames-directory: /Users/ex23021/Library/CloudStorage/OneDrive-UniversityofBristol/KIF5C-KLC1 complex/SAXS Diamond July 2023/SAXS data Diamond 2023/b21-443518_ascii
parent-buffer-frame-index-first: 65
parent-buffer-frame-index-last: 97
parent-buffer-frames: b21-443518_00064.dat b21-443518_00065.dat b21-443518_00066.dat b21-443518_00067.dat b21-443518_00068.dat b21-443518_00069.dat b21-443518_00070.dat b21-443518_00071.dat b21-443518_00072.dat b21-443518_00073.dat b21-443518_00074.dat b21-443518_00075.dat b21-443518_00076.dat b21-443518_00077.dat b21-443518_00078.dat b21-443518_00079.dat b21-443518_00080.dat b21-443518_00081.dat…
parent-sample-frame-index-first: 192
parent-sample-frame-index-last: 207
parent-sample-frames: b21-443518_00191.dat b21-443518_00192.dat b21-443518_00193.dat b21-443518_00194.dat b21-443518_00195.dat b21-443518_00196.dat b21-443518_00197.dat b21-443518_00198.dat b21-443518_00199.dat b21-443518_00200.dat b21-443518_00201.dat b21-443518_00202.dat b21-443518_00203.dat b21-443518_00204.dat b21-443518_00205.dat b21-443518_00206.dat
range-from: 1
range-to: 2573

## Sheet: NS-EM particle length
Particle length / nm
KinesinEL-pA-Ala + pB	KinesinEL-pA-Ala
77.212	28.4886
69.74	35.9856
76.239	31.5274
68.171	30.088
68.679	32.0072
70.022	37.585
62.479	31.3275
73.325	36.3255
66.913	68.9324
72.97	30.4278
74.881	33.6465
72.981	30.2479
77.378	31.4674
74.899	38.4846
67.679	31.8473
65.158	35.8057
68.932	29.1683
71.391	45.042
69.452	35.5458
66.865	29.4082
72.982	30.048
77.161	33.7665
71.359	35.066
80.402	36.7653
75.95	29.4882
77.889	38.0048
60.652	39.5442
71.737	33.9464
73.444	35.5258
72.982	32.9868
72.106	37.2851
82.125	43.3826
71.25	37.1451
71.983	33.6465
76.789	34.7461
69.42	37.1052
71.292	31.6074
73.365	38.6845
75.461	31.6273
72.563	33.0068
71.49	30.048
52.057	35.7457
52.655	29.1683
44.151	39.3366
39.571	32.839
41.851	35.7073
42.258	28.5659
39.585	39.1024
44.351	37.639
54.633	64.9171
32.059	35.3561
37.642	33.9122
35.531	33.1707
35.089	41.9122
31.71	28.9951
86.287	35.1805
76.364	27.8049
59.118	39.7073
74.903	32.1951
62.72	27.4146
78.48	30.5561
68.893	40.2341
69.081	38.2829
67.901	29.9902
70.917	30.5756
72.619	40.3707
77.973	25.1317
66.815	37.3268
73.443	58.9854
75.309	35.8634
69.86	33.561
83.001	34.5366
81.191	24.0195
62.684	37.1512
75.043	32.4098
69.444	39.5707
74.002	35.1195
70.121	32.0933
67.946	30.3971
68.482	32.5366
77.011	36.8736
33.584	27.0817
42.998	31.4187
40.741	33.9244
42.856	40.9599
79.1297	32.6137
76.3535	50.3277
71.7339	30.2043
76.4593	38.8975
72.6096	30.7055
70.0344	34.9653
67.9652	30.3971
75.9995	31.9005
63.3794	29.8188
70.0663	35.9483
73.4345	43.0416
70.5738	36.1604
78.2106	31.8042
74.7492	32.5559
43.1508	33.2305
36.3815	23.4002
45.5321	55.7055
75.9336	24.5759
71.0359	26.0023
67.9434	29.6261
74.2702	26.3107
73.2158	33.0763
68.4872	28.9707
74.4302	36.6422
74.16	35.0231
73.2114	44.5836
47.8105	30.7055
41.5351	33.3269
36.2587	26.0023
74.3418	37.818
64.7981	29.1442
81.1064	56.6307
33.884	26.6191
39.7232	30.8032
76.5481	29.4378
75.07	56.7871
60.825	28.8755
73.515	27.5301
83.566	27.1486
74.239	32.1285
89.981	31.004
82.215	28.6747
85.051	30
51.611	38.9357
62.094	27.0281
77.893	35.1606
70.373	27.9719
83.733	30.6626
84.966	27.9719
59.93	27.8916
79.242	29.5382
83.818	27.2088
78.829	46.6265
78.829	27.8313
63.528	22.751
60.825	23.0723
70.633	20.6024
74.401	23.5944
82.914	34.237
79.116	35.9839
73.59	38.8554
63.251	42.0482
72.467	31.9277
75.891	21.7671
39.697	24.2771
92.622	30.241
83.757	30.7831
81.54	30.743
82.11	35.3213
68.334	24.5181
88.086	29.4779
73.667	31.2048
89.55	23.3936
90.089	27.7309
75.176	27.992
82.569	26.6667
80.966	35.2811
71.467	27.5301
76.651	28.3936
85.084	24.5181
64.935	72.0112
40.79	50.5398
79.242	32.407
81.178	43.3227
93.376	37.585
84.115	64.0344
74.03	28.9884
75.384	32.487
80.841	36.4854
39.697	31.2275
38.831	28.0888
68.115	32.447
75.468	32.407
85.996	37.445
91.221	36.4454
89.884	37.2851
83.29	57.3371
94.979	35.3858
78.383	37.1451
41.998	33.6465
27.999	33.7665
34.057	29.6282
41.615	24.8101
77.792	36.9052
73.033	34.4662
68.622	33.2667
66.031	32.9868
70.453	29.0684
70.655	28.1285
83.542	34.7166
67.951	38.5597
64.1306	34.2645
70.8571	37.2033
67.3633	30.0016
67.2327	41.5631
