# Supplementary material for: A de novo designed coiled coil-based switch regulates the microtubule motor kinesin-1
Source: Nat Chem Biol. 2024 Jun 7;20(7):916–23. doi: 10.1038/s41589-024-01640-2 (PMC11213707; doi:10.1038/s41589-024-01640-2)
Supplement: Supplementary file 5 — Numerical source data for cell phenotypes. [file 41589_2024_1640_MOESM5_ESM.xlsx]

## Sheet: Peripheral accumulations
Condition	Repeat	Transfected Cells	Peripheral Accumulations	Proportion peripheral	Total cells
WT	1	37	3	0.0810811	102
WT	2	33	5	0.151515
WT	3	32	5	0.15625
WT+pB	1	29	1	0.0344828	84
WT+pB	2	28	2	0.0714286
WT+pB	3	27	3	0.111111
EL-pA-Ala	1	32	1	0.03125	103
EL-pA-Ala	2	35	2	0
EL-pA-Ala	3	36	3	0.0833333
EL-pA-Ala+pB	1	26	11	0.423077	70
EL-pA-Ala+pB	2	23	8	0.347826
EL-pA-Ala+pB	3	21	5	0.238095
EL-CCDi-IR	1	24	13	0.541667	62
EL-CCDi-IR	2	20	7	0.35
EL-CCDi-IR	3	18	15	0.833333
EL-CCDi-IR+pB	1	14	10	0.714286	52
EL-CCDi-IR+pB	2	20	12	0.6
EL-CCDi-IR+pB	3	18	5	0.277778
ElbowLock	1	19	2	0.105263	45
ElbowLock	2	12	3	0.25
ElbowLock	3	14	1	0.0714286
ElbowLock+pB	1	17	1	0.0588235	48
ElbowLock+pB	2	14	2	0.142857
ElbowLock+pB	3	17	0	0.189189

## Sheet: Cell length (uM)
KinesinWT	KinesinElbow Lock	KinesinEL-pA-Ala	KinesinEL-pA-Ala + pB	KinesinEL-CCDi-IR
56.861	49.181	50.22	100.812	135.288
53.771	56.214	35.194	93.158	50.404
57.992	64.819	41.339	86.578	100.833
48.617	41.684	33.186	107.011	73.313
46.31	50.22	62.292	38.486	70.925
77.248	55.714	42.065	39.365	78.333
46.856	69.256	54.292	110.464	109.182
47.256	47.378	45.656	65.745	105.421
96.81	69.969	33.08	76.949	81.478
42.489	60.607	55.862	61.343	93.193
68.116	60.875	48.318	71.842	96.189
47.942	56.024	65.105	142.967	51.89
64.209	56.901	53.698	140.79	50.223
53.378	53.433	49.117	53.968	49.828
69.864	47.078	69.515	92.456	49.522
69.285	38.466	43.817	102.528	106.895
35.296	92.814	62.869	66.308	90.088
50.865	40.804	64.891	47.697	95.646
78.11	59.449	71.007	67.555	98.735
76.101	53.071	46.216	84.518	58.475
52.95	96.039	42.293	112.544	76.349
47.991	63.178	56.45	54.55	89.725
33.428	51.918	51.958	64.976	84.033
59.781	66.944	41.902	85.942	61.642
76.102	61.891	42.73	189.814	80.147
52.223	51.497	72.092	89.933	66.142
65.151	38.118	43.242	82.83	97.542
48.925	28.517	54.484	109.086	62.769
124.286	39.669	46.905	87.069	63.705
80.894	75.384	84.585	130.579	100.303
69.873	43.839	93.174	57.642	54.687
51.431	71.197	75.94	111.852	42.428
49.119	77.132	60.964	73.122	43.918
41.126	49.607	58.385	67.598	58.301
46.119	27.788	67.308	59.802	86.524
68.155	61.297	49.991	69.968	97.506
68.555	93.801	51.347	69.584	60.103
76.659	83.312	37.214	43.904	72.421
58.38	47.066	44.913	41.307	71.379
62.014	40.254	51.378	78.068	48.272
79.814	52.964	47.41	49.404	41.91
63.323	59.734	40.057	61.96	46.87
71.796	53.612	46.924	110.568	73.986
52.065	64.847	40.67	97.844	89.304
47.225	49.305	57.934	74.293	125.8
77.755	68.479	49.494	72.097	66.856
58.796	40.842	62.071	67.598	43.78
70.537	48.955	41.208	83.361	80.289
50.772	29.466	38.185	51.141	69.461
52.914	38.313	55.421	142.179	51.713
69.271	48.846	59.169	77.552	49.741
55.229	48.559	56.687	57.891	75.152
33.526		36.11	56.268	105.035
56.846		52.041	30.113	60.496
61.095		46.062	49.438	45.423
49.995		36.422	121.438	72.789
37.649		97.172	104.984	71.234
59.613		76.803	86.538	52.456
35.805		42.026	70.526	92.776
60.428		47.053	72.041	103.41
79.229		60.598	95.64	94.057
72.049		78.911	86.038	48.291
52.047		86.192	72.793	46.06
60.423		56.908	47.953	41.79
61.501		46.322	107.163	65.156
72.789		75.392	135.523	84.732
57.395		88.697	94.668	86.202
45.675		51.562	93.581	55.722
40.959		48.574	61.868	91.754
30.759		63.748	87.62	59.045
42.928		44.121	52.368	73.283
60.05		54.438	58.875	88.367
57.68		52.038	58.645	48.572
53.36		49.692	107.894	103.639
58.843		61.166	63.574	60.249
60.492		50.43	61.534	85.608
58.427		37.941	73.011	78.28
47.524		32.583	80.639	86.857
36.149		43.835	54.25	87.591
42.331		33.541	85.701	141.417
45.919		71.329	67.059	102.476
34.097		54.553	51.307	139.972
44.68		73.939	53.045	81.316
56.574		76.568	87.553	54.707
63.957		70.845	73.082	115.58
43.991		58.938	54.361	62.826
60.264		86.579	58.481	95.976
40.562		56.507	58.954	50.102
64.047		55.619	75.712	121.158
80.273		74.996	53.562	95.625
52.956		56.426	100.369	44.125
68.095		37.485	82.522	91.934
46.995		30.769	86.716	80.662
50.686		43.107	89.942	87.314
46.776		96.246	74.491
33.353		68.569	55.737
72.645		73.302	64.86
49.996		55.19	59.641
63.496		59.764	85.302
45.382		72.883	89.807
71.563		43.157	75.644
69.741		50.821	97.556
23.515		63.239	65.89
56.937		59.494	69.468
26.445		42.449	43.03
48.359		68.345
85.104		69.768
62.071		48.767
75.724		48.479
42.531		32.552
77.573		74.155
41.648		90.098
64.021		60.588
34.438		61.117
31.917		75.674
63.955		55.516
51.175		45.656
36.97		43.165
34.154		59.724
28.015		57.23
55.645		53.352
85.44		39.715
37.726		49.744
52.316		83.386
85.86		92.942
74.368		57.751
80.57		50.74
68.03		55.157
51.083		59.393
68.152		41.114
59.808		38.514
52.489		34.097
64.778		41.252
81.399		77.749
56.282		79.32
70.388		60.103
33.153		53.476
		63.408
		55.959
		51.227
		46.991
